# Supplementary material for: R2TP/Prefoldin-like component RUVBL1/RUVBL2 directly interacts with ZNHIT2 to regulate assembly of U5 small nuclear ribonucleoprotein
Source: Nat Commun. 2017 May 31;8:15615. doi: 10.1038/ncomms15615 (PMC5460035; doi:10.1038/ncomms15615)
Supplement: Supplementary Data 1 — Detailed mass spectrometry data for protein-protein interactions identified by tandem affinity purification. False discovery rate (FDR) cutoff was set to 0.1 for the soluble fraction and 0.2 for the chromatin fraction. Some proteins identified in the soluble fraction with a FDR score greater than 0.1 but not exceeding 0.2 were kept when they are known interactors of the bait or components of a protein complex for which subunits were detected with a FDR score of 0.1 or below. These exceptions are marked in grey. [file ncomms15615-s2.xlsx]

## Sheet: VL_20120914_COU_04_results
Bait	Compartment	Target	gi	Experiment	Sample	Mascot Score	Unique peptides	Spectral count	Coverage	FDR	pValue
AAR2	Soluble	AAR2	18034690	PC_20120820_AAR2_Sol_1	VL_20120925_COU_04	1881	26	1261	0.659	0.04	0
AAR2	Soluble	ACADSB	15559225	PC_20120820_AAR2_Sol_1	VL_20120925_COU_04	161	3	7	0.123	0.08	0.01
AAR2	Soluble	APRT	4502171	PC_20120820_AAR2_Sol_1	VL_20120925_COU_04	172	2	5	0.183	0.07	0.01
AAR2	Soluble	CD2BP2	5174409	PC_20120820_AAR2_Sol_1	VL_20120925_COU_04	177	3	5	0.103	0.2	0.07
AAR2	Soluble	CDC45	194373517	PC_20120820_AAR2_Sol_1	VL_20120925_COU_04	276	6	9	0.097	0.06	0
AAR2	Soluble	CDK1	119574589	PC_20120820_AAR2_Sol_1	VL_20120925_COU_04	202	4	9	0.209	0.06	0.01
AAR2	Soluble	DDX23	119578414	PC_20120820_AAR2_Sol_1	VL_20120925_COU_04	64	2	3	0.049	0.2	0.06
AAR2	Soluble	DHX38	119579586	PC_20120820_AAR2_Sol_1	VL_20120925_COU_04	216	3	7	0.034	0.06	0.01
AAR2	Soluble	ECD	209364547	PC_20120820_AAR2_Sol_1	VL_20120925_COU_04	1230	22	79	0.418	0.06	0
AAR2	Soluble	EFTUD2	48145665	PC_20120820_AAR2_Sol_1	VL_20120925_COU_04	3144	55	181	0.652	0.04	0
AAR2	Soluble	FAM115A	182628294	PC_20120820_AAR2_Sol_1	VL_20120925_COU_04	125	3	3	0.056	0.07	0.01
AAR2	Soluble	GHDC	14210490	PC_20120820_AAR2_Sol_1	VL_20120925_COU_04	230	6	8	0.121	0.06	0.01
AAR2	Soluble	IMPA2	6403469	PC_20120820_AAR2_Sol_1	VL_20120925_COU_04	187	3	5	0.142	0.06	0.01
AAR2	Soluble	IPO11	119571766	PC_20120820_AAR2_Sol_1	VL_20120925_COU_04	180	4	8	0.079	0.06	0.01
AAR2	Soluble	MAD2L1	4505067	PC_20120820_AAR2_Sol_1	VL_20120925_COU_04	187	4	10	0.224	0.06	0.01
AAR2	Soluble	NAMPT	5031977	PC_20120820_AAR2_Sol_1	VL_20120925_COU_04	328	9	14	0.24	0.06	0
AAR2	Soluble	NME3	37693993	PC_20120820_AAR2_Sol_1	VL_20120925_COU_04	171	3	6	0.195	0.08	0.01
AAR2	Soluble	PRPF19	119594310	PC_20120820_AAR2_Sol_1	VL_20120925_COU_04	131	3	5	0.119	0.13	0.02
AAR2	Soluble	PRPF6	119595582	PC_20120820_AAR2_Sol_1	VL_20120925_COU_04	407	11	17	0.15	0.06	0.01
AAR2	Soluble	PRPF8	39963074	PC_20120820_AAR2_Sol_1	VL_20120925_COU_04	5201	109	361	0.493	0.04	0
AAR2	Soluble	RUVBL1	197692395	PC_20120820_AAR2_Sol_1	VL_20120925_COU_04	956	16	41	0.515	0.06	0.01
AAR2	Soluble	RUVBL2	5730023	PC_20120820_AAR2_Sol_1	VL_20120925_COU_04	875	17	35	0.451	0.06	0
AAR2	Soluble	SLC7A6OS	10435252	PC_20120820_AAR2_Sol_1	VL_20120925_COU_04	129	3	6	0.181	0.13	0.02
AAR2	Soluble	SNRNP200	40217847	PC_20120820_AAR2_Sol_1	VL_20120925_COU_04	5129	97	294	0.535	0.06	0
AAR2	Soluble	SNRNP40	115298668	PC_20120820_AAR2_Sol_1	VL_20120925_COU_04	482	12	22	0.515	0.06	0
AAR2	Soluble	SNRPD1	5902102	PC_20120820_AAR2_Sol_1	VL_20120925_COU_04	171	3	13	0.37	0.19	0.06
AAR2	Soluble	TSSC4	13543890	PC_20120820_AAR2_Sol_1	VL_20120925_COU_04	302	6	21	0.167	0.06	0
AAR2	Soluble	TUBB1	13562114	PC_20120820_AAR2_Sol_1	VL_20120925_COU_04	252	6	36	0.106	0.06	0.01
AAR2	Soluble	XPOT	158259229	PC_20120820_AAR2_Sol_1	VL_20120925_COU_04	697	16	31	0.262	0.06	0
AAR2	Chromatin	AAR2	18034690	PC_20120820_AAR2_Chrom_1	VL_20120925_COU_03	1209	18	68	0.487	0.1	0.003
AAR2	Chromatin	DDX23	41327771	PC_20120820_AAR2_Chrom_1	VL_20120925_COU_03	466	11	20	0.126	0.1	0.003
AAR2	Chromatin	ECD	6005784	PC_20120820_AAR2_Chrom_1	VL_20120925_COU_03	568	14	35	0.312	0.065	0
AAR2	Chromatin	EFTUD2	12803113	PC_20120820_AAR2_Chrom_1	VL_20120925_COU_03	2685	51	120	0.638	0.067	0.001
AAR2	Chromatin	PLRG1	4505895	PC_20120820_AAR2_Chrom_1	VL_20120925_COU_03	88	2	3	0.076	0.184	0.023
AAR2	Chromatin	POLR2B	4505941	PC_20120820_AAR2_Chrom_1	VL_20120925_COU_03	86	3	3	0.036	0.19	0.04
AAR2	Chromatin	PRPF19	7657381	PC_20120820_AAR2_Chrom_1	VL_20120925_COU_03	349	10	18	0.286	0.184	0.016
AAR2	Chromatin	PRPF6	4103604	PC_20120820_AAR2_Chrom_1	VL_20120925_COU_03	316	7	10	0.085	0.184	0.018
AAR2	Chromatin	PRPF8	39963074	PC_20120820_AAR2_Chrom_1	VL_20120925_COU_03	4159	98	263	0.429	0.093	0.002
AAR2	Chromatin	RUVBL1	4506753	PC_20120820_AAR2_Chrom_1	VL_20120925_COU_03	339	6	11	0.189	0.19	0.036
AAR2	Chromatin	SNRNP200	40217847	PC_20120820_AAR2_Chrom_1	VL_20120925_COU_03	4456	94	259	0.493	0.1	0.003
AAR2	Chromatin	SNRNP40	3820594	PC_20120820_AAR2_Chrom_1	VL_20120925_COU_03	116	3	5	0.199	0.184	0.026
AAR2	Chromatin	TSSC4	4567068	PC_20120820_AAR2_Chrom_1	VL_20120925_COU_03	194	4	13	0.143	0.1	0.004
CD2BP2	Soluble	AAR2	18034690	PC_20120820_CD2BP2_Sol_1	VL_20120928_COU_04	326	5	13	0.154	0.06	0.01
CD2BP2	Soluble	ACAD11	38490142	PC_20120820_CD2BP2_Sol_1	VL_20120928_COU_04	2315	40	231	0.626	0.04	0
CD2BP2	Soluble	AQR	148491482	PC_20120820_CD2BP2_Sol_1	VL_20120928_COU_04	393	9	14	0.114	0.06	0
CD2BP2	Soluble	CD2BP2	5174409	PC_20120820_CD2BP2_Sol_1	VL_20120928_COU_04	1925	28	1626	0.806	0.06	0
CD2BP2	Soluble	CDC5L	11067747	PC_20120820_CD2BP2_Sol_1	VL_20120928_COU_04	179	4	8	0.064	0.08	0.01
CD2BP2	Soluble	CWC22	10047283	PC_20120820_CD2BP2_Sol_1	VL_20120928_COU_04	353	8	15	0.106	0.06	0
CD2BP2	Soluble	DDX20	14209614	PC_20120820_CD2BP2_Sol_1	VL_20120928_COU_04	470	12	20	0.218	0.06	0
CD2BP2	Soluble	DDX23	193785886	PC_20120820_CD2BP2_Sol_1	VL_20120928_COU_04	1394	27	72	0.36	0.04	0
CD2BP2	Soluble	DDX46	119582644	PC_20120820_CD2BP2_Sol_1	VL_20120928_COU_04	321	8	13	0.083	0.06	0
CD2BP2	Soluble	DDX5	194386232	PC_20120820_CD2BP2_Sol_1	VL_20120928_COU_04	520	10	21	0.221	0.06	0
CD2BP2	Soluble	DHX15	119613227	PC_20120820_CD2BP2_Sol_1	VL_20120928_COU_04	722	16	36	0.26	0.06	0
CD2BP2	Soluble	DHX38	119579586	PC_20120820_CD2BP2_Sol_1	VL_20120928_COU_04	942	19	43	0.191	0.06	0
CD2BP2	Soluble	DHX8	119572064	PC_20120820_CD2BP2_Sol_1	VL_20120928_COU_04	90	3	5	0.038	0.2	0.07
CD2BP2	Soluble	ECD	209364547	PC_20120820_CD2BP2_Sol_1	VL_20120928_COU_04	727	13	34	0.282	0.06	0
CD2BP2	Soluble	EFTUD2	48145665	PC_20120820_CD2BP2_Sol_1	VL_20120928_COU_04	2782	46	175	0.53	0.04	0
CD2BP2	Soluble	FAM115A	182628294	PC_20120820_CD2BP2_Sol_1	VL_20120928_COU_04	242	5	10	0.086	0.06	0
CD2BP2	Soluble	GEMIN4	10503982	PC_20120820_CD2BP2_Sol_1	VL_20120928_COU_04	323	8	14	0.086	0.06	0.01
CD2BP2	Soluble	GPATCH8	119571978	PC_20120820_CD2BP2_Sol_1	VL_20120928_COU_04	656	14	30	0.136	0.06	0
CD2BP2	Soluble	HNRNPUL1	158256956	PC_20120820_CD2BP2_Sol_1	VL_20120928_COU_04	666	13	24	0.236	0.06	0.01
CD2BP2	Soluble	HTATSF1	1667611	PC_20120820_CD2BP2_Sol_1	VL_20120928_COU_04	180	5	10	0.082	0.06	0
CD2BP2	Soluble	ISY1	20149304	PC_20120820_CD2BP2_Sol_1	VL_20120928_COU_04	134	3	6	0.154	0.16	0.04
CD2BP2	Soluble	KLHL36	10434090	PC_20120820_CD2BP2_Sol_1	VL_20120928_COU_04	588	12	25	0.282	0.06	0
CD2BP2	Soluble	KPNA1	222144293	PC_20120820_CD2BP2_Sol_1	VL_20120928_COU_04	353	7	14	0.219	0.06	0.01
CD2BP2	Soluble	KPNA6	194377248	PC_20120820_CD2BP2_Sol_1	VL_20120928_COU_04	226	4	7	0.091	0.06	0.01
CD2BP2	Soluble	MFAP1	434656	PC_20120820_CD2BP2_Sol_1	VL_20120928_COU_04	192	5	8	0.173	0.06	0.01
CD2BP2	Soluble	NAA30	190341107	PC_20120820_CD2BP2_Sol_1	VL_20120928_COU_04	315	6	14	0.238	0.06	0
CD2BP2	Soluble	NAA35	145275204	PC_20120820_CD2BP2_Sol_1	VL_20120928_COU_04	228	6	14	0.097	0.06	0.01
CD2BP2	Soluble	NEDD1	116283652	PC_20120820_CD2BP2_Sol_1	VL_20120928_COU_04	247	3	5	0.118	0.06	0.01
CD2BP2	Soluble	NONO	158255716	PC_20120820_CD2BP2_Sol_1	VL_20120928_COU_04	170	3	12	0.091	0.08	0.01
CD2BP2	Soluble	PHF5A	14249398	PC_20120820_CD2BP2_Sol_1	VL_20120928_COU_04	193	4	8	0.4	0.06	0.01
CD2BP2	Soluble	PLRG1	4505895	PC_20120820_CD2BP2_Sol_1	VL_20120928_COU_04	623	16	28	0.412	0.06	0
CD2BP2	Soluble	PNISR	18642526	PC_20120820_CD2BP2_Sol_1	VL_20120928_COU_04	204	7	9	0.103	0.06	0.01
CD2BP2	Soluble	PPP1CA	119595014	PC_20120820_CD2BP2_Sol_1	VL_20120928_COU_04	1005	17	79	0.501	0.06	0
CD2BP2	Soluble	PPP1CB	4506005	PC_20120820_CD2BP2_Sol_1	VL_20120928_COU_04	908	15	66	0.492	0.06	0
CD2BP2	Soluble	PPP1CC	350276247	PC_20120820_CD2BP2_Sol_1	VL_20120928_COU_04	925	15	73	0.46	0.06	0
CD2BP2	Soluble	PRPF19	7657381	PC_20120820_CD2BP2_Sol_1	VL_20120928_COU_04	627	13	28	0.331	0.06	0
CD2BP2	Soluble	PRPF3	4758556	PC_20120820_CD2BP2_Sol_1	VL_20120928_COU_04	683	15	27	0.28	0.06	0
CD2BP2	Soluble	PRPF31	18249847	PC_20120820_CD2BP2_Sol_1	VL_20120928_COU_04	584	13	28	0.339	0.06	0
CD2BP2	Soluble	PRPF38B	166235169	PC_20120820_CD2BP2_Sol_1	VL_20120928_COU_04	443	10	21	0.163	0.06	0
CD2BP2	Soluble	PRPF4	24431950	PC_20120820_CD2BP2_Sol_1	VL_20120928_COU_04	909	19	43	0.458	0.06	0
CD2BP2	Soluble	PRPF4B	158255924	PC_20120820_CD2BP2_Sol_1	VL_20120928_COU_04	704	15	29	0.16	0.06	0
CD2BP2	Soluble	PRPF6	189067252	PC_20120820_CD2BP2_Sol_1	VL_20120928_COU_04	2423	51	125	0.467	0.04	0
CD2BP2	Soluble	PRPF8	39963074	PC_20120820_CD2BP2_Sol_1	VL_20120928_COU_04	5808	121	344	0.524	0.04	0
CD2BP2	Soluble	PSPC1	109240550	PC_20120820_CD2BP2_Sol_1	VL_20120928_COU_04	192	3	7	0.098	0.06	0.01
CD2BP2	Soluble	RBM42	21359951	PC_20120820_CD2BP2_Sol_1	VL_20120928_COU_04	273	4	8	0.129	0.06	0
CD2BP2	Soluble	SART1	10863889	PC_20120820_CD2BP2_Sol_1	VL_20120928_COU_04	1633	28	67	0.351	0.06	0
CD2BP2	Soluble	SF3A1	5032087	PC_20120820_CD2BP2_Sol_1	VL_20120928_COU_04	586	13	26	0.199	0.06	0
CD2BP2	Soluble	SF3A3	193785887	PC_20120820_CD2BP2_Sol_1	VL_20120928_COU_04	387	11	21	0.347	0.06	0.01
CD2BP2	Soluble	SF3B1	54112117	PC_20120820_CD2BP2_Sol_1	VL_20120928_COU_04	1358	31	62	0.305	0.06	0
CD2BP2	Soluble	SF3B2	1173905	PC_20120820_CD2BP2_Sol_1	VL_20120928_COU_04	492	10	18	0.182	0.06	0.01
CD2BP2	Soluble	SF3B3	158256968	PC_20120820_CD2BP2_Sol_1	VL_20120928_COU_04	1087	21	43	0.22	0.06	0.01
CD2BP2	Soluble	SFPQ	119627830	PC_20120820_CD2BP2_Sol_1	VL_20120928_COU_04	454	9	17	0.217	0.06	0
CD2BP2	Soluble	SLU7	119581960	PC_20120820_CD2BP2_Sol_1	VL_20120928_COU_04	97	2	4	0.054	0.14	0.04
CD2BP2	Soluble	SNRNP200	40217847	PC_20120820_CD2BP2_Sol_1	VL_20120928_COU_04	5068	94	306	0.49	0.06	0
CD2BP2	Soluble	SNRNP27	24307919	PC_20120820_CD2BP2_Sol_1	VL_20120928_COU_04	212	3	5	0.174	0.06	0.01
CD2BP2	Soluble	SNRNP40	115298668	PC_20120820_CD2BP2_Sol_1	VL_20120928_COU_04	998	17	64	0.577	0.06	0
CD2BP2	Soluble	SNRNP70	158259701	PC_20120820_CD2BP2_Sol_1	VL_20120928_COU_04	535	13	31	0.327	0.06	0
CD2BP2	Soluble	SNRPA1	37547	PC_20120820_CD2BP2_Sol_1	VL_20120928_COU_04	473	9	14	0.447	0.06	0
CD2BP2	Soluble	SNRPB	119631003	PC_20120820_CD2BP2_Sol_1	VL_20120928_COU_04	184	4	11	0.098	0.15	0.04
CD2BP2	Soluble	SNRPB2	119630691	PC_20120820_CD2BP2_Sol_1	VL_20120928_COU_04	164	3	8	0.165	0.13	0.02
CD2BP2	Soluble	SNRPD1	5902102	PC_20120820_CD2BP2_Sol_1	VL_20120928_COU_04	238	4	22	0.37	0.13	0.02
CD2BP2	Soluble	SNRPD3	194382308	PC_20120820_CD2BP2_Sol_1	VL_20120928_COU_04	176	3	7	0.333	0.16	0.04
CD2BP2	Soluble	SNRPE	119611901	PC_20120820_CD2BP2_Sol_1	VL_20120928_COU_04	69	1	2	0.298	0.2	0.07
CD2BP2	Soluble	SNRPN	193784720	PC_20120820_CD2BP2_Sol_1	VL_20120928_COU_04	184	4	11	0.094	0.15	0.04
CD2BP2	Soluble	SNW1	119601712	PC_20120820_CD2BP2_Sol_1	VL_20120928_COU_04	346	6	9	0.145	0.06	0
CD2BP2	Soluble	SRRM1	221044098	PC_20120820_CD2BP2_Sol_1	VL_20120928_COU_04	494	12	21	0.171	0.06	0
CD2BP2	Soluble	SRRM2	118572613	PC_20120820_CD2BP2_Sol_1	VL_20120928_COU_04	1214	25	51	0.127	0.08	0.01
CD2BP2	Soluble	SRSF1	118582269	PC_20120820_CD2BP2_Sol_1	VL_20120928_COU_04	185	4	6	0.209	0.06	0.01
CD2BP2	Soluble	SRSF11	116283821	PC_20120820_CD2BP2_Sol_1	VL_20120928_COU_04	156	3	5	0.159	0.06	0.01
CD2BP2	Soluble	SRSF4	119628063	PC_20120820_CD2BP2_Sol_1	VL_20120928_COU_04	177	4	9	0.061	0.06	0.01
CD2BP2	Soluble	SRSF6	1049088	PC_20120820_CD2BP2_Sol_1	VL_20120928_COU_04	262	5	11	0.113	0.06	0.01
CD2BP2	Soluble	TOE1	10436256	PC_20120820_CD2BP2_Sol_1	VL_20120928_COU_04	204	3	6	0.076	0.06	0.01
CD2BP2	Soluble	TSSC4	13543890	PC_20120820_CD2BP2_Sol_1	VL_20120928_COU_04	225	5	11	0.167	0.06	0.01
CD2BP2	Soluble	TUBG1	31543831	PC_20120820_CD2BP2_Sol_1	VL_20120928_COU_04	892	16	46	0.499	0.06	0
CD2BP2	Soluble	TUBGCP2	219520296	PC_20120820_CD2BP2_Sol_1	VL_20120928_COU_04	1366	27	57	0.346	0.06	0
CD2BP2	Soluble	TUBGCP3	5453660	PC_20120820_CD2BP2_Sol_1	VL_20120928_COU_04	1739	38	88	0.506	0.06	0
CD2BP2	Soluble	TUBGCP4	22095730	PC_20120820_CD2BP2_Sol_1	VL_20120928_COU_04	389	9	16	0.222	0.06	0
CD2BP2	Soluble	TUBGCP5	156616297	PC_20120820_CD2BP2_Sol_1	VL_20120928_COU_04	485	10	15	0.157	0.06	0
CD2BP2	Soluble	TUBGCP6	119593914	PC_20120820_CD2BP2_Sol_1	VL_20120928_COU_04	1124	24	44	0.213	0.05	0
CD2BP2	Soluble	U2SURP	122937227	PC_20120820_CD2BP2_Sol_1	VL_20120928_COU_04	537	11	21	0.136	0.06	0.01
CD2BP2	Soluble	USP39	13926071	PC_20120820_CD2BP2_Sol_1	VL_20120928_COU_04	1115	25	58	0.529	0.05	0
CD2BP2	Soluble	WBP11	194378864	PC_20120820_CD2BP2_Sol_1	VL_20120928_COU_04	368	8	15	0.137	0.06	0
CD2BP2	Soluble	ZNHIT2	62898227	PC_20120820_CD2BP2_Sol_1	VL_20120928_COU_04	455	8	14	0.303	0.13	0.03
CD2BP2	Chromatin	AQR	38788372	PC_20120820_CD2BP2_Chrom_1	VL_20120928_COU_03	163	3	4	0.035	0.155	0.011
CD2BP2	Chromatin	CD2BP2	5174409	PC_20120820_CD2BP2_Chrom_1	VL_20120928_COU_03	1126	18	90	0.51	0	0
CD2BP2	Chromatin	DDX23	41327771	PC_20120820_CD2BP2_Chrom_1	VL_20120928_COU_03	1951	45	129	0.491	0.067	0.001
CD2BP2	Chromatin	DHX38	3123906	PC_20120820_CD2BP2_Chrom_1	VL_20120928_COU_03	546	10	23	0.109	0.065	0.001
CD2BP2	Chromatin	EFTUD2	48145665	PC_20120820_CD2BP2_Chrom_1	VL_20120928_COU_03	2865	50	165	0.592	0.067	0.001
CD2BP2	Chromatin	PLRG1	4505895	PC_20120820_CD2BP2_Chrom_1	VL_20120928_COU_03	177	4	7	0.125	0.155	0.01
CD2BP2	Chromatin	PRPF19	7657381	PC_20120820_CD2BP2_Chrom_1	VL_20120928_COU_03	432	10	20	0.315	0.173	0.013
CD2BP2	Chromatin	PRPF4	2708305	PC_20120820_CD2BP2_Chrom_1	VL_20120928_COU_03	516	11	20	0.274	0.19	0.036
CD2BP2	Chromatin	PRPF4B	1399462	PC_20120820_CD2BP2_Chrom_1	VL_20120928_COU_03	242	4	7	0.121	0.109	0.005
CD2BP2	Chromatin	PRPF6	4103604	PC_20120820_CD2BP2_Chrom_1	VL_20120928_COU_03	1744	38	76	0.409	0.1	0.004
CD2BP2	Chromatin	PRPF8	91208426	PC_20120820_CD2BP2_Chrom_1	VL_20120928_COU_03	5278	117	317	0.462	0.093	0.002
CD2BP2	Chromatin	SART1	10863889	PC_20120820_CD2BP2_Chrom_1	VL_20120928_COU_03	504	11	18	0.159	0.137	0.007
CD2BP2	Chromatin	SNRNP200	40217847	PC_20120820_CD2BP2_Chrom_1	VL_20120928_COU_03	5717	112	325	0.574	0.1	0.003
CD2BP2	Chromatin	SNRNP40	115298668	PC_20120820_CD2BP2_Chrom_1	VL_20120928_COU_03	1011	18	57	0.695	0.065	0
CD2BP2	Chromatin	TSSC4	4567068	PC_20120820_CD2BP2_Chrom_1	VL_20120928_COU_03	156	4	8	0.128	0.155	0.011
CD2BP2	Chromatin	USP39	13926071	PC_20120820_CD2BP2_Chrom_1	VL_20120928_COU_03	617	14	34	0.296	0.065	0.001
DDX59	Soluble	DDX59	27469538	PC_20121108_DDX59_Sol_1	VL_20121203_COU_03	2488	47	140	0.735	0.04	0
DDX59	Soluble	HSP90AA1	153792590	PC_20121108_DDX59_Sol_1	VL_20121203_COU_03	1990	39	105	0.393	0.08	0.01
DDX59	Soluble	HSP90AB1	20149594	PC_20121108_DDX59_Sol_1	VL_20121203_COU_03	2029	39	108	0.472	0.13	0.01
DDX59	Soluble	HSPA8	5729877	PC_20121108_DDX59_Sol_1	VL_20121203_COU_03	1228	29	58	0.469	0.2	0.07
DDX59	Soluble	STIP1	158256542	PC_20121108_DDX59_Sol_1	VL_20121203_COU_03	560	12	24	0.276	0.13	0.02
EAPP	Soluble	AAR2	18034690	PC_20120827_EAPP_Sol_1	VL_20121016_COU_06	1361	21	116	0.57	0.05	0
EAPP	Soluble	AQR	148491482	PC_20120827_EAPP_Sol_1	VL_20121016_COU_06	702	16	26	0.152	0.06	0
EAPP	Soluble	CD2BP2	5174409	PC_20120827_EAPP_Sol_1	VL_20121016_COU_06	515	9	22	0.24	0.08	0.01
EAPP	Soluble	CDC5L	11067747	PC_20120827_EAPP_Sol_1	VL_20121016_COU_06	458	11	19	0.198	0.06	0.01
EAPP	Soluble	CWC22	10047283	PC_20120827_EAPP_Sol_1	VL_20121016_COU_06	131	4	9	0.048	0.13	0.02
EAPP	Soluble	DDX23	193785886	PC_20120827_EAPP_Sol_1	VL_20121016_COU_06	1010	21	50	0.289	0.06	0
EAPP	Soluble	DHX38	119579586	PC_20120827_EAPP_Sol_1	VL_20121016_COU_06	1104	24	57	0.227	0.06	0
EAPP	Soluble	DHX8	119572064	PC_20120827_EAPP_Sol_1	VL_20121016_COU_06	241	5	8	0.063	0.06	0.01
EAPP	Soluble	EAPP	12654805	PC_20120827_EAPP_Sol_1	VL_20121016_COU_06	618	11	60	0.456	0.06	0
EAPP	Soluble	ECD	209364547	PC_20120827_EAPP_Sol_1	VL_20121016_COU_06	2114	38	260	0.518	0.04	0
EAPP	Soluble	EFTUD2	12803113	PC_20120827_EAPP_Sol_1	VL_20121016_COU_06	5030	78	475	0.806	0.04	0
EAPP	Soluble	HSF1	5031767	PC_20120827_EAPP_Sol_1	VL_20121016_COU_06	178	3	6	0.146	0.06	0.01
EAPP	Soluble	ISY1	20149304	PC_20120827_EAPP_Sol_1	VL_20121016_COU_06	170	3	4	0.144	0.11	0.01
EAPP	Soluble	NCDN	24307949	PC_20120827_EAPP_Sol_1	VL_20121016_COU_06	755	13	29	0.244	0.06	0
EAPP	Soluble	PLRG1	4505895	PC_20120827_EAPP_Sol_1	VL_20121016_COU_06	472	13	18	0.311	0.06	0
EAPP	Soluble	PRPF19	7657381	PC_20120827_EAPP_Sol_1	VL_20121016_COU_06	877	16	45	0.48	0.06	0
EAPP	Soluble	PRPF6	189067252	PC_20120827_EAPP_Sol_1	VL_20121016_COU_06	3328	68	200	0.567	0.04	0
EAPP	Soluble	PRPF8	91208426	PC_20120827_EAPP_Sol_1	VL_20121016_COU_06	10376	189	881	0.768	0.04	0
EAPP	Soluble	RUVBL1	197692395	PC_20120827_EAPP_Sol_1	VL_20121016_COU_06	1149	18	51	0.489	0.06	0
EAPP	Soluble	RUVBL2	5730023	PC_20120827_EAPP_Sol_1	VL_20121016_COU_06	1271	24	52	0.525	0.06	0
EAPP	Soluble	SLU7	119581960	PC_20120827_EAPP_Sol_1	VL_20121016_COU_06	251	6	10	0.153	0.06	0.01
EAPP	Soluble	SMYD4	119610982	PC_20120827_EAPP_Sol_1	VL_20121016_COU_06	215	4	4	0.093	0.06	0.01
EAPP	Soluble	SNRNP200	40217847	PC_20120827_EAPP_Sol_1	VL_20121016_COU_06	9990	172	941	0.783	0.06	0
EAPP	Soluble	SNRPB	119631003	PC_20120827_EAPP_Sol_1	VL_20121016_COU_06	280	6	13	0.192	0.14	0.03
EAPP	Soluble	SNRPD1	5902102	PC_20120827_EAPP_Sol_1	VL_20121016_COU_06	220	4	23	0.387	0.17	0.05
EAPP	Soluble	SNRPD2	237649049	PC_20120827_EAPP_Sol_1	VL_20121016_COU_06	170	4	7	0.454	0.14	0.03
EAPP	Soluble	SNRPD3	194382308	PC_20120827_EAPP_Sol_1	VL_20121016_COU_06	244	4	14	0.35	0.13	0.02
EAPP	Soluble	SNRPE	119611901	PC_20120827_EAPP_Sol_1	VL_20121016_COU_06	108	2	4	0.44	0.14	0.03
EAPP	Soluble	SNW1	34783485	PC_20120827_EAPP_Sol_1	VL_20121016_COU_06	248	6	12	0.121	0.06	0.01
EAPP	Soluble	SRRM2	118572613	PC_20120827_EAPP_Sol_1	VL_20121016_COU_06	738	18	29	0.08	0.14	0.03
EAPP	Soluble	TSSC4	13543890	PC_20120827_EAPP_Sol_1	VL_20121016_COU_06	576	13	62	0.486	0.06	0
EAPP	Soluble	XAB2	10566459	PC_20120827_EAPP_Sol_1	VL_20121016_COU_06	118	3	4	0.039	0.14	0.03
EAPP	Soluble	ZNHIT2	62898227	PC_20120827_EAPP_Sol_1	VL_20121016_COU_06	812	14	35	0.447	0.06	0
EAPP	Chromatin	AAR2	4680685	PC_20120827_EAPP_Chrom_1	VL_20121016_COU_05	726	14	35	0.281	0.177	0.014
EAPP	Chromatin	CD2BP2	5174409	PC_20120827_EAPP_Chrom_1	VL_20121016_COU_05	316	6	10	0.22	0.067	0.001
EAPP	Chromatin	DDX23	41327771	PC_20120827_EAPP_Chrom_1	VL_20121016_COU_05	1437	29	71	0.376	0.067	0.001
EAPP	Chromatin	DHX38	3123906	PC_20120827_EAPP_Chrom_1	VL_20121016_COU_05	228	4	7	0.052	0.109	0.005
EAPP	Chromatin	EAPP	7020780	PC_20120827_EAPP_Chrom_1	VL_20121016_COU_05	241	6	13	0.204	0.12	0.005
EAPP	Chromatin	ECD	6005784	PC_20120827_EAPP_Chrom_1	VL_20121016_COU_05	870	22	50	0.425	0.065	0.001
EAPP	Chromatin	EFTUD2	12803113	PC_20120827_EAPP_Chrom_1	VL_20121016_COU_05	3064	53	165	0.626	0.067	0.001
EAPP	Chromatin	PLRG1	4505895	PC_20120827_EAPP_Chrom_1	VL_20121016_COU_05	112	2	3	0.088	0.184	0.017
EAPP	Chromatin	PRPF19	7657381	PC_20120827_EAPP_Chrom_1	VL_20121016_COU_05	234	5	8	0.165	0.19	0.035
EAPP	Chromatin	PRPF6	4103604	PC_20120827_EAPP_Chrom_1	VL_20121016_COU_05	1191	28	55	0.311	0.1	0.002
EAPP	Chromatin	PRPF8	39963074	PC_20120827_EAPP_Chrom_1	VL_20121016_COU_05	5369	118	319	0.469	0.093	0.002
EAPP	Chromatin	SNRNP200	40217847	PC_20120827_EAPP_Chrom_1	VL_20121016_COU_05	5123	102	286	0.529	0.1	0.003
EAPP	Chromatin	TSSC4	4567068	PC_20120827_EAPP_Chrom_1	VL_20121016_COU_05	248	6	11	0.274	0.1	0.004
EAPP	Chromatin	USP39	13926071	PC_20120827_EAPP_Chrom_1	VL_20121016_COU_05	112	3	6	0.081	0.184	0.027
ECD	Soluble	AAR2	18034690	PC_20161216_ECD_Sol_1	VL_20170105_COU_02	672	12	40	0.419	0.057	0.001
ECD	Soluble	ECD	6005784	PC_20161216_ECD_Sol_1	VL_20170105_COU_02	1181	25	87	0.479	0.057	0
ECD	Soluble	EFTUD2	217272892	PC_20161216_ECD_Sol_1	VL_20170105_COU_02	2538	52	152	0.664	0.041	0
ECD	Soluble	NONO	34932414	PC_20161216_ECD_Sol_1	VL_20170105_COU_02	506	12	20	0.471	0.057	0.002
ECD	Soluble	PARP1	156523968	PC_20161216_ECD_Sol_1	VL_20170105_COU_02	433	11	21	0.167	0.057	0.008
ECD	Soluble	POLR1A	103471997	PC_20161216_ECD_Sol_1	VL_20170105_COU_02	304	7	12	0.082	0.057	0.004
ECD	Soluble	PRPF19	7657381	PC_20161216_ECD_Sol_1	VL_20170105_COU_02	107	3	6	0.123	0.131	0.034
ECD	Soluble	PRPF8	91208426	PC_20161216_ECD_Sol_1	VL_20170105_COU_02	4304	105	273	0.503	0.041	0
ECD	Soluble	SART3	7661952	PC_20161216_ECD_Sol_1	VL_20170105_COU_02	228	5	8	0.107	0.172	0.055
ECD	Soluble	SNRNP200	40217847	PC_20161216_ECD_Sol_1	VL_20170105_COU_02	3911	80	246	1.642	0.057	0
ECD	Soluble	SNRNP40	115298668	PC_20161216_ECD_Sol_1	VL_20170105_COU_02	69	2	3	0.147	0.187	0.071
ECD	Soluble	TSSC4	21071006	PC_20161216_ECD_Sol_1	VL_20170105_COU_02	215	6	11	0.242	0.057	0.006
FBXO3	Soluble	FBXO3	15812186	PC_20120827_FBXO3_Sol_1	VL_20121002_COU_02	905	17	42	0.348	0.057	0.001
FBXO3	Soluble	SKP1	1017813	PC_20120827_FBXO3_Sol_1	VL_20121002_COU_02	169	4	6	0.173	0.127	0.02
INO80B	Soluble	ALYREF	119610105	PC_20121115_INO80B_Sol_1	VL_20121211_COU_02	253	4	18	0.272	0.06	0
INO80B	Soluble	CACTIN	122937392	PC_20121115_INO80B_Sol_1	VL_20121211_COU_02	160	3	4	0.069	0.06	0.01
INO80B	Soluble	CDC42BPA	223462007	PC_20121115_INO80B_Sol_1	VL_20121211_COU_02	276	8	12	0.075	0.06	0
INO80B	Soluble	CHD1	109658944	PC_20121115_INO80B_Sol_1	VL_20121211_COU_02	455	12	22	0.101	0.06	0
INO80B	Soluble	DDX17	148613856	PC_20121115_INO80B_Sol_1	VL_20121211_COU_02	1115	23	48	0.346	0.06	0
INO80B	Soluble	DDX21	11890755	PC_20121115_INO80B_Sol_1	VL_20121211_COU_02	268	6	13	0.127	0.06	0
INO80B	Soluble	DDX46	158257008	PC_20121115_INO80B_Sol_1	VL_20121211_COU_02	761	19	35	0.209	0.06	0
INO80B	Soluble	DDX5	4758138	PC_20121115_INO80B_Sol_1	VL_20121211_COU_02	872	23	45	0.357	0.06	0
INO80B	Soluble	DDX50	13129006	PC_20121115_INO80B_Sol_1	VL_20121211_COU_02	237	5	8	0.106	0.06	0.01
INO80B	Soluble	DHX15	119613226	PC_20121115_INO80B_Sol_1	VL_20121211_COU_02	527	13	23	0.214	0.06	0.01
INO80B	Soluble	DHX30	119585237	PC_20121115_INO80B_Sol_1	VL_20121211_COU_02	459	10	16	0.101	0.06	0
INO80B	Soluble	DHX9	100913206	PC_20121115_INO80B_Sol_1	VL_20121211_COU_02	673	13	30	0.132	0.06	0
INO80B	Soluble	DICER1	119602001	PC_20121115_INO80B_Sol_1	VL_20121211_COU_02	210	5	5	0.033	0.06	0.01
INO80B	Soluble	FBXO3	119588595	PC_20121115_INO80B_Sol_1	VL_20121211_COU_02	224	4	7	0.144	0.06	0.01
INO80B	Soluble	FTSJ3	18028291	PC_20121115_INO80B_Sol_1	VL_20121211_COU_02	197	3	5	0.074	0.06	0
INO80B	Soluble	GNL2	12652715	PC_20121115_INO80B_Sol_1	VL_20121211_COU_02	856	16	45	0.253	0.06	0
INO80B	Soluble	GNL3	119585653	PC_20121115_INO80B_Sol_1	VL_20121211_COU_02	801	15	31	0.333	0.06	0
INO80B	Soluble	INO80B	211828450	PC_20121115_INO80B_Sol_1	VL_20121211_COU_02	1247	24	174	0.734	0.06	0
INO80B	Soluble	KIF1C	2738149	PC_20121115_INO80B_Sol_1	VL_20121211_COU_02	255	4	6	0.053	0.06	0
INO80B	Soluble	KIF23	20143967	PC_20121115_INO80B_Sol_1	VL_20121211_COU_02	103	2	5	0.03	0.06	0.01
INO80B	Soluble	LUC7L	119606258	PC_20121115_INO80B_Sol_1	VL_20121211_COU_02	278	6	15	0.298	0.06	0
INO80B	Soluble	LUC7L2	116812577	PC_20121115_INO80B_Sol_1	VL_20121211_COU_02	718	15	38	0.344	0.06	0
INO80B	Soluble	MAP7D1	119627786	PC_20121115_INO80B_Sol_1	VL_20121211_COU_02	319	7	14	0.101	0.06	0
INO80B	Soluble	NPM1	10835063	PC_20121115_INO80B_Sol_1	VL_20121211_COU_02	354	5	13	0.201	0.06	0
INO80B	Soluble	PRPF19	119594310	PC_20121115_INO80B_Sol_1	VL_20121211_COU_02	159	4	6	0.141	0.07	0.01
INO80B	Soluble	PRPF38B	166235169	PC_20121115_INO80B_Sol_1	VL_20121211_COU_02	298	6	20	0.119	0.06	0
INO80B	Soluble	PUF60	119602600	PC_20121115_INO80B_Sol_1	VL_20121211_COU_02	279	6	13	0.183	0.07	0.01
INO80B	Soluble	RBM14	15022507	PC_20121115_INO80B_Sol_1	VL_20121211_COU_02	396	7	13	0.142	0.06	0
INO80B	Soluble	RBM39	193785136	PC_20121115_INO80B_Sol_1	VL_20121211_COU_02	504	9	19	0.253	0.06	0.01
INO80B	Soluble	RPL11	19851919	PC_20121115_INO80B_Sol_1	VL_20121211_COU_02	240	6	13	0.301	0.06	0.01
INO80B	Soluble	RPL12	4506597	PC_20121115_INO80B_Sol_1	VL_20121211_COU_02	267	4	11	0.4	0.06	0.01
INO80B	Soluble	RPL13	15431295	PC_20121115_INO80B_Sol_1	VL_20121211_COU_02	496	11	33	0.336	0.07	0.01
INO80B	Soluble	RPL17	42542645	PC_20121115_INO80B_Sol_1	VL_20121211_COU_02	206	5	10	0.245	0.06	0.01
INO80B	Soluble	RPL18	4506607	PC_20121115_INO80B_Sol_1	VL_20121211_COU_02	481	10	31	0.489	0.06	0
INO80B	Soluble	RPL18A	11415026	PC_20121115_INO80B_Sol_1	VL_20121211_COU_02	259	7	13	0.347	0.06	0
INO80B	Soluble	RPL19	119580972	PC_20121115_INO80B_Sol_1	VL_20121211_COU_02	299	7	17	0.236	0.08	0.01
INO80B	Soluble	RPL21	119628804	PC_20121115_INO80B_Sol_1	VL_20121211_COU_02	195	5	13	0.262	0.06	0.01
INO80B	Soluble	RPL23A	17105394	PC_20121115_INO80B_Sol_1	VL_20121211_COU_02	303	6	14	0.321	0.06	0
INO80B	Soluble	RPL24	119600188	PC_20121115_INO80B_Sol_1	VL_20121211_COU_02	214	6	11	0.373	0.06	0.01
INO80B	Soluble	RPL27	189053113	PC_20121115_INO80B_Sol_1	VL_20121211_COU_02	159	5	10	0.397	0.08	0.01
INO80B	Soluble	RPL27A	18042923	PC_20121115_INO80B_Sol_1	VL_20121211_COU_02	351	7	16	0.408	0.06	0
INO80B	Soluble	RPL28	13904866	PC_20121115_INO80B_Sol_1	VL_20121211_COU_02	299	8	15	0.35	0.06	0
INO80B	Soluble	RPL3	119580717	PC_20121115_INO80B_Sol_1	VL_20121211_COU_02	766	17	46	0.324	0.06	0
INO80B	Soluble	RPL30	119612175	PC_20121115_INO80B_Sol_1	VL_20121211_COU_02	171	3	6	0.547	0.08	0.01
INO80B	Soluble	RPL31	148746199	PC_20121115_INO80B_Sol_1	VL_20121211_COU_02	178	4	6	0.25	0.06	0.01
INO80B	Soluble	RPL36A	119623264	PC_20121115_INO80B_Sol_1	VL_20121211_COU_02	178	5	16	0.328	0.06	0.01
INO80B	Soluble	RPL4	119598180	PC_20121115_INO80B_Sol_1	VL_20121211_COU_02	1071	21	62	0.384	0.06	0
INO80B	Soluble	RPL6	16753227	PC_20121115_INO80B_Sol_1	VL_20121211_COU_02	901	21	63	0.559	0.06	0
INO80B	Soluble	RPL7	119607405	PC_20121115_INO80B_Sol_1	VL_20121211_COU_02	454	10	21	0.394	0.06	0
INO80B	Soluble	RPL7A	119608468	PC_20121115_INO80B_Sol_1	VL_20121211_COU_02	727	15	35	0.404	0.06	0
INO80B	Soluble	RPL8	15082586	PC_20121115_INO80B_Sol_1	VL_20121211_COU_02	636	13	30	0.366	0.06	0
INO80B	Soluble	RPLP0	12654583	PC_20121115_INO80B_Sol_1	VL_20121211_COU_02	417	8	16	0.382	0.06	0.01
INO80B	Soluble	RPLP2	4506671	PC_20121115_INO80B_Sol_1	VL_20121211_COU_02	289	4	9	0.696	0.06	0
INO80B	Soluble	RPS16	119577297	PC_20121115_INO80B_Sol_1	VL_20121211_COU_02	273	7	16	0.359	0.06	0
INO80B	Soluble	RPS2	15055539	PC_20121115_INO80B_Sol_1	VL_20121211_COU_02	356	8	21	0.263	0.06	0
INO80B	Soluble	RPS3	13097759	PC_20121115_INO80B_Sol_1	VL_20121211_COU_02	262	5	10	0.339	0.06	0.01
INO80B	Soluble	RPS3A	306553	PC_20121115_INO80B_Sol_1	VL_20121211_COU_02	622	15	42	0.451	0.06	0
INO80B	Soluble	RPS8	119627428	PC_20121115_INO80B_Sol_1	VL_20121211_COU_02	786	15	36	0.527	0.06	0
INO80B	Soluble	RRP12	119570331	PC_20121115_INO80B_Sol_1	VL_20121211_COU_02	262	5	10	0.058	0.06	0.01
INO80B	Soluble	RSL1D1	118142826	PC_20121115_INO80B_Sol_1	VL_20121211_COU_02	317	6	13	0.193	0.06	0
INO80B	Soluble	RUVBL1	197692395	PC_20121115_INO80B_Sol_1	VL_20121211_COU_02	464	11	15	0.355	0.14	0.03
INO80B	Soluble	RUVBL2	4929561	PC_20121115_INO80B_Sol_1	VL_20121211_COU_02	317	5	10	0.136	0.14	0.03
INO80B	Soluble	SBF1	119593945	PC_20121115_INO80B_Sol_1	VL_20121211_COU_02	284	4	9	0.036	0.06	0
INO80B	Soluble	SCAF1	10440402	PC_20121115_INO80B_Sol_1	VL_20121211_COU_02	644	14	28	0.143	0.06	0
INO80B	Soluble	SCAF8	221040926	PC_20121115_INO80B_Sol_1	VL_20121211_COU_02	476	9	17	0.096	0.06	0
INO80B	Soluble	SERBP1	119626894	PC_20121115_INO80B_Sol_1	VL_20121211_COU_02	199	5	16	0.126	0.07	0.01
INO80B	Soluble	SQSTM1	1145799	PC_20121115_INO80B_Sol_1	VL_20121211_COU_02	174	4	8	0.123	0.06	0.01
INO80B	Soluble	SREK1	116089325	PC_20121115_INO80B_Sol_1	VL_20121211_COU_02	276	5	13	0.114	0.06	0
INO80B	Soluble	SRPK1	119624261	PC_20121115_INO80B_Sol_1	VL_20121211_COU_02	258	7	12	0.14	0.06	0
INO80B	Soluble	SRPK2	33188449	PC_20121115_INO80B_Sol_1	VL_20121211_COU_02	225	5	11	0.082	0.06	0.01
INO80B	Soluble	SRSF11	116283821	PC_20121115_INO80B_Sol_1	VL_20121211_COU_02	256	5	14	0.321	0.06	0
INO80B	Soluble	TSR1	119610954	PC_20121115_INO80B_Sol_1	VL_20121211_COU_02	407	7	13	0.14	0.06	0.01
INO80B	Soluble	U2AF2	197692223	PC_20121115_INO80B_Sol_1	VL_20121211_COU_02	177	3	5	0.089	0.07	0.01
INO80B	Soluble	WDR5	16554627	PC_20121115_INO80B_Sol_1	VL_20121211_COU_02	210	4	7	0.198	0.06	0.01
INO80B	Soluble	YBX3	14250672	PC_20121115_INO80B_Sol_1	VL_20121211_COU_02	213	4	9	0.188	0.09	0.01
INO80B	Soluble	ZNF768	10440123	PC_20121115_INO80B_Sol_1	VL_20121211_COU_02	260	6	11	0.115	0.06	0
INO80B	Chromatin	ACTR5	10434478	PC_20121115_INO80B_Chrom_1	VL_20121211_COU_01	90	2	4	0.035	0.184	0.028
INO80B	Chromatin	ACTR8	10434709	PC_20121115_INO80B_Chrom_1	VL_20121211_COU_01	142	5	8	0.101	0.155	0.01
INO80B	Chromatin	BRD2	1370115	PC_20121115_INO80B_Chrom_1	VL_20121211_COU_01	832	16	41	0.24	0.184	0.017
INO80B	Chromatin	BRD3	11067749	PC_20121115_INO80B_Chrom_1	VL_20121211_COU_01	630	15	32	0.205	0.137	0.007
INO80B	Chromatin	BRD4	19718731	PC_20121115_INO80B_Chrom_1	VL_20121211_COU_01	1614	34	124	0.208	0.155	0.011
INO80B	Chromatin	INO80	38708321	PC_20121115_INO80B_Chrom_1	VL_20121211_COU_01	877	18	32	0.158	0.065	0
INO80B	Chromatin	INO80B	12328443	PC_20121115_INO80B_Chrom_1	VL_20121211_COU_01	731	14	44	0.513	0.065	0.001
INO80B	Chromatin	NFRKB	23346420	PC_20121115_INO80B_Chrom_1	VL_20121211_COU_01	192	4	8	0.042	0.127	0.005
INO80B	Chromatin	POLR2A	825713	PC_20121115_INO80B_Chrom_1	VL_20121211_COU_01	315	8	11	0.07	0.184	0.023
INO80B	Chromatin	POLR2B	4505941	PC_20121115_INO80B_Chrom_1	VL_20121211_COU_01	114	3	5	0.037	0.184	0.025
INO80B	Chromatin	RUVBL1	4506753	PC_20121115_INO80B_Chrom_1	VL_20121211_COU_01	582	11	20	0.296	0.184	0.017
INO80B	Chromatin	RUVBL2	5730023	PC_20121115_INO80B_Chrom_1	VL_20121211_COU_01	382	7	14	0.181	0.184	0.019
NCDN	Soluble	AGPS	4501993	PC_20161216_NCDN_Sol_1	VL_20170105_COU_03	705	16	34	0.375	0.057	0.001
NCDN	Soluble	ALDH3A2	4557303	PC_20161216_NCDN_Sol_1	VL_20170105_COU_03	1058	19	63	0.476	0.057	0
NCDN	Soluble	ASAH1	189011546	PC_20161216_NCDN_Sol_1	VL_20170105_COU_03	443	11	27	0.275	0.057	0.006
NCDN	Soluble	ATP1A1	21361181	PC_20161216_NCDN_Sol_1	VL_20170105_COU_03	1193	20	50	0.25	0.057	0
NCDN	Soluble	ATP5A1	4757810	PC_20161216_NCDN_Sol_1	VL_20170105_COU_03	534	9	23	0.256	0.057	0.006
NCDN	Soluble	ATP5B	32189394	PC_20161216_NCDN_Sol_1	VL_20170105_COU_03	647	11	32	0.346	0.057	0.001
NCDN	Soluble	CLPTM1L	21359965	PC_20161216_NCDN_Sol_1	VL_20170105_COU_03	491	10	29	0.339	0.057	0.003
NCDN	Soluble	COA1	90855771	PC_20161216_NCDN_Sol_1	VL_20170105_COU_03	158	4	11	0.486	0.084	0.013
NCDN	Soluble	EHHADH	9507215	PC_20161216_NCDN_Sol_1	VL_20170105_COU_03	603	11	75	0.339	0.057	0.001
NCDN	Soluble	ESYT1	14149680	PC_20161216_NCDN_Sol_1	VL_20170105_COU_03	339	7	10	0.107	0.075	0.011
NCDN	Soluble	GOLGA5	526118265	PC_20161216_NCDN_Sol_1	VL_20170105_COU_03	734	13	27	0.288	0.057	0.001
NCDN	Soluble	HSD17B12	7705855	PC_20161216_NCDN_Sol_1	VL_20170105_COU_03	194	5	12	0.633	0.057	0.006
NCDN	Soluble	IGF2R	119964726	PC_20161216_NCDN_Sol_1	VL_20170105_COU_03	381	9	14	0.061	0.057	0.004
NCDN	Soluble	ILVBL	21361361	PC_20161216_NCDN_Sol_1	VL_20170105_COU_03	1316	23	103	0.598	0.057	0
NCDN	Soluble	KIAA1715	38176151	PC_20161216_NCDN_Sol_1	VL_20170105_COU_03	250	6	20	0.155	0.057	0.007
NCDN	Soluble	MOGS	149999606	PC_20161216_NCDN_Sol_1	VL_20170105_COU_03	1555	36	81	0.673	0.057	0
NCDN	Soluble	NCDN	24307949	PC_20161216_NCDN_Sol_1	VL_20170105_COU_03	4786	72	2353	0.885	0.041	0
NCDN	Soluble	PGRMC1	5729875	PC_20161216_NCDN_Sol_1	VL_20170105_COU_03	240	5	13	0.462	0.057	0.007
NCDN	Soluble	RPN1	4506675	PC_20161216_NCDN_Sol_1	VL_20170105_COU_03	346	8	13	0.194	0.057	0.005
NCDN	Soluble	SEC61A1	7019415	PC_20161216_NCDN_Sol_1	VL_20170105_COU_03	225	5	11	0.298	0.057	0.007
NCDN	Soluble	SLC1A5	5032093	PC_20161216_NCDN_Sol_1	VL_20170105_COU_03	244	6	17	0.358	0.057	0.007
POLDIP2	Soluble	CLPX	158258064	PC_20120827_POLDIP2_Sol_1	VL_20121016_COU_04	2318	41	148	0.633	0.057	0.001
POLDIP2	Soluble	NT5DC2	10433929	PC_20120827_POLDIP2_Sol_1	VL_20121016_COU_04	178	4	7	0.103	0.057	0.006
POLDIP2	Soluble	POLDIP2	119571463	PC_20120827_POLDIP2_Sol_1	VL_20121016_COU_04	1485	26	113	0.753	0.057	0
RPAP3	Soluble	CIT	32698688	PC_20121122_RPAP3_Sol_1	VL_20130107_COU_02	226	5	7	0.046	0.06	0
RPAP3	Soluble	HSPA4	4579909	PC_20121122_RPAP3_Sol_1	VL_20130107_COU_02	335	7	12	0.093	0.06	0
RPAP3	Soluble	LUC7L2	4929587	PC_20121122_RPAP3_Sol_1	VL_20130107_COU_02	278	5	9	0.201	0.06	0
RPAP3	Soluble	PFDN2	12408675	PC_20121122_RPAP3_Sol_1	VL_20130107_COU_02	222	4	8	0.279	0.06	0.01
RPAP3	Soluble	PIH1D1	8923598	PC_20121122_RPAP3_Sol_1	VL_20130107_COU_02	148	3	5	0.159	0.15	0.04
RPAP3	Soluble	POLR1C	3335138	PC_20121122_RPAP3_Sol_1	VL_20130107_COU_02	128	3	5	0.143	0.13	0.02
RPAP3	Soluble	POLR2A	825713	PC_20121122_RPAP3_Sol_1	VL_20130107_COU_02	165	4	7	0.04	0.13	0.01
RPAP3	Soluble	POLR2B	4505941	PC_20121122_RPAP3_Sol_1	VL_20130107_COU_02	563	16	27	0.181	0.06	0
RPAP3	Soluble	POLR2E	1060912	PC_20121122_RPAP3_Sol_1	VL_20130107_COU_02	191	4	7	0.224	0.06	0.01
RPAP3	Soluble	POLR3A	2460208	PC_20121122_RPAP3_Sol_1	VL_20130107_COU_02	1300	30	57	0.277	0.05	0
RPAP3	Soluble	PPP1CC	484316	PC_20121122_RPAP3_Sol_1	VL_20130107_COU_02	162	4	6	0.172	0.17	0.05
RPAP3	Soluble	RPAP3	225735591	PC_20121122_RPAP3_Sol_1	VL_20130107_COU_02	2788	50	143	0.735	0.04	0
RPAP3	Soluble	RUVBL1	4506753	PC_20121122_RPAP3_Sol_1	VL_20130107_COU_02	1178	24	52	0.577	0.06	0
RPAP3	Soluble	RUVBL2	5730023	PC_20121122_RPAP3_Sol_1	VL_20130107_COU_02	1243	25	55	0.579	0.06	0
RPAP3	Soluble	TANGO6	12698037	PC_20121122_RPAP3_Sol_1	VL_20130107_COU_02	304	5	10	0.086	0.06	0
RPAP3	Soluble	URI1	19924159	PC_20121122_RPAP3_Sol_1	VL_20130107_COU_02	1102	22	53	0.411	0.06	0
RPAP3	Soluble	WDR92	24308444	PC_20121122_RPAP3_Sol_1	VL_20130107_COU_02	1014	20	47	0.63	0.06	0
RPAP3	Chromatin	RPAP3	225735591	PC_20121122_RPAP3_Chrom_1	VL_20130107_COU_01	88	1	2	0.023	0.19	0.038
RPAP3	Chromatin	URI1	4165095	PC_20121122_RPAP3_Chrom_1	VL_20130107_COU_01	183	4	7	0.14	0.184	0.02
RPAP3	Chromatin	WDR92	24308444	PC_20121122_RPAP3_Chrom_1	VL_20130107_COU_01	102	2	2	0.126	0.19	0.039
RUVBL1	Soluble	AAR2	4680685	PC_20121109_RUVBL1_Sol_1	VL_20121205_COU_06	173	3	6	0.099	0.08	0.01
RUVBL1	Soluble	ACTL6A	4757718	PC_20121109_RUVBL1_Sol_1	VL_20121205_COU_06	175	3	5	0.082	0.06	0.01
RUVBL1	Soluble	C12orf45	21619600	PC_20121109_RUVBL1_Sol_1	VL_20121205_COU_06	439	9	31	0.41	0.06	0.01
RUVBL1	Soluble	C2orf44	13376798	PC_20121109_RUVBL1_Sol_1	VL_20121205_COU_06	1300	26	77	0.402	0.05	0
RUVBL1	Soluble	DKC1	4503337	PC_20121109_RUVBL1_Sol_1	VL_20121205_COU_06	461	12	24	0.286	0.06	0
RUVBL1	Soluble	DPCD	39930355	PC_20121109_RUVBL1_Sol_1	VL_20121205_COU_06	593	12	30	0.468	0.06	0
RUVBL1	Soluble	EFTUD2	12803113	PC_20121109_RUVBL1_Sol_1	VL_20121205_COU_06	965	22	40	0.249	0.06	0
RUVBL1	Soluble	EP400	7959257	PC_20121109_RUVBL1_Sol_1	VL_20121205_COU_06	103	3	4	0.023	0.13	0.02
RUVBL1	Soluble	NOP58	57997041	PC_20121109_RUVBL1_Sol_1	VL_20121205_COU_06	552	10	22	0.319	0.06	0
RUVBL1	Soluble	POLR2B	4505941	PC_20121109_RUVBL1_Sol_1	VL_20121205_COU_06	573	13	31	0.154	0.06	0
RUVBL1	Soluble	PRPF8	39963074	PC_20121109_RUVBL1_Sol_1	VL_20121205_COU_06	609	18	27	0.081	0.06	0
RUVBL1	Soluble	RPAP3	225735591	PC_20121109_RUVBL1_Sol_1	VL_20121205_COU_06	202	3	5	0.072	0.06	0.01
RUVBL1	Soluble	RUVBL1	4506753	PC_20121109_RUVBL1_Sol_1	VL_20121205_COU_06	2821	46	293	0.838	0.04	0
RUVBL1	Soluble	RUVBL2	5730023	PC_20121109_RUVBL1_Sol_1	VL_20121205_COU_06	2802	43	524	0.721	0	0
RUVBL1	Soluble	SHQ1	7022635	PC_20121109_RUVBL1_Sol_1	VL_20121205_COU_06	348	6	14	0.175	0.06	0
RUVBL1	Soluble	SNRNP200	20521660	PC_20121109_RUVBL1_Sol_1	VL_20121205_COU_06	474	8	19	0.05	0.06	0.01
RUVBL1	Soluble	SRCAP	34535199	PC_20121109_RUVBL1_Sol_1	VL_20121205_COU_06	795	20	39	0.098	0.06	0
RUVBL1	Soluble	TANGO6	12698037	PC_20121109_RUVBL1_Sol_1	VL_20121205_COU_06	245	5	10	0.062	0.06	0.01
RUVBL1	Soluble	TTI1	6634031	PC_20121109_RUVBL1_Sol_1	VL_20121205_COU_06	356	7	14	0.089	0.06	0
RUVBL1	Soluble	UPF1	1575536	PC_20121109_RUVBL1_Sol_1	VL_20121205_COU_06	485	13	23	0.141	0.06	0
RUVBL1	Soluble	URI1	4165095	PC_20121109_RUVBL1_Sol_1	VL_20121205_COU_06	93	1	2	0.031	0.17	0.05
RUVBL1	Soluble	ZNHIT2	7656936	PC_20121109_RUVBL1_Sol_1	VL_20121205_COU_06	450	8	16	0.295	0.14	0.03
RUVBL1	Chromatin	DMAP1	12052838	PC_20121109_RUVBL1_Chrom_1	VL_20121205_COU_05	96	2	3	0.066	0.184	0.024
RUVBL1	Chromatin	EP400	119618940	PC_20121109_RUVBL1_Chrom_1	VL_20121205_COU_05	232	5	9	0.027	0.1	0.004
RUVBL1	Chromatin	RUVBL1	4506753	PC_20121109_RUVBL1_Chrom_1	VL_20121205_COU_05	747	17	34	0.482	0.184	0.017
RUVBL1	Chromatin	RUVBL2	5730023	PC_20121109_RUVBL1_Chrom_1	VL_20121205_COU_05	482	13	23	0.315	0.184	0.019
RUVBL1	Chromatin	SRCAP	119572598	PC_20121109_RUVBL1_Chrom_1	VL_20121205_COU_05	578	17	35	0.066	0.065	0
RUVBL2	Soluble	AAR2	4680685	PC_20121123_RUVBL2_Sol_2	VL_20130108_COU_02	192	3	5	0.133	0.06	0.01
RUVBL2	Soluble	C12orf45	116256458	PC_20121123_RUVBL2_Sol_2	VL_20130108_COU_02	626	13	45	0.524	0.06	0
RUVBL2	Soluble	C2orf44	13376798	PC_20121123_RUVBL2_Sol_2	VL_20130108_COU_02	2426	46	178	0.77	0.04	0
RUVBL2	Soluble	DKC1	4503337	PC_20121123_RUVBL2_Sol_1	VL_20130108_COU_02_2	540	12	24	0.302	0.06	0
RUVBL2	Soluble	DPCD	39930355	PC_20121123_RUVBL2_Sol_2	VL_20130108_COU_02	637	14	33	0.734	0.06	0
RUVBL2	Soluble	EFTUD2	48145665	PC_20121123_RUVBL2_Sol_2	VL_20130108_COU_02	1267	26	49	0.369	0.06	0
RUVBL2	Soluble	MAP1B	473431	PC_20121123_RUVBL2_Sol_2	VL_20130108_COU_02	280	4	8	0.018	0.06	0
RUVBL2	Soluble	NOP58	57997041	PC_20121123_RUVBL2_Sol_2	VL_20130108_COU_02	270	6	10	0.181	0.06	0
RUVBL2	Soluble	PFDN2	12408675	PC_20121123_RUVBL2_Sol_1	VL_20130108_COU_02_2	191	3	4	0.227	0.06	0.01
RUVBL2	Soluble	PIH1D1	12654549	PC_20121123_RUVBL2_Sol_2	VL_20130108_COU_02	269	6	11	0.359	0.06	0
RUVBL2	Soluble	POLR2A	825713	PC_20121123_RUVBL2_Sol_2	VL_20130108_COU_02	105	3	3	0.019	0.13	0.02
RUVBL2	Soluble	POLR2B	4505941	PC_20121123_RUVBL2_Sol_2	VL_20130108_COU_02	530	15	21	0.188	0.06	0
RUVBL2	Soluble	POLR3A	2460208	PC_20121123_RUVBL2_Sol_2	VL_20130108_COU_02	406	9	13	0.097	0.06	0.01
RUVBL2	Soluble	PRPF8	39963074	PC_20121123_RUVBL2_Sol_2	VL_20130108_COU_02	1035	25	45	0.161	0.06	0
RUVBL2	Soluble	RICTOR	59891448	PC_20121123_RUVBL2_Sol_2	VL_20130108_COU_02	223	5	8	0.043	0.06	0.01
RUVBL2	Soluble	RPAP3	225735591	PC_20121123_RUVBL2_Sol_2	VL_20130108_COU_02	690	16	25	0.355	0.06	0
RUVBL2	Soluble	RUVBL1	4506753	PC_20121123_RUVBL2_Sol_2	VL_20130108_COU_02	3027	47	778	0.912	0.04	0
RUVBL2	Soluble	RUVBL2	5730023	PC_20121123_RUVBL2_Sol_2	VL_20130108_COU_02	3252	52	1141	0.901	0	0
RUVBL2	Soluble	SHQ1	34193077	PC_20121123_RUVBL2_Sol_2	VL_20130108_COU_02	410	10	18	0.328	0.06	0.01
RUVBL2	Soluble	SLC7A6OS	10435252	PC_20121123_RUVBL2_Sol_2	VL_20130108_COU_02	127	3	5	0.236	0.13	0.02
RUVBL2	Soluble	SNRNP200	20521660	PC_20121123_RUVBL2_Sol_2	VL_20130108_COU_02	1292	24	46	0.182	0.06	0
RUVBL2	Soluble	TANGO6	12698037	PC_20121123_RUVBL2_Sol_2	VL_20130108_COU_02	419	8	14	0.133	0.06	0.01
RUVBL2	Soluble	TSSC4	4567068	PC_20121123_RUVBL2_Sol_2	VL_20130108_COU_02	158	4	7	0.143	0.08	0.01
RUVBL2	Soluble	TTI1	24307961	PC_20121123_RUVBL2_Sol_2	VL_20130108_COU_02	1485	25	65	0.297	0.05	0
RUVBL2	Soluble	TTI2	10439888	PC_20121123_RUVBL2_Sol_1	VL_20130108_COU_02_2	91	1	4	0.031	0.2	0.06
RUVBL2	Soluble	UPF1	17380291	PC_20121123_RUVBL2_Sol_2	VL_20130108_COU_02	567	15	25	0.156	0.06	0
RUVBL2	Soluble	URI1	19924159	PC_20121123_RUVBL2_Sol_2	VL_20130108_COU_02	452	8	15	0.196	0.06	0
RUVBL2	Soluble	WDR92	24308444	PC_20121123_RUVBL2_Sol_1	VL_20130108_COU_02_2	382	8	15	0.311	0.06	0
RUVBL2	Soluble	ZNHIT2	7656936	PC_20121123_RUVBL2_Sol_2	VL_20130108_COU_02	690	14	29	0.467	0.06	0.01
RUVBL2	Chromatin	ACTL6A	4757718	PC_20121123_RUVBL2_Chrom_1	VL_20130108_COU_01_2	302	6	10	0.184	0.155	0.007
RUVBL2	Chromatin	BRD8	2655006	PC_20121123_RUVBL2_Chrom_2	VL_20130108_COU_01	68	1	2	0.012	0.19	0.038
RUVBL2	Chromatin	CHD4	1107696	PC_20121123_RUVBL2_Chrom_2	VL_20130108_COU_01	295	6	10	0.036	0.19	0.039
RUVBL2	Chromatin	DMAP1	12052838	PC_20121123_RUVBL2_Chrom_2	VL_20130108_COU_01	243	5	8	0.167	0.1	0.003
RUVBL2	Chromatin	EFTUD2	12803113	PC_20121123_RUVBL2_Chrom_2	VL_20130108_COU_01	891	15	34	0.3	0.184	0.017
RUVBL2	Chromatin	EP400	119618940	PC_20121123_RUVBL2_Chrom_2	VL_20130108_COU_01	1200	25	55	0.126	0	0
RUVBL2	Chromatin	INO80	38708321	PC_20121123_RUVBL2_Chrom_2	VL_20130108_COU_01	127	2	3	0.017	0.173	0.013
RUVBL2	Chromatin	IWS1	194378172	PC_20121123_RUVBL2_Chrom_2	VL_20130108_COU_01	130	3	4	0.071	0.137	0.006
RUVBL2	Chromatin	PRPF8	39963074	PC_20121123_RUVBL2_Chrom_2	VL_20130108_COU_01	999	20	40	0.15	0.12	0.005
RUVBL2	Chromatin	RUVBL1	4506753	PC_20121123_RUVBL2_Chrom_1	VL_20130108_COU_01_2	1043	19	42	0.493	0.155	0.011
RUVBL2	Chromatin	RUVBL2	5730023	PC_20121123_RUVBL2_Chrom_2	VL_20130108_COU_01	1119	22	42	0.486	0.1	0.004
RUVBL2	Chromatin	SLC7A6OS	10435252	PC_20121123_RUVBL2_Chrom_2	VL_20130108_COU_01	345	6	106	0.382	0.065	0.001
RUVBL2	Chromatin	SNRNP200	40217847	PC_20121123_RUVBL2_Chrom_2	VL_20130108_COU_01	1172	24	64	0.184	0.18	0.014
RUVBL2	Chromatin	SRCAP	119572598	PC_20121123_RUVBL2_Chrom_1	VL_20130108_COU_01_2	1627	37	75	0.136	0.065	0
RUVBL2	Chromatin	SUGP2	18089035	PC_20121123_RUVBL2_Chrom_2	VL_20130108_COU_01	559	13	20	0.164	0.065	0.001
RUVBL2	Chromatin	TRRAP	119597101	PC_20121123_RUVBL2_Chrom_2	VL_20130108_COU_01	434	12	17	0.046	0.067	0.001
RUVBL2	Chromatin	WAPL	27450620	PC_20121123_RUVBL2_Chrom_2	VL_20130108_COU_01	149	2	3	0.026	0.155	0.011
SLC7A6OS	Soluble	AAR2	18034690	PC_20121123_SLC7A6OS_Sol_2	VL_20130107_COU_06	1292	20	89	0.568	0.06	0
SLC7A6OS	Soluble	ACAD11	119599599	PC_20121123_SLC7A6OS_Sol_2	VL_20130107_COU_06	1173	26	57	0.53	0.06	0
SLC7A6OS	Soluble	ASPH	119607250	PC_20121123_SLC7A6OS_Sol_1	VL_20130107_COU_06_2	286	8	12	0.188	0.06	0
SLC7A6OS	Soluble	DHX38	119579586	PC_20121123_SLC7A6OS_Sol_1	VL_20130107_COU_06_2	363	7	15	0.085	0.06	0
SLC7A6OS	Soluble	EAPP	117938268	PC_20121123_SLC7A6OS_Sol_2	VL_20130107_COU_06	486	11	36	0.379	0.06	0
SLC7A6OS	Soluble	ECD	119574862	PC_20121123_SLC7A6OS_Sol_2	VL_20130107_COU_06	411	6	14	0.153	0.06	0.01
SLC7A6OS	Soluble	EFTUD2	12803113	PC_20121123_SLC7A6OS_Sol_2	VL_20130107_COU_06	4719	75	444	0.781	0.04	0
SLC7A6OS	Soluble	EHHADH	158257028	PC_20121123_SLC7A6OS_Sol_1	VL_20130107_COU_06_2	210	4	8	0.079	0.06	0.01
SLC7A6OS	Soluble	MTHFD1	115206	PC_20121123_SLC7A6OS_Sol_1	VL_20130107_COU_06_2	187	4	5	0.058	0.06	0.01
SLC7A6OS	Soluble	OBSL1	133907717	PC_20121123_SLC7A6OS_Sol_1	VL_20130107_COU_06_2	940	22	40	0.161	0.06	0
SLC7A6OS	Soluble	POLR3A	221043166	PC_20121123_SLC7A6OS_Sol_1	VL_20130107_COU_06_2	223	5	9	0.049	0.06	0.01
SLC7A6OS	Soluble	PRPF19	119594310	PC_20121123_SLC7A6OS_Sol_1	VL_20130107_COU_06_2	288	5	13	0.146	0.06	0
SLC7A6OS	Soluble	PRPF8	91208426	PC_20121123_SLC7A6OS_Sol_2	VL_20130107_COU_06	9343	179	810	0.716	0.04	0
SLC7A6OS	Soluble	SLC7A6OS	269315880	PC_20121123_SLC7A6OS_Sol_2	VL_20130107_COU_06	1623	27	1971	0.689	0.06	0
SLC7A6OS	Soluble	SNRNP200	40217847	PC_20121123_SLC7A6OS_Sol_2	VL_20130107_COU_06	8243	149	688	0.718	0.06	0
SLC7A6OS	Soluble	SNRPB	119631003	PC_20121123_SLC7A6OS_Sol_2	VL_20130107_COU_06	202	5	9	0.132	0.17	0.05
SLC7A6OS	Soluble	SNRPD3	194382308	PC_20121123_SLC7A6OS_Sol_1	VL_20130107_COU_06_2	234	4	8	0.35	0.14	0.03
SLC7A6OS	Soluble	SNRPG	4507133	PC_20121123_SLC7A6OS_Sol_1	VL_20130107_COU_06_2	95	3	5	0.382	0.17	0.05
SLC7A6OS	Soluble	TSSC4	13543890	PC_20121123_SLC7A6OS_Sol_2	VL_20130107_COU_06	510	11	47	0.395	0.06	0
SLC7A6OS	Soluble	WDR5	16554627	PC_20121123_SLC7A6OS_Sol_1	VL_20130107_COU_06_2	465	9	19	0.392	0.06	0
SLC7A6OS	Chromatin	AAR2	4680685	PC_20121123_SLC7A6OS_Chrom_1	VL_20130107_COU_05	647	12	28	0.284	0.184	0.017
SLC7A6OS	Chromatin	EFTUD2	48145665	PC_20121123_SLC7A6OS_Chrom_1	VL_20130107_COU_05	2032	40	88	0.52	0.067	0.001
SLC7A6OS	Chromatin	PRPF8	39963074	PC_20121123_SLC7A6OS_Chrom_1	VL_20130107_COU_05	2861	70	154	0.325	0.093	0.002
SLC7A6OS	Chromatin	SLC7A6OS	269315880	PC_20121123_SLC7A6OS_Chrom_1	VL_20130107_COU_05	1007	19	137	0.566	0.065	0
SLC7A6OS	Chromatin	SNRNP200	40217847	PC_20121123_SLC7A6OS_Chrom_1	VL_20130107_COU_05	2724	56	127	0.323	0.1	0.003
SLC7A6OS	Chromatin	TSSC4	4567068	PC_20121123_SLC7A6OS_Chrom_1	VL_20130107_COU_05	127	4	9	0.128	0.184	0.019
TBC1D7	Soluble	CPVL	3242753	PC_20131206_TBC1D7_Sol_1	VL_20140127_COU_03	216	6	16	0.234	0.057	0.006
TBC1D7	Soluble	DYRK1A	18765752	PC_20131206_TBC1D7_Sol_1	VL_20140127_COU_03	219	4	8	0.088	0.057	0.004
TBC1D7	Soluble	LAMTOR1	8923579	PC_20131206_TBC1D7_Sol_1	VL_20140127_COU_03	186	4	9	0.255	0.058	0.008
TBC1D7	Soluble	RRAGA	2058396	PC_20131206_TBC1D7_Sol_1	VL_20140127_COU_03	94	2	4	0.067	0.176	0.059
TBC1D7	Soluble	RRAGC	11995472	PC_20131206_TBC1D7_Sol_1	VL_20140127_COU_03	274	6	19	0.183	0.057	0.005
TBC1D7	Soluble	RUVBL2	4929561	PC_20131206_TBC1D7_Sol_1	VL_20140127_COU_03	180	3	6	0.095	0.173	0.058
TBC1D7	Soluble	TBC1D7	7706041	PC_20131206_TBC1D7_Sol_1	VL_20140127_COU_03	1342	26	130	0.669	0.057	0
TBC1D7	Soluble	TSC1	4507693	PC_20131206_TBC1D7_Sol_1	VL_20140127_COU_03	4250	84	526	0.737	0	0
TBC1D7	Soluble	TSC2	116256350	PC_20131206_TBC1D7_Sol_1	VL_20140127_COU_03	4608	84	339	0.523	0	0
TBC1D7	Soluble	URI1	4165095	PC_20131206_TBC1D7_Sol_1	VL_20140127_COU_03	113	2	3	0.066	0.189	0.07
TBC1D7	Soluble	WDR92	24308444	PC_20131206_TBC1D7_Sol_1	VL_20140127_COU_03	179	4	5	0.193	0.057	0.007
TSC1	Soluble	CPVL	16877133	PC_20131206_TSC1_Sol_1	VL_20140127_COU_02	320	8	19	0.168	0.057	0.007
TSC1	Soluble	DYRK1A	1381156	PC_20131206_TSC1_Sol_1	VL_20140127_COU_02	202	6	8	0.096	0.057	0.008
TSC1	Soluble	PCM1	450277	PC_20131206_TSC1_Sol_1	VL_20140127_COU_02	274	6	10	0.047	0.057	0.005
TSC1	Soluble	PIH1D1	8923598	PC_20131206_TSC1_Sol_1	VL_20140127_COU_02	116	3	6	0.166	0.142	0.041
TSC1	Soluble	RPAP3	225735591	PC_20131206_TSC1_Sol_1	VL_20140127_COU_02	514	9	15	0.162	0.057	0.002
TSC1	Soluble	RUVBL1	4506753	PC_20131206_TSC1_Sol_1	VL_20140127_COU_02	430	10	21	0.3	0.189	0.066
TSC1	Soluble	RUVBL2	5730023	PC_20131206_TSC1_Sol_1	VL_20140127_COU_02	230	5	8	0.13	0.196	0.075
TSC1	Soluble	TBC1D7	7706041	PC_20131206_TSC1_Sol_1	VL_20140127_COU_02	794	17	42	0.478	0.057	0.001
TSC1	Soluble	TSC1	4507693	PC_20131206_TSC1_Sol_1	VL_20140127_COU_02	4158	80	523	0.64	0	0
TSC1	Soluble	TSC2	116256352	PC_20131206_TSC1_Sol_1	VL_20140127_COU_02	3843	67	305	0.397	0	0
TSC1	Soluble	URI1	4165095	PC_20131206_TSC1_Sol_1	VL_20140127_COU_02	311	5	10	0.168	0.057	0.006
TSC1	Soluble	WDR92	24308444	PC_20131206_TSC1_Sol_1	VL_20140127_COU_02	151	4	7	0.165	0.128	0.025
TSC2	Soluble	RUVBL2	5730023	PC_20131206_TSC2_Sol_1	VL_20140127_COU_04	320	8	13	0.181	0.131	0.037
TSC2	Soluble	TBC1D7	7706041	PC_20131206_TSC2_Sol_1	VL_20140127_COU_04	61	1	4	0.067	0.2	0.134
TSC2	Soluble	TSC1	4507693	PC_20131206_TSC2_Sol_1	VL_20140127_COU_04	834	20	52	0.292	0.057	0.001
TSC2	Soluble	TSC2	4071058	PC_20131206_TSC2_Sol_1	VL_20140127_COU_04	7612	127	1578	0.714	0	0
TSC2	Soluble	YWHAG	193785841	PC_20131206_TSC2_Sol_1	VL_20140127_COU_04	207	4	6	0.271	0.079	0.012
TSSC4	Soluble	AAR2	18034690	PC_20120827_TSSC4_Sol_2	VL_20121002_COU_04_2	974	17	46	0.427	0.06	0
TSSC4	Soluble	AQR	148491482	PC_20120827_TSSC4_Sol_1	VL_20121002_COU_04	476	12	24	0.115	0.06	0
TSSC4	Soluble	CD2BP2	5174409	PC_20120827_TSSC4_Sol_1	VL_20121002_COU_04	652	9	31	0.34	0.06	0
TSSC4	Soluble	CDC5L	11067747	PC_20120827_TSSC4_Sol_1	VL_20121002_COU_04	437	9	17	0.151	0.07	0.01
TSSC4	Soluble	CWC22	10047283	PC_20120827_TSSC4_Sol_1	VL_20121002_COU_04	97	3	7	0.037	0.14	0.04
TSSC4	Soluble	DDX23	193785886	PC_20120827_TSSC4_Sol_1	VL_20121002_COU_04	1449	29	87	0.389	0.05	0
TSSC4	Soluble	DHX35	10439270	PC_20120827_TSSC4_Sol_2	VL_20121002_COU_04_2	211	7	10	0.151	0.06	0.01
TSSC4	Soluble	DHX38	119579586	PC_20120827_TSSC4_Sol_2	VL_20121002_COU_04_2	637	14	23	0.174	0.06	0
TSSC4	Soluble	DHX8	127801176	PC_20120827_TSSC4_Sol_2	VL_20121002_COU_04_2	95	3	4	0.031	0.17	0.05
TSSC4	Soluble	EAPP	117938268	PC_20120827_TSSC4_Sol_1	VL_20121002_COU_04	307	7	19	0.204	0.06	0
TSSC4	Soluble	ECD	209364547	PC_20120827_TSSC4_Sol_1	VL_20121002_COU_04	1617	27	124	0.451	0.06	0
TSSC4	Soluble	EFTUD2	48145665	PC_20120827_TSSC4_Sol_1	VL_20121002_COU_04	4391	69	556	0.733	0.04	0
TSSC4	Soluble	GPATCH1	158258443	PC_20120827_TSSC4_Sol_2	VL_20121002_COU_04_2	265	6	10	0.113	0.06	0.01
TSSC4	Soluble	HSF1	119602537	PC_20120827_TSSC4_Sol_1	VL_20121002_COU_04	110	2	4	0.095	0.17	0.05
TSSC4	Soluble	MFAP1	434656	PC_20120827_TSSC4_Sol_2	VL_20121002_COU_04_2	300	5	11	0.173	0.06	0
TSSC4	Soluble	MTA2	14141170	PC_20120827_TSSC4_Sol_2	VL_20121002_COU_04_2	650	13	22	0.271	0.06	0
TSSC4	Soluble	NCDN	24307949	PC_20120827_TSSC4_Sol_2	VL_20121002_COU_04_2	312	7	11	0.126	0.06	0
TSSC4	Soluble	PLRG1	4505895	PC_20120827_TSSC4_Sol_2	VL_20121002_COU_04_2	624	15	27	0.409	0.06	0
TSSC4	Soluble	PRPF19	7657381	PC_20120827_TSSC4_Sol_1	VL_20121002_COU_04	697	16	35	0.401	0.06	0
TSSC4	Soluble	PRPF38A	24762236	PC_20120827_TSSC4_Sol_1	VL_20121002_COU_04	225	5	8	0.192	0.06	0.01
TSSC4	Soluble	PRPF6	119595582	PC_20120827_TSSC4_Sol_2	VL_20121002_COU_04_2	2337	50	129	0.452	0.04	0
TSSC4	Soluble	PRPF8	91208426	PC_20120827_TSSC4_Sol_1	VL_20121002_COU_04	8943	164	776	0.681	0.04	0
TSSC4	Soluble	RUVBL1	197692395	PC_20120827_TSSC4_Sol_2	VL_20121002_COU_04_2	700	13	26	0.346	0.06	0.01
TSSC4	Soluble	RUVBL2	5730023	PC_20120827_TSSC4_Sol_2	VL_20121002_COU_04_2	609	12	25	0.307	0.06	0.01
TSSC4	Soluble	SLC7A6OS	10435252	PC_20120827_TSSC4_Sol_2	VL_20121002_COU_04_2	586	12	31	0.479	0.06	0
TSSC4	Soluble	SLU7	119581960	PC_20120827_TSSC4_Sol_2	VL_20121002_COU_04_2	229	4	8	0.119	0.06	0.01
TSSC4	Soluble	SNRNP200	40217847	PC_20120827_TSSC4_Sol_1	VL_20121002_COU_04	9855	163	2157	0.744	0.06	0
TSSC4	Soluble	SNRNP40	115298668	PC_20120827_TSSC4_Sol_1	VL_20121002_COU_04	1170	20	175	0.644	0.06	0
TSSC4	Soluble	SNRPB	119631003	PC_20120827_TSSC4_Sol_2	VL_20121002_COU_04_2	181	4	12	0.098	0.16	0.04
TSSC4	Soluble	SNRPD1	5902102	PC_20120827_TSSC4_Sol_1	VL_20121002_COU_04	194	3	28	0.37	0.14	0.03
TSSC4	Soluble	SNRPD2	237649049	PC_20120827_TSSC4_Sol_2	VL_20121002_COU_04_2	199	3	7	0.269	0.08	0.01
TSSC4	Soluble	SNRPD3	194382308	PC_20120827_TSSC4_Sol_2	VL_20121002_COU_04_2	223	4	11	0.35	0.17	0.04
TSSC4	Soluble	TSSC4	4567068	PC_20120827_TSSC4_Sol_1	VL_20121002_COU_04	490	11	167	0.429	0.06	0
TSSC4	Soluble	XAB2	10566459	PC_20120827_TSSC4_Sol_2	VL_20121002_COU_04_2	100	1	1	0.02	0.14	0.04
TSSC4	Soluble	ZNHIT2	62898227	PC_20120827_TSSC4_Sol_2	VL_20121002_COU_04_2	625	13	27	0.407	0.06	0.01
TSSC4	Chromatin	AAR2	18034690	PC_20120827_TSSC4_Chrom_1	VL_20121002_COU_03	815	14	41	0.318	0.155	0.01
TSSC4	Chromatin	AQR	38788372	PC_20120827_TSSC4_Chrom_1	VL_20121002_COU_03	1107	25	51	0.209	0	0
TSSC4	Chromatin	CD2BP2	5174409	PC_20120827_TSSC4_Chrom_1	VL_20121002_COU_03	738	13	45	0.449	0.065	0.001
TSSC4	Chromatin	CDC40	3283220	PC_20120827_TSSC4_Chrom_1	VL_20121002_COU_03	793	21	33	0.421	0.065	0.001
TSSC4	Chromatin	CDC5L	11067747	PC_20120827_TSSC4_Chrom_1	VL_20121002_COU_03	862	18	30	0.324	0.1	0.003
TSSC4	Chromatin	CRNKL1	10434572	PC_20120827_TSSC4_Chrom_1	VL_20121002_COU_03	220	4	7	0.103	0.1	0.004
TSSC4	Chromatin	DDX23	41327771	PC_20120827_TSSC4_Chrom_1	VL_20121002_COU_03	1990	42	154	0.494	0	0
TSSC4	Chromatin	DHX8	4826690	PC_20120827_TSSC4_Chrom_1	VL_20121002_COU_03	250	6	10	0.06	0.1	0.004
TSSC4	Chromatin	EAPP	7020780	PC_20120827_TSSC4_Chrom_1	VL_20121002_COU_03	136	4	8	0.123	0.155	0.01
TSSC4	Chromatin	ECD	6005784	PC_20120827_TSSC4_Chrom_1	VL_20121002_COU_03	844	20	49	0.368	0.065	0.001
TSSC4	Chromatin	EFTUD2	48145665	PC_20120827_TSSC4_Chrom_1	VL_20121002_COU_03	3947	70	316	0.772	0.067	0.001
TSSC4	Chromatin	ISY1	20149304	PC_20120827_TSSC4_Chrom_1	VL_20121002_COU_03	172	3	4	0.154	0.184	0.025
TSSC4	Chromatin	PLRG1	4505895	PC_20120827_TSSC4_Chrom_1	VL_20121002_COU_03	564	13	23	0.364	0	0
TSSC4	Chromatin	PRPF19	7657381	PC_20120827_TSSC4_Chrom_1	VL_20121002_COU_03	869	19	35	0.569	0.137	0.006
TSSC4	Chromatin	PRPF6	4103604	PC_20120827_TSSC4_Chrom_1	VL_20121002_COU_03	2196	47	112	0.458	0	0
TSSC4	Chromatin	PRPF8	91208426	PC_20120827_TSSC4_Chrom_1	VL_20121002_COU_03	7241	147	499	0.568	0.093	0.002
TSSC4	Chromatin	SLU7	4249705	PC_20120827_TSSC4_Chrom_1	VL_20121002_COU_03	106	2	3	0.063	0.184	0.024
TSSC4	Chromatin	SNRNP200	40217847	PC_20120827_TSSC4_Chrom_1	VL_20121002_COU_03	7708	145	568	0.66	0.1	0.003
TSSC4	Chromatin	SNRNP40	115298668	PC_20120827_TSSC4_Chrom_1	VL_20121002_COU_03	1218	23	107	0.644	0	0
TSSC4	Chromatin	SNW1	6912676	PC_20120827_TSSC4_Chrom_1	VL_20121002_COU_03	350	8	13	0.168	0.155	0.007
TSSC4	Chromatin	TSSC4	4567068	PC_20120827_TSSC4_Chrom_1	VL_20121002_COU_03	402	8	22	0.21	0.067	0.001
TSSC4	Chromatin	XAB2	10566459	PC_20120827_TSSC4_Chrom_1	VL_20121002_COU_03	728	16	31	0.201	0	0
URI1	Soluble	PFDN2	12408675	PC_20121115_URI1_Sol_1	VL_20121211_COU_04	110	2	3	0.221	0.17	0.05
URI1	Soluble	PIH1D1	12654549	PC_20121115_URI1_Sol_1	VL_20121211_COU_04	671	10	27	0.448	0.06	0
URI1	Soluble	POLR1A	103471997	PC_20121115_URI1_Sol_1	VL_20121211_COU_04	453	12	17	0.113	0.06	0
URI1	Soluble	POLR1C	3335138	PC_20121115_URI1_Sol_1	VL_20121211_COU_04	177	4	10	0.17	0.06	0.01
URI1	Soluble	POLR2A	825713	PC_20121115_URI1_Sol_1	VL_20121211_COU_04	832	16	31	0.132	0.06	0
URI1	Soluble	POLR2B	4505941	PC_20121115_URI1_Sol_1	VL_20121211_COU_04	401	11	17	0.117	0.06	0
URI1	Soluble	POLR2E	14589951	PC_20121115_URI1_Sol_1	VL_20121211_COU_04	221	5	9	0.267	0.06	0
URI1	Soluble	POLR3A	2460208	PC_20121115_URI1_Sol_1	VL_20121211_COU_04	1454	30	58	0.254	0.05	0
URI1	Soluble	POLR3B	24429617	PC_20121115_URI1_Sol_1	VL_20121211_COU_04	189	4	7	0.045	0.06	0.01
URI1	Soluble	PPP1CA	4506003	PC_20121115_URI1_Sol_1	VL_20121211_COU_04	304	7	10	0.276	0.13	0.03
URI1	Soluble	PPP1CC	484316	PC_20121115_URI1_Sol_1	VL_20121211_COU_04	207	4	5	0.188	0.13	0.02
URI1	Soluble	PRPF8	39963074	PC_20121115_URI1_Sol_1	VL_20121211_COU_04	93	3	3	0.024	0.17	0.05
URI1	Soluble	RPAP2	10435038	PC_20121115_URI1_Sol_1	VL_20121211_COU_04	195	5	8	0.121	0.06	0
URI1	Soluble	RPAP3	225735591	PC_20121115_URI1_Sol_1	VL_20121211_COU_04	2604	45	141	0.636	0.04	0
URI1	Soluble	RUVBL1	4506753	PC_20121115_URI1_Sol_1	VL_20121211_COU_04	1414	23	57	0.5	0.06	0
URI1	Soluble	RUVBL2	5730023	PC_20121115_URI1_Sol_1	VL_20121211_COU_04	1238	22	51	0.467	0.06	0
URI1	Soluble	TANGO6	12698037	PC_20121115_URI1_Sol_1	VL_20121211_COU_04	66	1	2	0.013	0.2	0.07
URI1	Soluble	TSC1	4507693	PC_20121115_URI1_Sol_1	VL_20121211_COU_04	321	7	15	0.108	0.06	0
URI1	Soluble	URI1	19924159	PC_20121115_URI1_Sol_1	VL_20121211_COU_04	1589	27	86	0.484	0.06	0
URI1	Soluble	WDR92	24308444	PC_20121115_URI1_Sol_1	VL_20121211_COU_04	1327	27	66	0.72	0.05	0
URI1	Chromatin	URI1	4165095	PC_20121115_URI1_Chrom_1	VL_20121211_COU_03	199	4	6	0.157	0.127	0.005
URI1	Chromatin	WDR92	24308444	PC_20121115_URI1_Chrom_1	VL_20121211_COU_03	66	2	2	0.126	0.19	0.038
WDR92	Soluble	CCT2	5453603	PC_20121116_WDR92_Sol_1	VL_20121218_COU_06	1877	31	95	0.759	0.14	0.03
WDR92	Soluble	CCT3	14124984	PC_20121116_WDR92_Sol_1	VL_20121218_COU_06	1528	32	93	0.638	0.06	0.01
WDR92	Soluble	CCT4	38455427	PC_20121116_WDR92_Sol_1	VL_20121218_COU_06	1738	29	93	0.568	0.11	0.01
WDR92	Soluble	CCT5	12804225	PC_20121116_WDR92_Sol_1	VL_20121218_COU_06	1408	29	75	0.642	0.08	0.01
WDR92	Soluble	CCT6A	4502643	PC_20121116_WDR92_Sol_1	VL_20121218_COU_06	1841	33	105	0.802	0.14	0.03
WDR92	Soluble	CCT6B	58331173	PC_20121116_WDR92_Sol_1	VL_20121218_COU_06	307	7	15	0.132	0.13	0.02
WDR92	Soluble	CCT7	5453607	PC_20121116_WDR92_Sol_1	VL_20121218_COU_06	1812	31	99	0.696	0.13	0.02
WDR92	Soluble	CCT8	48762932	PC_20121116_WDR92_Sol_1	VL_20121218_COU_06	1889	37	88	0.661	0.15	0.04
WDR92	Soluble	CSNK1A1	4388767	PC_20121116_WDR92_Sol_1	VL_20121218_COU_06	197	4	10	0.154	0.06	0.01
WDR92	Soluble	CTU1	14290537	PC_20121116_WDR92_Sol_1	VL_20121218_COU_06	228	7	11	0.353	0.06	0.01
WDR92	Soluble	DPCD	39930355	PC_20121116_WDR92_Sol_1	VL_20121218_COU_06	581	16	27	0.719	0.06	0
WDR92	Soluble	ECD	6005784	PC_20121116_WDR92_Sol_1	VL_20121218_COU_06	150	3	4	0.098	0.14	0.03
WDR92	Soluble	EFTUD2	12803113	PC_20121116_WDR92_Sol_1	VL_20121218_COU_06	613	11	17	0.178	0.06	0
WDR92	Soluble	FAM83H	157311635	PC_20121116_WDR92_Sol_1	VL_20121218_COU_06	559	13	20	0.194	0.06	0
WDR92	Soluble	PDRG1	18079254	PC_20121116_WDR92_Sol_1	VL_20121218_COU_06	508	8	27	0.609	0.06	0
WDR92	Soluble	PFDN2	12408675	PC_20121116_WDR92_Sol_1	VL_20121218_COU_06	516	9	24	0.682	0.06	0
WDR92	Soluble	PFDN6	7657162	PC_20121116_WDR92_Sol_1	VL_20121218_COU_06	522	12	49	0.698	0.06	0
WDR92	Soluble	PIH1D1	12654549	PC_20121116_WDR92_Sol_1	VL_20121218_COU_06	1306	22	95	0.903	0.05	0
WDR92	Soluble	POLR1C	3335138	PC_20121116_WDR92_Sol_1	VL_20121218_COU_06	181	3	5	0.161	0.06	0.01
WDR92	Soluble	POLR2A	4505939	PC_20121116_WDR92_Sol_1	VL_20121218_COU_06	2063	43	82	0.326	0	0
WDR92	Soluble	POLR2B	4505941	PC_20121116_WDR92_Sol_1	VL_20121218_COU_06	2093	43	96	0.442	0.04	0
WDR92	Soluble	POLR2C	14702171	PC_20121116_WDR92_Sol_1	VL_20121218_COU_06	573	10	18	0.585	0.06	0
WDR92	Soluble	POLR2E	14589951	PC_20121116_WDR92_Sol_1	VL_20121218_COU_06	683	15	40	0.805	0.06	0
WDR92	Soluble	POLR2H	1017823	PC_20121116_WDR92_Sol_1	VL_20121218_COU_06	194	3	6	0.287	0.06	0.01
WDR92	Soluble	POLR2M	21915167	PC_20121116_WDR92_Sol_1	VL_20121218_COU_06	584	10	21	0.44	0.06	0
WDR92	Soluble	POLR3A	2460208	PC_20121116_WDR92_Sol_1	VL_20121218_COU_06	1824	42	84	0.357	0.05	0
WDR92	Soluble	PPP1CA	190281	PC_20121116_WDR92_Sol_1	VL_20121218_COU_06	732	15	49	0.532	0.06	0
WDR92	Soluble	PPP1CC	484316	PC_20121116_WDR92_Sol_1	VL_20121218_COU_06	692	13	46	0.451	0.06	0
WDR92	Soluble	PRPF8	39963074	PC_20121116_WDR92_Sol_1	VL_20121218_COU_06	251	6	12	0.042	0.06	0.01
WDR92	Soluble	RPAP2	10435038	PC_20121116_WDR92_Sol_1	VL_20121218_COU_06	1176	26	62	0.42	0.05	0
WDR92	Soluble	RPAP3	225735591	PC_20121116_WDR92_Sol_1	VL_20121218_COU_06	3782	64	308	0.782	0.04	0
WDR92	Soluble	RUVBL1	4506753	PC_20121116_WDR92_Sol_1	VL_20121218_COU_06	1966	34	162	0.757	0.06	0
WDR92	Soluble	RUVBL2	5730023	PC_20121116_WDR92_Sol_1	VL_20121218_COU_06	2319	38	167	0.708	0	0
WDR92	Soluble	SEC13	13544069	PC_20121116_WDR92_Sol_1	VL_20121218_COU_06	446	6	12	0.451	0.06	0
WDR92	Soluble	SNRNP200	20521660	PC_20121116_WDR92_Sol_1	VL_20121218_COU_06	518	12	18	0.109	0.06	0
WDR92	Soluble	SPAG1	10863768	PC_20121116_WDR92_Sol_1	VL_20121218_COU_06	456	10	19	0.189	0.06	0
WDR92	Soluble	TANGO6	12698037	PC_20121116_WDR92_Sol_1	VL_20121218_COU_06	1363	26	48	0.374	0.04	0
WDR92	Soluble	TBC1D7	7706041	PC_20121116_WDR92_Sol_1	VL_20121218_COU_06	363	6	13	0.273	0.06	0
WDR92	Soluble	TCP1	57863257	PC_20121116_WDR92_Sol_1	VL_20121218_COU_06	1697	29	98	0.707	0.08	0.01
WDR92	Soluble	TELO2	5262562	PC_20121116_WDR92_Sol_1	VL_20121218_COU_06	75	3	3	0.054	0.2	0.07
WDR92	Soluble	TSC1	4507693	PC_20121116_WDR92_Sol_1	VL_20121218_COU_06	1309	31	68	0.331	0.04	0
WDR92	Soluble	TSC2	4071058	PC_20121116_WDR92_Sol_1	VL_20121218_COU_06	123	4	6	0.039	0.13	0.02
WDR92	Soluble	URI1	19924159	PC_20121116_WDR92_Sol_1	VL_20121218_COU_06	1945	36	113	0.606	0.04	0
WDR92	Soluble	UXT	4759298	PC_20121116_WDR92_Sol_1	VL_20121218_COU_06	240	6	11	0.306	0.06	0.01
WDR92	Soluble	WDR92	24308444	PC_20121116_WDR92_Sol_1	VL_20121218_COU_06	1774	33	203	0.888	0.05	0
WDR92	Soluble	ZNHIT2	7656936	PC_20121116_WDR92_Sol_1	VL_20121218_COU_06	484	8	16	0.323	0.13	0.02
WDR92	Chromatin	CCT2	48146259	PC_20121116_WDR92_Chrom_1	VL_20121218_COU_05	98	2	2	0.069	0.19	0.04
WDR92	Chromatin	PDRG1	18079254	PC_20121116_WDR92_Chrom_1	VL_20121218_COU_05	137	2	8	0.211	0.155	0.01
WDR92	Chromatin	PFDN2	12408675	PC_20121116_WDR92_Chrom_1	VL_20121218_COU_05	194	5	7	0.331	0.1	0.004
WDR92	Chromatin	PFDN6	7657162	PC_20121116_WDR92_Chrom_1	VL_20121218_COU_05	294	6	12	0.434	0.093	0.002
WDR92	Chromatin	PIH1D1	12654549	PC_20121116_WDR92_Chrom_1	VL_20121218_COU_05	569	9	22	0.445	0.065	0
WDR92	Chromatin	POLR2E	14589951	PC_20121116_WDR92_Chrom_1	VL_20121218_COU_05	495	9	18	0.557	0.067	0.001
WDR92	Chromatin	RPAP3	225735591	PC_20121116_WDR92_Chrom_1	VL_20121218_COU_05	1969	37	76	0.603	0	0
WDR92	Chromatin	RUVBL1	4506753	PC_20121116_WDR92_Chrom_1	VL_20121218_COU_05	525	10	16	0.333	0.184	0.032
WDR92	Chromatin	RUVBL2	5730023	PC_20121116_WDR92_Chrom_1	VL_20121218_COU_05	668	14	26	0.365	0.155	0.007
WDR92	Chromatin	URI1	34191784	PC_20121116_WDR92_Chrom_1	VL_20121218_COU_05	629	13	27	0.304	0.065	0.001
WDR92	Chromatin	UXT	4759298	PC_20121116_WDR92_Chrom_1	VL_20121218_COU_05	96	2	4	0.089	0.19	0.035
ZNHIT1	Soluble	ACTL6A	4757718	PC_20121108_ZNHIT1_Sol_1	VL_20121203_COU_05	1123	22	68	0.506	0.05	0
ZNHIT1	Soluble	ACTR6	11968057	PC_20121108_ZNHIT1_Sol_1	VL_20121203_COU_05	1243	24	67	0.664	0.06	0
ZNHIT1	Soluble	DMAP1	13123776	PC_20121108_ZNHIT1_Sol_1	VL_20121203_COU_05	959	21	50	0.501	0.06	0
ZNHIT1	Soluble	RUVBL1	4506753	PC_20121108_ZNHIT1_Sol_1	VL_20121203_COU_05	2169	37	134	0.721	0.04	0
ZNHIT1	Soluble	RUVBL2	5730023	PC_20121108_ZNHIT1_Sol_1	VL_20121203_COU_05	2569	43	171	0.741	0	0
ZNHIT1	Soluble	SRCAP	119572598	PC_20121108_ZNHIT1_Sol_1	VL_20121203_COU_05	4568	95	331	0.28	0	0
ZNHIT1	Soluble	VPS72	5174715	PC_20121108_ZNHIT1_Sol_1	VL_20121203_COU_05	529	12	34	0.239	0.06	0
ZNHIT1	Soluble	YEATS4	5729838	PC_20121108_ZNHIT1_Sol_1	VL_20121203_COU_05	337	9	19	0.348	0.06	0
ZNHIT1	Soluble	ZNHIT1	119570591	PC_20121108_ZNHIT1_Sol_1	VL_20121203_COU_05	442	7	43	0.261	0.06	0.01
ZNHIT1	Chromatin	ACTL6A	4757718	PC_20121108_ZNHIT1_Chrom_1	VL_20121203_COU_06	882	19	51	0.452	0.1	0.003
ZNHIT1	Chromatin	ACTR6	11968057	PC_20121108_ZNHIT1_Chrom_1	VL_20121203_COU_06	1121	20	56	0.578	0	0
ZNHIT1	Chromatin	DMAP1	13123776	PC_20121108_ZNHIT1_Chrom_1	VL_20121203_COU_06	968	20	52	0.516	0	0
ZNHIT1	Chromatin	RUVBL1	4506753	PC_20121108_ZNHIT1_Chrom_1	VL_20121203_COU_06	1899	34	97	0.702	0.164	0.012
ZNHIT1	Chromatin	RUVBL2	5730023	PC_20121108_ZNHIT1_Chrom_1	VL_20121203_COU_06	2183	37	126	0.691	0.065	0.001
ZNHIT1	Chromatin	SRCAP	119572598	PC_20121108_ZNHIT1_Chrom_1	VL_20121203_COU_06	4312	87	263	0.282	0	0
ZNHIT1	Chromatin	VPS72	5174715	PC_20121108_ZNHIT1_Chrom_1	VL_20121203_COU_06	359	8	21	0.187	0.067	0.001
ZNHIT1	Chromatin	YEATS4	5729838	PC_20121108_ZNHIT1_Chrom_1	VL_20121203_COU_06	239	6	16	0.304	0.12	0.005
ZNHIT1	Chromatin	ZNHIT1	5453617	PC_20121108_ZNHIT1_Chrom_1	VL_20121203_COU_06	390	7	36	0.318	0.067	0.001
ZNHIT2	Soluble	AAR2	18034690	PC_20120802_ZNHIT2_Sol_1	VL_20120914_COU_04	560	11	23	0.315	0.06	0
ZNHIT2	Soluble	C2orf44	13376798	PC_20120802_ZNHIT2_Sol_1	VL_20120914_COU_04	684	13	26	0.327	0.06	0
ZNHIT2	Soluble	CD2BP2	5174409	PC_20120802_ZNHIT2_Sol_1	VL_20120914_COU_04	495	11	25	0.367	0.09	0.01
ZNHIT2	Soluble	DCAF8	221044476	PC_20120802_ZNHIT2_Sol_1	VL_20120914_COU_04	332	11	17	0.254	0.06	0
ZNHIT2	Soluble	DDX23	193785886	PC_20120802_ZNHIT2_Sol_1	VL_20120914_COU_04	587	13	26	0.169	0.06	0
ZNHIT2	Soluble	DHX38	119579586	PC_20120802_ZNHIT2_Sol_1	VL_20120914_COU_04	308	5	11	0.06	0.06	0
ZNHIT2	Soluble	DKC1	215599015	PC_20120802_ZNHIT2_Sol_1	VL_20120914_COU_04	215	6	9	0.122	0.06	0.01
ZNHIT2	Soluble	EAPP	117938268	PC_20120802_ZNHIT2_Sol_1	VL_20120914_COU_04	107	4	5	0.175	0.14	0.03
ZNHIT2	Soluble	ECD	209364547	PC_20120802_ZNHIT2_Sol_1	VL_20120914_COU_04	939	22	50	0.397	0.06	0
ZNHIT2	Soluble	EFTUD2	48145665	PC_20120802_ZNHIT2_Sol_1	VL_20120914_COU_04	3727	69	233	0.755	0.04	0
ZNHIT2	Soluble	FBXO3	15812186	PC_20120802_ZNHIT2_Sol_1	VL_20120914_COU_04	509	11	23	0.293	0.06	0
ZNHIT2	Soluble	NCDN	24307949	PC_20120802_ZNHIT2_Sol_1	VL_20120914_COU_04	116	3	4	0.055	0.15	0.04
ZNHIT2	Soluble	PFDN2	12408675	PC_20120802_ZNHIT2_Sol_1	VL_20120914_COU_04	76	1	1	0.078	0.19	0.06
ZNHIT2	Soluble	PIH1D1	119572871	PC_20120802_ZNHIT2_Sol_1	VL_20120914_COU_04	277	6	11	0.324	0.06	0
ZNHIT2	Soluble	POLDIP2	119571463	PC_20120802_ZNHIT2_Sol_1	VL_20120914_COU_04	906	20	49	0.549	0.06	0
ZNHIT2	Soluble	POLR2A	119610588	PC_20120802_ZNHIT2_Sol_1	VL_20120914_COU_04	178	4	6	0.041	0.06	0.01
ZNHIT2	Soluble	POLR2B	194379208	PC_20120802_ZNHIT2_Sol_1	VL_20120914_COU_04	251	6	11	0.079	0.06	0.01
ZNHIT2	Soluble	POLR3A	2460208	PC_20120802_ZNHIT2_Sol_1	VL_20120914_COU_04	142	2	3	0.024	0.16	0.04
ZNHIT2	Soluble	PRPF19	119594310	PC_20120802_ZNHIT2_Sol_1	VL_20120914_COU_04	178	5	7	0.153	0.06	0.01
ZNHIT2	Soluble	PRPF6	189067252	PC_20120802_ZNHIT2_Sol_1	VL_20120914_COU_04	1008	24	40	0.266	0.06	0
ZNHIT2	Soluble	PRPF8	39963074	PC_20120802_ZNHIT2_Sol_1	VL_20120914_COU_04	4874	112	277	0.483	0.04	0
ZNHIT2	Soluble	RPAP3	225735591	PC_20120802_ZNHIT2_Sol_1	VL_20120914_COU_04	516	10	16	0.227	0.06	0
ZNHIT2	Soluble	RUVBL1	197692395	PC_20120802_ZNHIT2_Sol_1	VL_20120914_COU_04	2014	33	143	0.678	0.04	0
ZNHIT2	Soluble	RUVBL2	5730023	PC_20120802_ZNHIT2_Sol_1	VL_20120914_COU_04	2054	37	98	0.717	0	0
ZNHIT2	Soluble	SART1	10863889	PC_20120802_ZNHIT2_Sol_1	VL_20120914_COU_04	161	4	5	0.065	0.08	0.01
ZNHIT2	Soluble	SART3	158261441	PC_20120802_ZNHIT2_Sol_1	VL_20120914_COU_04	357	9	12	0.15	0.09	0.01
ZNHIT2	Soluble	SHQ1	194384018	PC_20120802_ZNHIT2_Sol_1	VL_20120914_COU_04	280	6	11	0.226	0.06	0
ZNHIT2	Soluble	SNRNP200	40217847	PC_20120802_ZNHIT2_Sol_1	VL_20120914_COU_04	4818	99	231	0.534	0.06	0
ZNHIT2	Soluble	SNRNP40	115298668	PC_20120802_ZNHIT2_Sol_1	VL_20120914_COU_04	816	16	38	0.667	0.06	0
ZNHIT2	Soluble	TCOF1	207113164	PC_20120802_ZNHIT2_Sol_1	VL_20120914_COU_04	2687	51	170	0.355	0.06	0
ZNHIT2	Soluble	TSSC4	13543890	PC_20120802_ZNHIT2_Sol_1	VL_20120914_COU_04	333	7	22	0.17	0.06	0
ZNHIT2	Soluble	UBR4	19070472	PC_20120802_ZNHIT2_Sol_1	VL_20120914_COU_04	980	21	37	0.077	0.06	0
ZNHIT2	Soluble	URI1	158257772	PC_20120802_ZNHIT2_Sol_1	VL_20120914_COU_04	248	4	7	0.137	0.06	0.01
ZNHIT2	Soluble	USP9X	119579810	PC_20120802_ZNHIT2_Sol_1	VL_20120914_COU_04	459	10	13	0.065	0.06	0.01
ZNHIT2	Soluble	WDR92	119620288	PC_20120802_ZNHIT2_Sol_1	VL_20120914_COU_04	224	7	9	0.309	0.06	0.01
ZNHIT2	Soluble	ZNHIT2	62898227	PC_20120802_ZNHIT2_Sol_1	VL_20120914_COU_04	1895	31	501	0.767	0.06	0
ZNHIT2	Chromatin	CD2BP2	5174409	PC_20120802_ZNHIT2_Chrom_1	VL_20120914_COU_03	411	8	15	0.287	0.067	0.001
ZNHIT2	Chromatin	CWC22	31657174	PC_20120802_ZNHIT2_Chrom_1	VL_20120914_COU_03	94	3	5	0.044	0.192	0.043
ZNHIT2	Chromatin	DDX23	41327771	PC_20120802_ZNHIT2_Chrom_1	VL_20120914_COU_03	1080	23	41	0.335	0.067	0.001
ZNHIT2	Chromatin	ECD	6005784	PC_20120802_ZNHIT2_Chrom_1	VL_20120914_COU_03	136	2	5	0.07	0.155	0.01
ZNHIT2	Chromatin	EFTUD2	12803113	PC_20120802_ZNHIT2_Chrom_1	VL_20120914_COU_03	2577	48	115	0.53	0.067	0.001
ZNHIT2	Chromatin	PRPF19	7657381	PC_20120802_ZNHIT2_Chrom_1	VL_20120914_COU_03	271	7	10	0.198	0.192	0.042
ZNHIT2	Chromatin	PRPF6	4103604	PC_20120802_ZNHIT2_Chrom_1	VL_20120914_COU_03	1030	25	40	0.273	0.1	0.004
ZNHIT2	Chromatin	PRPF8	39963074	PC_20120802_ZNHIT2_Chrom_1	VL_20120914_COU_03	3748	87	165	0.388	0.093	0.002
ZNHIT2	Chromatin	RUVBL1	4506753	PC_20120802_ZNHIT2_Chrom_1	VL_20120914_COU_03	1545	27	96	0.647	0.174	0.013
ZNHIT2	Chromatin	RUVBL2	5730023	PC_20120802_ZNHIT2_Chrom_1	VL_20120914_COU_03	1483	27	71	0.622	0.137	0.006
ZNHIT2	Chromatin	SART1	10863889	PC_20120802_ZNHIT2_Chrom_1	VL_20120914_COU_03	678	15	22	0.245	0.1	0.003
ZNHIT2	Chromatin	SNRNP200	40217847	PC_20120802_ZNHIT2_Chrom_1	VL_20120914_COU_03	3366	69	144	0.382	0.1	0.003
ZNHIT2	Chromatin	SNRNP40	115298668	PC_20120802_ZNHIT2_Chrom_1	VL_20120914_COU_03	601	13	25	0.538	0.065	0.001
ZNHIT2	Chromatin	USP39	13926071	PC_20120802_ZNHIT2_Chrom_1	VL_20120914_COU_03	169	4	10	0.11	0.184	0.016
ZNHIT2	Chromatin	ZNHIT2	7656936	PC_20120802_ZNHIT2_Chrom_1	VL_20120914_COU_03	1363	24	114	0.603	0	0
ZNHIT3	Soluble	NUFIP1	166235163	PC_20121115_ZNHIT3_Sol_1	VL_20121210_COU_04	709	18	41	0.331	0.06	0
ZNHIT3	Soluble	PRPF19	7657381	PC_20121115_ZNHIT3_Sol_1	VL_20121210_COU_04	304	9	15	0.212	0.06	0
ZNHIT3	Soluble	USP11	119579693	PC_20121115_ZNHIT3_Sol_1	VL_20121210_COU_04	258	8	13	0.118	0.06	0
ZNHIT3	Soluble	ZNHIT3	22094079	PC_20121115_ZNHIT3_Sol_1	VL_20121210_COU_04	763	16	47	0.723	0.06	0
ZNHIT6	Soluble	ZNHIT6	10241710	PC_20121109_ZNHIT6_Sol_1	VL_20121205_COU_04	984	24	56	0.555	0.06	0
