# Supplementary material for: R2TP/Prefoldin-like component RUVBL1/RUVBL2 directly interacts with ZNHIT2 to regulate assembly of U5 small nuclear ribonucleoprotein
Source: Nat Commun. 2017 May 31;8:15615. doi: 10.1038/ncomms15615 (PMC5460035; doi:10.1038/ncomms15615)
Supplement: Supplementary Data 2 — Detailed mass spectrometry data for protein-protein interactions identified by BioID. False discovery rates (FDR) were calculated by SAINTexpress and cutoff was set to 0.1. [file ncomms15615-s3.xlsx]

## Sheet: VL_20170109_COU_02_results
Bait	Target	gi	Experiment	Sample	Mascot Score	Unique peptides	Spectral count	Coverage	SaintScore	BFDR
ZNHIT2	AAR2	18034690	PC_170105_ZNHIT2_1	VL_20170109_COU_02	261	6	6	0.237	0.76	0.03
ZNHIT2	C2orf44	13376798	PC_170105_ZNHIT2_1	VL_20170109_COU_02	1228	24	48	1.645	1	0
ZNHIT2	ECD	209364547	PC_170105_ZNHIT2_1	VL_20170109_COU_02	373	10	16	0.186	0.08	0.36
ZNHIT2	EFTUD2	217272892	PC_170105_ZNHIT2_1	VL_20170109_COU_02	2060	35	73	0.585	1	0
ZNHIT2	PIH1D1	8923598	PC_170105_ZNHIT2_1	VL_20170109_COU_02	643	12	22	0.935	1	0
ZNHIT2	POLR2A	4505939	PC_170105_ZNHIT2_1	VL_20170109_COU_02	523	12	16	0.1	0.52	0.12
ZNHIT2	POLR2C	14702171	PC_170105_ZNHIT2_1	VL_20170109_COU_02	160	4	4	0.258	1	0
ZNHIT2	POLR2M	21915167	PC_170105_ZNHIT2_1	VL_20170109_COU_02	80	2	2	0.488	0.95	0.02
ZNHIT2	POLR3A	39725938	PC_170105_ZNHIT2_1	VL_20170109_COU_02	202	5	7	0.074	0.72	0.04
ZNHIT2	PRPF6	40807485	PC_170105_ZNHIT2_1	VL_20170109_COU_02	114	3	4	0.046	1	0
ZNHIT2	PRPF8	91208426	PC_170105_ZNHIT2_1	VL_20170109_COU_02	3369	75	112	0.45	0.98	0
ZNHIT2	RPAP2	226246608	PC_170105_ZNHIT2_1	VL_20170109_COU_02	346	9	12	0.221	1	0
ZNHIT2	RPAP3	225735591	PC_170105_ZNHIT2_1	VL_20170109_COU_02	2025	37	97	0.787	1	0
ZNHIT2	RUVBL1	4506753	PC_170105_ZNHIT2_1	VL_20170109_COU_02	2059	30	228	0.974	1	0
ZNHIT2	RUVBL2	5730023	PC_170105_ZNHIT2_1	VL_20170109_COU_02	847	18	21	0.51	0	0.63
ZNHIT2	SNRNP200	40217847	PC_170105_ZNHIT2_1	VL_20170109_COU_02	859	19	21	0.534	0	0.65
ZNHIT2	SNRNP40	115298668	PC_170105_ZNHIT2_1	VL_20170109_COU_02	100	2	2	0.142	0.1	0.35
ZNHIT2	TANGO6	153791502	PC_170105_ZNHIT2_1	VL_20170109_COU_02	194	4	4	0.062	0.87	0.03
ZNHIT2	TTI1	24307961	PC_170105_ZNHIT2_1	VL_20170109_COU_02	712	13	18	0.199	1	0
ZNHIT2	URI1	19924159	PC_170105_ZNHIT2_1	VL_20170109_COU_02	76	3	3	0.103	0.62	0.11
ZNHIT2	ZNHIT2	7656936	PC_170105_ZNHIT2_1	VL_20170109_COU_02	1223	21	121	0.819	N/A	N/A
