# Supplementary material for: R2TP/Prefoldin-like component RUVBL1/RUVBL2 directly interacts with ZNHIT2 to regulate assembly of U5 small nuclear ribonucleoprotein
Source: Nat Commun. 2017 May 31;8:15615. doi: 10.1038/ncomms15615 (PMC5460035; doi:10.1038/ncomms15615)
Supplement: Supplementary Data 3 — Identified and quantified protein groups via MaxQuant analysis of triple-labeled EFTUD2-FLAG affinity purification in combination with ZNHIT2 knockdown. [file ncomms15615-s4.xlsx]

## Sheet: proteinGroups
Protein IDs	Majority protein IDs	Peptide counts (all)	Peptide counts (razor+unique)	Peptide counts (unique)	Protein names	Gene names	Ratio M/L	Ratio H/L	Ratio H/M	Fasta headers	Number of proteins	Peptides	Razor + unique peptides	Unique peptides	Sequence coverage [%]	Unique + razor sequence coverage [%]	Unique sequence coverage [%]	Mol. weight [kDa]	Sequence length	Sequence lengths	Q-value	Ratio M/L	Ratio M/L normalized	Ratio M/L variability [%]	Ratio M/L count	Ratio M/L iso-count	Ratio M/L type	Ratio H/L	Ratio H/L normalized	Ratio H/L variability [%]	Ratio H/L count	Ratio H/L iso-count	Ratio H/L type	Ratio H/M	Ratio H/M normalized	Ratio H/M variability [%]	Ratio H/M count	Ratio H/M iso-count	Ratio H/M type	Intensity	Intensity L	Intensity M	Intensity H	Only identified by site	Reverse	Potential contaminant	id	Peptide IDs	Peptide is razor
F5GYV5;H7BZV4;Q66PJ3-7;F8WCT1;Q66PJ3-4;Q66PJ3-3;Q66PJ3-2;Q66PJ3;F8WEP2;F5H7X4;Q66PJ3-5	F5GYV5;H7BZV4;Q66PJ3-7;F8WCT1;Q66PJ3-4;Q66PJ3-3;Q66PJ3-2;Q66PJ3;F8WEP2;F5H7X4;Q66PJ3-5	2;2;2;2;2;2;2;2;1;1;1	2;2;2;2;2;2;2;2;1;1;1	2;2;2;2;2;2;2;2;1;1;1	ADP-ribosylation factor-like protein 6-interacting protein 4	ARL6IP4	12.372	1.2959	0.11068	>tr|F5GYV5|F5GYV5_HUMAN ADP-ribosylation factor-like protein 6-interacting protein 4 (Fragment) OS=Homo sapiens GN=ARL6IP4 PE=1 SV=1;>tr|H7BZV4|H7BZV4_HUMAN ADP-ribosylation factor-like protein 6-interacting protein 4 (Fragment) OS=Homo sapiens GN=ARL6IP4	11	2	2	2	14.7	14.7	14.7	23.687	211	211;216;226;229;399;402;413;421;170;307;365	0	12.372	13.86	230.84	3	2	Median	1.2959	1.1824	98.731	3	2	Plateau	0.11068	0.12499	123.45	3	2	Median	2352300000	116240000	2089300000	146700000				40	699;942	True;True
Q9Y265;Q9Y265-2;E7ETR0;H7C4G5;J3QLR1;H7C4I3	Q9Y265;Q9Y265-2;E7ETR0	14;12;9;5;3;2	14;12;9;5;3;2	14;12;9;5;3;2	RuvB-like 1	RUVBL1	10.354	3.2176	0.30095	>sp|Q9Y265|RUVB1_HUMAN RuvB-like 1 OS=Homo sapiens GN=RUVBL1 PE=1 SV=1;>sp|Q9Y265-2|RUVB1_HUMAN Isoform 2 of RuvB-like 1 OS=Homo sapiens GN=RUVBL1;>tr|E7ETR0|E7ETR0_HUMAN RuvB-like 1 OS=Homo sapiens GN=RUVBL1 PE=1 SV=1	6	14	14	14	37.3	37.3	37.3	50.227	456	456;386;315;267;131;222	0	10.354	2.9075	31.574	6	0	Median	3.2176	0.93581	37.419	6	0	Median	0.30095	0.3093	4.8804	6	0	Median	2646700000	260910000	1782600000	603170000				218	60;102;208;404;429;632;662;871;894;1049;1086;1237;1238;1324	True;True;True;True;True;True;True;True;True;True;True;True;True;True
Q9UHR6;E9PQB8	Q9UHR6	13;3	13;3	13;3	Zinc finger HIT domain-containing protein 2	ZNHIT2	8.7983	2.2289	0.23414	>sp|Q9UHR6|ZNHI2_HUMAN Zinc finger HIT domain-containing protein 2 OS=Homo sapiens GN=ZNHIT2 PE=1 SV=1	2	13	13	13	49.4	49.4	49.4	42.883	403	403;186	0	8.7983	8.6502	7.6929	3	0	Median	2.2289	2.4553	12.113	3	0	Median	0.23414	0.24176	16.424	3	0	Median	1822200000	176950000	1285200000	360050000				213	44;146;157;277;362;440;529;545;787;1071;1072;1115;1214	True;True;True;True;True;True;True;True;True;True;True;True;True
Q3ZCM7;A0A075B736;Q5SQY0	Q3ZCM7;A0A075B736;Q5SQY0	10;9;9	2;2;2	2;2;2	Tubulin beta-8 chain	TUBB8	8.192	7.1667	0.72062	>sp|Q3ZCM7|TBB8_HUMAN Tubulin beta-8 chain OS=Homo sapiens GN=TUBB8 PE=1 SV=2;>tr|A0A075B736|A0A075B736_HUMAN Tubulin beta-8 chain OS=Homo sapiens GN=TUBB8 PE=1 SV=1;>tr|Q5SQY0|Q5SQY0_HUMAN Tubulin beta-8 chain OS=Homo sapiens GN=TUBB8 PE=1 SV=1	3	10	2	2	22.7	7.4	7.4	49.775	444	444;407;410	0	8.192	1.7221	120.5	3	1	Median	7.1667	3.567	120.75	2	1	Median	0.72062	0.77634	17.634	2	1	Median	1934100000	82707000	985210000	866170000				189	128;210;334;335;589;617;653;689;846;1054	False;True;False;False;True;False;False;False;False;False
Q15029-2;Q15029;Q15029-3;K7EP67;K7EJ74;K7EIT3;K7EIV5	Q15029-2;Q15029;Q15029-3	91;91;88;31;12;3;2	91;91;88;31;12;3;2	90;90;87;30;11;3;2	116 kDa U5 small nuclear ribonucleoprotein component	EFTUD2	7.9125	8.3163	1.0792	>sp|Q15029-2|U5S1_HUMAN Isoform 2 of 116 kDa U5 small nuclear ribonucleoprotein component OS=Homo sapiens GN=EFTUD2;>sp|Q15029|U5S1_HUMAN 116 kDa U5 small nuclear ribonucleoprotein component OS=Homo sapiens GN=EFTUD2 PE=1 SV=1;>sp|Q15029-3|U5S1_HUMAN Isofo	7	91	91	90	82.1	82.1	82.1	105.38	937	937;972;962;223;134;148;106	0	7.9125	4.3784	70.728	71	0	Median	8.3163	4.8345	69.85	71	0	Median	1.0792	1.0871	6.2849	71	0	Median	793200000000	24454000000	360040000000	408700000000				183	29;69;137;138;193;221;229;230;308;309;320;321;333;379;383;400;401;402;411;412;415;416;472;473;482;517;519;520;553;570;571;580;581;595;602;616;620;626;629;642;654;655;675;676;701;731;742;743;786;788;805;819;820;832;833;866;867;870;924;926;932;937;939;940;952;978;979;980;1033;1034;1042;1043;1044;1056;1057;1075;1094;1095;1147;1168;1169;1215;1222;1223;1273;1286;1287;1288;1298;1299;1328	True;True;True;True;True;True;True;True;True;True;True;True;True;True;True;True;True;True;True;True;True;True;True;True;True;True;True;True;True;True;True;True;True;True;True;True;True;True;True;True;True;True;True;True;True;True;True;True;True;True;True;True;True;True;True;True;True;True;True;True;True;True;True;True;True;True;True;True;True;True;True;True;True;True;True;True;True;True;True;True…
O60884;A0A087WT48	O60884	5;1	5;1	5;1	DnaJ homolog subfamily A member 2	DNAJA2	7.7027	4.6676	0.6348	>sp|O60884|DNJA2_HUMAN DnaJ homolog subfamily A member 2 OS=Homo sapiens GN=DNAJA2 PE=1 SV=1	2	5	5	5	19.4	19.4	19.4	45.745	412	412;134	0	7.7027	2.3274	63.461	5	4	Median	4.6676	4.4343	61.505	5	4	Linear	0.6348	0.67024	7.0117	5	4	Median	682150000	57116000	386140000	238890000				77	260;501;565;865;1201	True;True;True;True;True
Q9Y5L4;K7EIT2	Q9Y5L4;K7EIT2	2;1	2;1	2;1	Mitochondrial import inner membrane translocase subunit Tim13	TIMM13	7.5256	6.7389	0.88886	>sp|Q9Y5L4|TIM13_HUMAN Mitochondrial import inner membrane translocase subunit Tim13 OS=Homo sapiens GN=TIMM13 PE=1 SV=1;>tr|K7EIT2|K7EIT2_HUMAN Mitochondrial import inner membrane translocase subunit Tim13 OS=Homo sapiens GN=TIMM13 PE=1 SV=1	2	2	2	2	30.5	30.5	30.5	10.5	95	95;80	0	7.5256	6.6633	102.35	2	1	Median	6.7389	6.5546	93.012	2	1	Median	0.88886	0.95213	10.763	2	1	Median	280310000	28577000	136700000	115030000				223	141;1243	True;True
P04350;K7ESM5;Q9BUF5;M0R2D3;I3L2F9;A6NNZ2;M0R278;M0QY85;M0R0X0;M0QY37;M0QX14;M0QZL7;M0QYM7;Q9H4B7;CON__ENSEMBL:ENSBTAP00000025008;M0R1I1;M0R042;M0R2T4;K7ES63;K7EL29;A0A075B724	P04350	20;9;9;7;7;7;6;5;4;4;4;4;4;4;4;3;3;2;2;2;1	2;2;2;0;0;0;2;0;0;0;0;0;0;0;0;2;0;0;2;2;0	2;2;2;0;0;0;2;0;0;0;0;0;0;0;0;2;0;0;2;2;0	Tubulin beta-4A chain	TUBB4A	7.1161	5.59	0.74155	>sp|P04350|TBB4A_HUMAN Tubulin beta-4A chain OS=Homo sapiens GN=TUBB4A PE=1 SV=2	21	20	2	2	55	4.3	4.3	49.585	444	444;338;446;155;410;444;167;107;103;109;110;158;161;451;536;74;144;104;116;130;119	0	7.1161	7.3363	136.84	2	0	Median	5.59	7.0515	125.15	2	0	Median	0.74155	0.78117	3.9907	2	0	Median	58804000	6559300	29041000	23204000				89	74;128;244;334;335;357;384;385;538;556;617;653;689;768;810;846;861;958;1054;1310	False;False;False;False;False;False;True;True;False;False;False;False;False;False;False;False;False;False;False;False
P08107;P08107-2;V9GZ37	P08107;P08107-2;V9GZ37	50;44;36	50;44;36	29;24;20	Heat shock 70 kDa protein 1A/1B	HSPA1A	6.0324	6.7768	1.1718	>sp|P08107|HSP71_HUMAN Heat shock 70 kDa protein 1A/1B OS=Homo sapiens GN=HSPA1A PE=1 SV=5;>sp|P08107-2|HSP71_HUMAN Isoform 2 of Heat shock 70 kDa protein 1A/1B OS=Homo sapiens GN=HSPA1A;>tr|V9GZ37|V9GZ37_HUMAN Heat shock 70 kDa protein 1A/1B OS=Homo sapie	3	50	50	29	65.8	65.8	43.2	70.051	641	641;586;476	0	6.0324	1.9178	102.87	32	0	Median	6.7768	2.5605	102.02	32	0	Median	1.1718	1.2053	9.0394	32	0	Median	71282000000	6024700000	29811000000	35447000000				97	1;32;83;88;99;105;112;113;145;155;186;239;250;304;307;311;312;380;460;510;567;568;590;596;659;725;726;755;774;775;776;804;814;815;816;823;851;852;878;910;925;944;945;1029;1128;1210;1247;1250;1304;1305	True;True;True;True;True;True;True;True;True;True;True;True;True;True;True;True;True;True;True;True;True;True;True;True;True;True;True;True;True;True;True;True;True;True;True;True;True;True;True;True;True;True;True;True;True;True;True;True;True;True
Q6P3X3;H7C3A3;F8WCH1;H7C329	Q6P3X3	25;4;1;1	25;4;1;1	25;4;1;1	Tetratricopeptide repeat protein 27	TTC27	6.0194	5.6459	1.0017	>sp|Q6P3X3|TTC27_HUMAN Tetratricopeptide repeat protein 27 OS=Homo sapiens GN=TTC27 PE=1 SV=1	4	25	25	25	33.6	33.6	33.6	96.631	843	843;100;41;71	0	6.0194	3.1421	66.005	12	0	Median	5.6459	3.8146	57.099	12	0	Median	1.0017	1.0349	6.7849	12	0	Median	5654200000	1521300000	2082900000	2050000000				191	23;24;30;125;149;150;175;176;225;283;336;354;746;817;831;837;848;908;909;920;1007;1022;1101;1117;1264	True;True;True;True;True;True;True;True;True;True;True;True;True;True;True;True;True;True;True;True;True;True;True;True;True
O75934	O75934	2	2	2	Pre-mRNA-splicing factor SPF27	BCAS2	5.9291	6.6141	1.1387	>sp|O75934|SPF27_HUMAN Pre-mRNA-splicing factor SPF27 OS=Homo sapiens GN=BCAS2 PE=1 SV=1	1	2	2	2	11.6	11.6	11.6	26.131	225	225	0	5.9291	6.7445	91.115	3	2	Median	6.6141	8.7982	99.9	3	2	Plateau	1.1387	1.2681	2.672	3	2	Median	290020000	25383000	124360000	140280000				81	207;1090	True;True
O00483	O00483	2	2	2	NADH dehydrogenase [ubiquinone] 1 alpha subcomplex subunit 4	NDUFA4	5.5998	5.3752	1.0295	>sp|O00483|NDUA4_HUMAN Cytochrome c oxidase subunit NDUFA4 OS=Homo sapiens GN=NDUFA4 PE=1 SV=1	1	2	2	2	22.2	22.2	22.2	9.3697	81	81	0	5.5998	1.1772	26.68	3	3	Median	5.3752	1.1744	31.407	3	3	Median	1.0295	1.0581	10.003	3	3	Median	213710000	16427000	104270000	93016000				69	360;685	True;True
P68363;P68363-2;P68366-2;P68366;Q9NY65-2;Q9NY65;C9J2C0;C9JDS9;A6NHL2-2;A6NHL2	P68363;P68363-2;P68366-2;P68366	21;16;16;16;9;9;9;7;4;4	21;16;16;16;9;9;9;7;4;4	1;1;1;1;0;0;0;0;0;0	Tubulin alpha-1B chain;Tubulin alpha-4A chain	TUBA1B;TUBA4A	5.4578	4.4665	0.8316	>sp|P68363|TBA1B_HUMAN Tubulin alpha-1B chain OS=Homo sapiens GN=TUBA1B PE=1 SV=1;>sp|P68363-2|TBA1B_HUMAN Isoform 2 of Tubulin alpha-1B chain OS=Homo sapiens GN=TUBA1B;>sp|P68366-2|TBA4A_HUMAN Isoform 2 of Tubulin alpha-4A chain OS=Homo sapiens GN=TUBA4A;	10	21	21	1	51.9	51.9	2.9	50.151	451	451;335;433;448;383;449;467;156;406;446	0	5.4578	2.0191	84.765	15	0	Median	4.4665	1.9874	80.3	15	0	Median	0.8316	0.8583	12.471	15	0	Median	19153000000	2649800000	8995200000	7508000000				160	121;124;133;202;217;302;388;389;502;657;658;703;759;760;835;891;892;974;1082;1083;1314	True;True;True;True;True;True;True;True;True;True;True;True;True;True;True;True;True;True;True;True;True
P42677;Q5T4L4	P42677;Q5T4L4	3;2	3;2	1;1	40S ribosomal protein S27	RPS27	5.247	4.5728	0.83058	>sp|P42677|RS27_HUMAN 40S ribosomal protein S27 OS=Homo sapiens GN=RPS27 PE=1 SV=3;>tr|Q5T4L4|Q5T4L4_HUMAN 40S ribosomal protein S27 OS=Homo sapiens GN=RPS27 PE=1 SV=1	2	3	3	1	40.5	40.5	15.5	9.461	84	84;66	0	5.247	1.8867	116.11	3	0	Median	4.5728	1.7735	110.81	3	0	Median	0.83058	0.85364	10.492	3	0	Median	2841000000	334030000	1342200000	1164700000				134	182;763;783	True;True;True
Q99459	Q99459	2	2	2	Cell division cycle 5-like protein	CDC5L	5.158	3.8961	0.75535	>sp|Q99459|CDC5L_HUMAN Cell division cycle 5-like protein OS=Homo sapiens GN=CDC5L PE=1 SV=2	1	2	2	2	2.5	2.5	2.5	92.25	802	802	0	5.158	5.5018	55.028	2	2	Median	3.8961	4.9006	7.2583	2	2	Median	0.75535	0.85809	24.46	2	2	Median	102930000	10061000	46325000	46544000				200	928;1188	True;True
P31948-3;P31948;P31948-2;F5GXD8;F5H783	P31948-3;P31948;P31948-2;F5GXD8;F5H783	2;2;2;1;1	2;2;2;1;1	2;2;2;1;1	Stress-induced-phosphoprotein 1	STIP1	4.9722	3.7828	0.76079	>sp|P31948-3|STIP1_HUMAN Isoform 3 of Stress-induced-phosphoprotein 1 OS=Homo sapiens GN=STIP1;>sp|P31948|STIP1_HUMAN Stress-induced-phosphoprotein 1 OS=Homo sapiens GN=STIP1 PE=1 SV=1;>sp|P31948-2|STIP1_HUMAN Isoform 2 of Stress-induced-phosphoprotein 1 O	5	2	2	2	3.9	3.9	3.9	59.777	519	519;543;590;138;236	0	4.9722	5.2969	46.842	2	2	Median	3.7828	4.6726	30.483	2	2	Median	0.76079	0.82571	8.4822	2	2	Median	46689000	4660300	23374000	18655000				124	729;1133	True;True
Q9Y230;Q9Y230-2;M0R0Y3;X6R2L4;M0QXI6;M0QXZ7;M0R0Z0	Q9Y230;Q9Y230-2;M0R0Y3	16;14;9;6;2;1;1	16;14;9;6;2;1;1	16;14;9;6;2;1;1	RuvB-like 2	RUVBL2	4.9337	2.5189	0.34492	>sp|Q9Y230|RUVB2_HUMAN RuvB-like 2 OS=Homo sapiens GN=RUVBL2 PE=1 SV=3;>sp|Q9Y230-2|RUVB2_HUMAN Isoform 2 of RuvB-like 2 OS=Homo sapiens GN=RUVBL2;>tr|M0R0Y3|M0R0Y3_HUMAN RuvB-like 2 OS=Homo sapiens GN=RUVBL2 PE=1 SV=1	7	16	16	16	40.8	40.8	40.8	51.156	463	463;418;354;259;109;39;50	0	4.9337	3.5674	82.671	5	0	Median	2.5189	1.6801	81.701	5	0	Median	0.34492	0.35206	25.947	5	0	Median	3179500000	286610000	2130200000	762640000				216	59;118;127;179;289;352;430;496;552;605;720;800;877;1060;1125;1280	True;True;True;True;True;True;True;True;True;True;True;True;True;True;True;True
P13639	P13639	15	14	14	Elongation factor 2	EEF2	4.7788	3.7144	0.91738	>sp|P13639|EF2_HUMAN Elongation factor 2 OS=Homo sapiens GN=EEF2 PE=1 SV=4	1	15	14	14	23.3	22.1	22.1	95.337	858	858	0	4.7788	3.7309	33.499	3	0	Median	3.7144	3.9775	48.264	3	0	Median	0.91738	0.95335	14.33	3	0	Median	1249500000	151010000	622940000	475590000				106	38;65;109;135;143;224;227;284;370;379;1030;1070;1178;1233;1326	True;True;True;True;True;True;True;True;True;False;True;True;True;True;True
O95831-3;O95831;O95831-6;O95831-4;O95831-5;E9PMA0;O95831-2	O95831-3;O95831;O95831-6;O95831-4	7;7;5;5;2;2;2	7;7;5;5;2;2;2	7;7;5;5;2;2;2	Apoptosis-inducing factor 1, mitochondrial	AIFM1	4.7617	2.8829	0.76093	>sp|O95831-3|AIFM1_HUMAN Isoform 3 of Apoptosis-inducing factor 1, mitochondrial OS=Homo sapiens GN=AIFM1;>sp|O95831|AIFM1_HUMAN Apoptosis-inducing factor 1, mitochondrial OS=Homo sapiens GN=AIFM1 PE=1 SV=1;>sp|O95831-6|AIFM1_HUMAN Isoform 6 of Apoptosis-i	7	7	7	7	17.1	17.1	17.1	66.294	609	609;613;237;324;261;274;326	0	4.7617	3.9141	68.802	3	0	Median	2.8829	2.6031	65.031	3	0	Median	0.76093	0.79921	19.505	3	0	Median	1071500000	607190000	260140000	204150000				83	10;557;734;943;976;1232;1270	True;True;True;True;True;True;True
P53621;P53621-2	P53621;P53621-2	3;3	3;3	3;3	Coatomer subunit alpha;Xenin;Proxenin	COPA	4.6076	5.8297	1.2001	>sp|P53621|COPA_HUMAN Coatomer subunit alpha OS=Homo sapiens GN=COPA PE=1 SV=2;>sp|P53621-2|COPA_HUMAN Isoform 2 of Coatomer subunit alpha OS=Homo sapiens GN=COPA	2	3	3	3	2.9	2.9	2.9	138.34	1224	1224;1233	0	4.6076	3.3692	47.753	2	1	Median	5.8297	5.1947	48.25	2	1	Median	1.2001	1.2226	5.0703	2	1	Median	597500000	32877000	245670000	318950000				142	560;1096;1131	True;True;True
C9K0U8;E7EUY5;Q04837	C9K0U8;E7EUY5;Q04837	1;1;1	1;1;1	1;1;1	Single-stranded DNA-binding protein, mitochondrial	SSBP1	4.3373	2.5945	0.59819	>tr|C9K0U8|C9K0U8_HUMAN Single-stranded DNA-binding protein, mitochondrial (Fragment) OS=Homo sapiens GN=SSBP1 PE=1 SV=1;>tr|E7EUY5|E7EUY5_HUMAN Single-stranded DNA-binding protein, mitochondrial (Fragment) OS=Homo sapiens GN=SSBP1 PE=1 SV=1;>sp|Q04837|SSB	3	1	1	1	12.4	12.4	12.4	14.131	121	121;135;148	0	4.3373	0.91177	18.318	2	2	Median	2.5945	0.56686	3.0239	2	2	Median	0.59819	0.6148	15.294	2	2	Median	112040000	11940000	58670000	41427000				22	955	True
Q5JP53;P07437;Q5ST81;G3V2A3;G3V5W4;G3V2R8;G3V3R4;G3V2N6	Q5JP53;P07437;Q5ST81	23;23;19;5;1;1;1;1	7;7;3;0;1;1;1;1	6;6;3;0;0;0;0;0	Tubulin beta chain	TUBB	4.25	2.9064	0.85913	>tr|Q5JP53|Q5JP53_HUMAN Tubulin beta chain OS=Homo sapiens GN=TUBB PE=1 SV=1;>sp|P07437|TBB5_HUMAN Tubulin beta chain OS=Homo sapiens GN=TUBB PE=1 SV=2;>tr|Q5ST81|Q5ST81_HUMAN Tubulin beta chain OS=Homo sapiens GN=TUBB PE=1 SV=1	8	23	7	6	63.6	21.4	17.8	47.766	426	426;444;372;189;97;118;148;164	0	4.25	1.6415	28.92	8	0	Median	2.9064	1.6954	31.615	8	0	Median	0.85913	0.85492	13.656	8	0	Median	9521200000	1018300000	4346600000	4156300000				95	49;75;288;334;335;356;386;387;538;556;562;563;617;653;689;768;796;797;846;861;958;1054;1310	True;True;False;False;False;True;False;False;False;False;True;True;False;False;False;False;True;True;False;False;False;False;False
Q9UMS4;F5GY56;H0YGF3;F5H2I0;H0YGZ5	Q9UMS4	10;4;2;2;1	10;4;2;2;1	10;4;2;2;1	Pre-mRNA-processing factor 19	PRPF19	4.0537	4.4085	1.2239	>sp|Q9UMS4|PRP19_HUMAN Pre-mRNA-processing factor 19 OS=Homo sapiens GN=PRPF19 PE=1 SV=1	5	10	10	10	27.2	27.2	27.2	55.18	504	504;252;45;104;119	0	4.0537	2.9721	21.555	5	0	Median	4.4085	3.9878	15.642	5	0	Median	1.2239	1.2467	7.8549	5	0	Median	2924900000	287480000	1154400000	1483000000				214	72;117;316;535;579;638;881;1017;1102;1139	True;True;True;True;True;True;True;True;True;True
Q6P2Q9;I3L0J9;I3L3Z8;I3L1T8	Q6P2Q9	20;5;2;1	20;5;2;1	20;5;2;1	Pre-mRNA-processing-splicing factor 8	PRPF8	4.0261	3.406	0.86214	>sp|Q6P2Q9|PRP8_HUMAN Pre-mRNA-processing-splicing factor 8 OS=Homo sapiens GN=PRPF8 PE=1 SV=2	4	20	20	20	9.7	9.7	9.7	273.6	2335	2335;1013;250;116	0	4.0261	3.0283	37.41	9	0	Median	3.406	2.827	48.243	9	0	Median	0.86214	0.88608	11.067	9	0	Median	1748400000	192610000	829260000	726540000				190	181;268;317;439;480;506;719;766;785;907;930;999;1059;1061;1085;1110;1123;1124;1281;1303	True;True;True;True;True;True;True;True;True;True;True;True;True;True;True;True;True;True;True;True
P62829;C9JD32;B9ZVP7;J3KT29;J3KTJ3	P62829;C9JD32;B9ZVP7;J3KT29	3;2;2;2;1	3;2;2;2;1	3;2;2;2;1	60S ribosomal protein L23	RPL23	3.9193	3.1655	0.86516	>sp|P62829|RL23_HUMAN 60S ribosomal protein L23 OS=Homo sapiens GN=RPL23 PE=1 SV=1;>tr|C9JD32|C9JD32_HUMAN 60S ribosomal protein L23 (Fragment) OS=Homo sapiens GN=RPL23 PE=1 SV=1;>tr|B9ZVP7|B9ZVP7_HUMAN 60S ribosomal protein L23 OS=Homo sapiens GN=RPL23 PE	5	3	3	3	27.1	27.1	27.1	14.865	140	140;91;114;122;81	0	3.9193	0.8239	20.806	6	4	Median	3.1655	0.69161	35.482	6	4	Median	0.86516	0.88919	34.306	6	4	Median	881560000	92154000	373360000	416040000				155	424;558;844	True;True;True
O75643;B4E0P5;O75643-2	O75643	11;3;2	11;3;2	11;3;2	U5 small nuclear ribonucleoprotein 200 kDa helicase	SNRNP200	3.8891	3.549	0.93945	>sp|O75643|U520_HUMAN U5 small nuclear ribonucleoprotein 200 kDa helicase OS=Homo sapiens GN=SNRNP200 PE=1 SV=2	3	11	11	11	7.4	7.4	7.4	244.5	2136	2136;595;625	0	3.8891	3.6091	35.886	5	0	Median	3.549	3.9007	34.268	5	0	Median	0.93945	0.97923	8.831	5	0	Median	759850000	75031000	331210000	353610000				78	232;286;324;329;406;696;761;855;1068;1179;1283	True;True;True;True;True;True;True;True;True;True;True
P17066;P48741	P17066	15;6	1;1	1;1	Heat shock 70 kDa protein 6	HSPA6	3.8168	3.6659	1.0173	>sp|P17066|HSP76_HUMAN Heat shock 70 kDa protein 6 OS=Homo sapiens GN=HSPA6 PE=1 SV=2	2	15	1	1	19.1	1.7	1.7	71.027	643	643;367	0	3.8168	2.3883	66.18	2	0	Median	3.6659	2.7541	41.213	2	0	Median	1.0173	1.0233	17.786	2	0	Median	5282300000	647340000	2046100000	2588900000				107	83;88;105;112;186;304;307;510;567;568;723;724;1029;1128;1171	False;False;False;False;False;False;False;False;False;False;False;False;False;False;True
P49368;P49368-2;B4DUR8;Q5SZX6;E9PRC8;Q5SZW8;E9PQ35;E9PM09;Q5SZX9	P49368;P49368-2;B4DUR8	28;27;26;10;9;5;4;4;4	28;27;26;10;9;5;4;4;4	28;27;26;10;9;5;4;4;4	T-complex protein 1 subunit gamma	CCT3	3.6776	2.5794	0.71614	>sp|P49368|TCPG_HUMAN T-complex protein 1 subunit gamma OS=Homo sapiens GN=CCT3 PE=1 SV=4;>sp|P49368-2|TCPG_HUMAN Isoform 2 of T-complex protein 1 subunit gamma OS=Homo sapiens GN=CCT3;>tr|B4DUR8|B4DUR8_HUMAN T-complex protein 1 subunit gamma OS=Homo sapie	9	28	28	28	48.4	48.4	48.4	60.533	545	545;507;500;276;234;188;144;154;161	0	3.6776	1.5188	80.335	23	0	Median	2.5794	1.3248	78.436	23	0	Median	0.71614	0.74392	11.72	23	0	Median	11321000000	2179700000	5179300000	3962200000				137	16;57;82;87;120;241;242;252;363;394;434;477;478;493;547;575;576;597;598;613;635;841;1003;1055;1097;1172;1245;1284	True;True;True;True;True;True;True;True;True;True;True;True;True;True;True;True;True;True;True;True;True;True;True;True;True;True;True;True
J3QS39;J3QTR3;F5H6Q2;P62987;F5GYU3;F5H2Z3;F5H265;B4DV12;F5H388;P62979;F5H747;F5GXK7;J3QKN0;Q5PY61;P0CG47;Q96C32;P0CG48;M0R1M6;M0R2S1;M0R1V7;A0A087WV77;J3QLP7;J3QRK5;J3QSA3;K7EMA8;F5GZ39;J3KSM4	J3QS39;J3QTR3;F5H6Q2;P62987;F5GYU3;F5H2Z3;F5H265;B4DV12;F5H388;P62979;F5H747;F5GXK7;J3QKN0;Q5PY61;P0CG47;Q96C32;P0CG48;M0R1M6;M0R2S1;M0R1V7;A0A087WV77;J3QLP7;J3QRK5	4;4;4;4;4;4;4;4;4;4;4;4;4;4;4;4;4;3;3;2;2;2;2;1;1;1;1	4;4;4;4;4;4;4;4;4;4;4;4;4;4;4;4;4;3;3;2;2;2;2;1;1;1;1	4;4;4;4;4;4;4;4;4;4;4;4;4;4;4;4;4;3;3;2;2;2;2;1;1;1;1	Ubiquitin-60S ribosomal protein L40;Ubiquitin;60S ribosomal protein L40;Ubiquitin-40S ribosomal protein S27a;Ubiquitin;40S ribosomal protein S27a;Polyubiquitin-B;Ubiquitin;Polyubiquitin-C;Ubiquitin	UBB;RPS27A;UBC;UBA52;UBBP4	3.6451	3.8362	1.0246	>tr|J3QS39|J3QS39_HUMAN Ubiquitin (Fragment) OS=Homo sapiens GN=UBB PE=4 SV=1;>tr|J3QTR3|J3QTR3_HUMAN Ubiquitin (Fragment) OS=Homo sapiens GN=RPS27A PE=1 SV=1;>tr|F5H6Q2|F5H6Q2_HUMAN Polyubiquitin-C (Fragment) OS=Homo sapiens GN=UBC PE=4 SV=3;>sp|P62987|RL	27	4	4	4	36.6	36.6	36.6	10.469	93	93;106;123;128;134;136;149;153;155;156;161;169;206;229;229;305;685;114;138;63;66;224;229;43;53;61;98	0	3.6451	1.1431	44.576	6	5	Median	3.8362	1.4087	47.171	6	5	Median	1.0246	1.0742	8.575	6	5	Median	1007900000	94563000	434230000	479150000				16	276;1088;1103;1104	True;True;True;True
P68371;Q13509-2	P68371	24;11	24;11	2;0	Tubulin beta-4B chain	TUBB4B	3.5506	3.1025	0.77955	>sp|P68371|TBB4B_HUMAN Tubulin beta-4B chain OS=Homo sapiens GN=TUBB4B PE=1 SV=1	2	24	24	2	65.2	65.2	3.6	49.83	445	445;378	0	3.5506	2.0909	79.442	26	0	Median	3.1025	1.9314	80.141	26	0	Median	0.77955	0.80298	8.0625	26	0	Median	22072000000	2798300000	10979000000	8294400000				161	74;128;244;288;334;335;357;386;387;538;543;544;556;617;653;689;768;810;811;846;861;958;1054;1310	True;True;True;True;True;True;True;True;True;True;True;True;True;True;True;True;True;True;True;True;True;True;True;True
P11142;E9PKE3;P11142-2;E9PN89;E9PNE6;A8K7Q2;E9PLF4;E9PQQ4;E9PQK7;E9PK54;E9PPY6;P54652;E9PN25;E9PI65;E9PS65;E9PM13	P11142;E9PKE3;P11142-2;E9PN89;E9PNE6;A8K7Q2	32;31;26;21;21;16;14;13;13;13;11;11;9;9;7;6	27;26;25;21;16;12;13;12;12;12;10;8;8;8;3;2	24;23;22;18;14;10;12;12;12;12;10;5;8;7;3;2	Heat shock cognate 71 kDa protein	HSPA8	3.375	5.3441	1.5018	>sp|P11142|HSP7C_HUMAN Heat shock cognate 71 kDa protein OS=Homo sapiens GN=HSPA8 PE=1 SV=1;>tr|E9PKE3|E9PKE3_HUMAN Heat shock cognate 71 kDa protein OS=Homo sapiens GN=HSPA8 PE=1 SV=1;>sp|P11142-2|HSP7C_HUMAN Isoform 2 of Heat shock cognate 71 kDa protein	16	32	27	24	46	41.2	39.2	70.897	646	646;627;493;312;500;410;187;171;178;184;137;639;132;168;223;151	0	3.375	1.6356	73.679	14	0	Median	5.3441	2.9829	82.867	14	0	Median	1.5018	1.5232	10.202	14	0	Median	17402000000	1652300000	6258800000	9490400000				104	106;154;238;301;305;418;431;459;507;508;567;568;660;723;724;754;803;812;813;814;815;853;854;859;911;921;953;1012;1025;1128;1142;1246	True;True;True;True;True;True;True;True;True;True;False;False;True;True;True;True;True;True;True;False;False;True;True;True;True;True;True;True;True;False;True;True
P34932;A0A087WTS8;A0A087WYC1	P34932;A0A087WTS8;A0A087WYC1	4;3;3	4;3;3	2;1;1	Heat shock 70 kDa protein 4	HSPA4	3.3303	3.0313	0.65367	>sp|P34932|HSP74_HUMAN Heat shock 70 kDa protein 4 OS=Homo sapiens GN=HSPA4 PE=1 SV=4;>tr|A0A087WTS8|A0A087WTS8_HUMAN Heat shock 70 kDa protein 4 OS=Homo sapiens GN=HSPA4 PE=4 SV=1;>tr|A0A087WYC1|A0A087WYC1_HUMAN Heat shock 70 kDa protein 4 OS=Homo sapiens	3	4	4	2	5.7	5.7	3.1	94.33	840	840;475;699	0	3.3303	3.2748	188.81	4	3	Median	3.0313	1.6342	189.46	4	3	Median	0.65367	0.68534	94.036	4	3	Median	311080000	120280000	116070000	74731000				127	337;367;828;1249	True;True;True;True
P31689-2;P31689	P31689-2;P31689	7;7	7;7	7;7	DnaJ homolog subfamily A member 1	DNAJA1	3.2505	3.3846	0.91628	>sp|P31689-2|DNJA1_HUMAN Isoform 2 of DnaJ homolog subfamily A member 1 OS=Homo sapiens GN=DNAJA1;>sp|P31689|DNJA1_HUMAN DnaJ homolog subfamily A member 1 OS=Homo sapiens GN=DNAJA1 PE=1 SV=2	2	7	7	7	33.2	33.2	33.2	37.044	331	331;397	0	3.2505	2.834	71.917	5	4	Median	3.3846	2.8941	66.461	5	4	Median	0.91628	0.95533	17.104	5	4	Median	542850000	43547000	241640000	257660000				123	148;259;365;564;868;886;1089	True;True;True;True;True;True;True
Q71U36-2;Q71U36;Q13748;Q13748-2;F8VQQ4;Q6PEY2;F8VRZ4;F8VS66;F8VWV9;F8VX09;C9JEV8;C9JQ00;C9JJQ8;C9JDL2;C9K0S6;F8VRK0;V9GZ17;F8W0F6;F8VXZ7	Q71U36-2;Q71U36;Q13748;Q13748-2;F8VQQ4;Q6PEY2	20;20;17;15;12;11;8;8;7;6;6;6;6;4;3;3;3;2;1	1;1;1;1;1;1;0;0;0;0;0;0;0;0;0;0;0;0;0	1;1;1;1;1;1;0;0;0;0;0;0;0;0;0;0;0;0;0	Tubulin alpha-1A chain;Tubulin alpha-3C/D chain;Tubulin alpha-3E chain	TUBA1A;TUBA3C;TUBA3E	3.2295	2.8416	0.87465	>sp|Q71U36-2|TBA1A_HUMAN Isoform 2 of Tubulin alpha-1A chain OS=Homo sapiens GN=TUBA1A;>sp|Q71U36|TBA1A_HUMAN Tubulin alpha-1A chain OS=Homo sapiens GN=TUBA1A PE=1 SV=1;>sp|Q13748|TBA3C_HUMAN Tubulin alpha-3C/D chain OS=Homo sapiens GN=TUBA3C PE=1 SV=3;>sp	19	20	1	1	53.1	3.4	3.4	46.297	416	416;451;450;418;219;450;112;130;81;75;153;180;198;120;47;49;275;231;26	0	3.2295	2.9054	6.9378	2	0	Median	2.8416	3.2595	2.173	2	0	Median	0.87465	0.90499	0.60998	2	0	Median	94686000	12920000	42454000	39311000				192	121;124;133;202;217;302;388;389;502;657;658;697;759;760;835;891;892;1082;1083;1314	False;False;False;False;False;False;False;False;False;False;False;True;False;False;False;False;False;False;False;False
B7ZAR1;E9PCA1;P48643;P48643-2;E7ENZ3	B7ZAR1;E9PCA1;P48643;P48643-2;E7ENZ3	25;25;25;23;23	25;25;25;23;23	25;25;25;23;23	T-complex protein 1 subunit epsilon	CCT5	3.1766	2.2703	0.73712	>tr|B7ZAR1|B7ZAR1_HUMAN T-complex protein 1 subunit epsilon OS=Homo sapiens GN=CCT5 PE=1 SV=1;>tr|E9PCA1|E9PCA1_HUMAN T-complex protein 1 subunit epsilon OS=Homo sapiens GN=CCT5 PE=1 SV=1;>sp|P48643|TCPE_HUMAN T-complex protein 1 subunit epsilon OS=Homo sa	5	25	25	25	62.8	62.8	62.8	55.348	503	503;520;541;448;486	0	3.1766	1.3771	79.78	24	0	Median	2.2703	1.3305	80.266	24	0	Median	0.73712	0.76358	13.371	24	0	Median	6844200000	1221100000	3184800000	2438400000				18	130;200;263;281;340;433;450;464;466;476;554;667;679;733;807;898;901;902;903;991;1121;1150;1272;1285;1293	True;True;True;True;True;True;True;True;True;True;True;True;True;True;True;True;True;True;True;True;True;True;True;True;True
P40227;P40227-2;Q92526-3;Q92526;Q92526-2	P40227;P40227-2	21;18;3;3;2	21;18;3;3;2	21;18;3;3;2	T-complex protein 1 subunit zeta	CCT6A	3.1248	2.2015	0.71717	>sp|P40227|TCPZ_HUMAN T-complex protein 1 subunit zeta OS=Homo sapiens GN=CCT6A PE=1 SV=3;>sp|P40227-2|TCPZ_HUMAN Isoform 2 of T-complex protein 1 subunit zeta OS=Homo sapiens GN=CCT6A	5	21	21	21	49.5	49.5	49.5	58.024	531	531;486;493;530;485	0	3.1248	0.7357	72.919	17	0	Median	2.2015	0.56022	77.063	17	0	Median	0.71717	0.73587	10.992	17	0	Median	3875500000	844510000	1742900000	1288100000				132	73;93;100;169;228;262;390;410;413;451;513;514;633;808;822;873;1038;1158;1162;1191;1207	True;True;True;True;True;True;True;True;True;True;True;True;True;True;True;True;True;True;True;True;True
Q99832;Q99832-3;Q99832-4;Q99832-2;F8WAM2;F8WBP8	Q99832;Q99832-3;Q99832-4;Q99832-2	23;21;17;15;5;2	23;21;17;15;5;2	23;21;17;15;5;2	T-complex protein 1 subunit eta	CCT7	3.089	2.1545	0.68574	>sp|Q99832|TCPH_HUMAN T-complex protein 1 subunit eta OS=Homo sapiens GN=CCT7 PE=1 SV=2;>sp|Q99832-3|TCPH_HUMAN Isoform 3 of T-complex protein 1 subunit eta OS=Homo sapiens GN=CCT7;>sp|Q99832-4|TCPH_HUMAN Isoform 4 of T-complex protein 1 subunit eta OS=Hom	6	23	23	23	57.1	57.1	57.1	59.366	543	543;499;456;339;98;83	0	3.089	1.4396	67.983	24	0	Median	2.1545	1.2297	71.378	24	0	Median	0.68574	0.7103	10.853	24	0	Median	6326600000	1081900000	3010700000	2234000000				202	48;58;136;147;233;377;397;414;468;469;541;713;739;740;889;904;916;990;1011;1058;1108;1197;1315	True;True;True;True;True;True;True;True;True;True;True;True;True;True;True;True;True;True;True;True;True;True;True
O43660-2;O43660;B7Z982;D6RA26	O43660-2;O43660;B7Z982;D6RA26	2;2;1;1	2;2;1;1	2;2;1;1	Pleiotropic regulator 1	PLRG1	3.0804	3.4924	1.1091	>sp|O43660-2|PLRG1_HUMAN Isoform 2 of Pleiotropic regulator 1 OS=Homo sapiens GN=PLRG1;>sp|O43660|PLRG1_HUMAN Pleiotropic regulator 1 OS=Homo sapiens GN=PLRG1 PE=1 SV=1;>tr|B7Z982|B7Z982_HUMAN Pleiotropic regulator 1 OS=Homo sapiens GN=PLRG1 PE=1 SV=1;>tr|	4	2	2	2	4	4	4	56.289	505	505;514;131;212	0	3.0804	3.4508	9.5053	3	3	Plateau	3.4924	3.9598	21.136	3	3	Median	1.1091	1.1135	9.0108	3	3	Plateau	216580000	26245000	90148000	100190000				74	455;728	True;True
P25788-2;P25788;G3V3W4;G3V5N4	P25788-2;P25788	3;3;1;1	3;3;1;1	3;3;1;1	Proteasome subunit alpha type-3	PSMA3	3.0502	1.4861	0.60431	>sp|P25788-2|PSA3_HUMAN Isoform 2 of Proteasome subunit alpha type-3 OS=Homo sapiens GN=PSMA3;>sp|P25788|PSA3_HUMAN Proteasome subunit alpha type-3 OS=Homo sapiens GN=PSMA3 PE=1 SV=2	4	3	3	3	12.9	12.9	12.9	27.647	248	248;255;36;54	0	3.0502	2.6152	102.2	3	2	Median	1.4861	1.3461	114.42	3	2	Median	0.60431	0.68243	33.347	3	2	Median	246710000	41923000	109080000	95709000				116	123;142;1177	True;True;True
P50990;P50990-2;P50990-3;H7C4C8;H7C2U0	P50990;P50990-2;P50990-3	35;34;29;15;6	35;34;29;15;6	35;34;29;15;6	T-complex protein 1 subunit theta	CCT8	2.9949	2.2809	0.72345	>sp|P50990|TCPQ_HUMAN T-complex protein 1 subunit theta OS=Homo sapiens GN=CCT8 PE=1 SV=4;>sp|P50990-2|TCPQ_HUMAN Isoform 2 of T-complex protein 1 subunit theta OS=Homo sapiens GN=CCT8;>sp|P50990-3|TCPQ_HUMAN Isoform 3 of T-complex protein 1 subunit theta	5	35	35	35	60.2	60.2	60.2	59.62	548	548;529;475;323;107	0	2.9949	1.3815	77.376	29	0	Median	2.2809	1.2271	75.729	29	0	Median	0.72345	0.73719	9.3637	29	0	Median	10491000000	1771900000	4955400000	3763800000				139	42;45;56;90;122;170;218;248;251;279;280;294;428;442;443;474;499;500;526;584;593;651;673;674;778;789;790;842;887;918;931;1136;1146;1163;1164	True;True;True;True;True;True;True;True;True;True;True;True;True;True;True;True;True;True;True;True;True;True;True;True;True;True;True;True;True;True;True;True;True;True;True
P07900;P07900-2;Q58FG0	P07900;P07900-2	9;9;1	5;5;1	5;5;1	Heat shock protein HSP 90-alpha	HSP90AA1	2.9835	2.1249	0.70477	>sp|P07900|HS90A_HUMAN Heat shock protein HSP 90-alpha OS=Homo sapiens GN=HSP90AA1 PE=1 SV=5;>sp|P07900-2|HS90A_HUMAN Isoform 2 of Heat shock protein HSP 90-alpha OS=Homo sapiens GN=HSP90AA1	3	9	5	5	14.5	7.4	7.4	84.659	732	732;854;334	0	2.9835	1.5855	118.17	7	5	Median	2.1249	1.2154	115.47	7	5	Median	0.70477	0.72434	17.322	7	5	Median	536040000	90293000	266870000	178870000				96	68;189;436;449;609;682;1000;1205;1300	True;True;False;True;True;True;False;False;False
A6NCC9;E9PME3;C9JHT9;C9JJV1;Q9Y5U2-2;Q9Y5U2;E9PL88;C9JDU0	A6NCC9;E9PME3;C9JHT9;C9JJV1;Q9Y5U2-2;Q9Y5U2	3;3;3;3;3;3;1;1	3;3;3;3;3;3;1;1	3;3;3;3;3;3;1;1	Protein TSSC4	TSSC4	2.9457	2.7619	0.94439	>tr|A6NCC9|A6NCC9_HUMAN Protein TSSC4 OS=Homo sapiens GN=TSSC4 PE=1 SV=1;>tr|E9PME3|E9PME3_HUMAN Protein TSSC4 (Fragment) OS=Homo sapiens GN=TSSC4 PE=1 SV=1;>tr|C9JHT9|C9JHT9_HUMAN Protein TSSC4 (Fragment) OS=Homo sapiens GN=TSSC4 PE=1 SV=1;>tr|C9JJV1|C9JJ	8	3	3	3	26.8	26.8	26.8	13.847	127	127;191;203;208;265;329;110;112	0	2.9457	3.2764	66.801	5	5	Median	2.7619	3.6739	67.226	5	5	Median	0.94439	1.054	7.7178	5	5	Median	413060000	80247000	165950000	166860000				10	1010;1015;1241	True;True;True
Q9BVA1;Q13885	Q9BVA1;Q13885	18;18	2;2	2;2	Tubulin beta-2B chain;Tubulin beta-2A chain	TUBB2B;TUBB2A	2.92	2.6066	0.97513	>sp|Q9BVA1|TBB2B_HUMAN Tubulin beta-2B chain OS=Homo sapiens GN=TUBB2B PE=1 SV=1;>sp|Q13885|TBB2A_HUMAN Tubulin beta-2A chain OS=Homo sapiens GN=TUBB2A PE=1 SV=1	2	18	2	2	51.2	8.1	8.1	49.953	445	445;445	0	2.92	1.9989	17.921	2	0	Median	2.6066	2.192	32.807	2	0	Median	0.97513	0.98732	22.428	2	0	Median	3267900000	364120000	1299500000	1604300000				178	49;288;334;335;355;386;387;556;617;653;689;768;811;846;861;958;1054;1309	False;False;False;False;True;False;False;False;False;False;False;False;False;False;False;False;False;True
P78371;P78371-2;F5GWF6;F8VQ14	P78371;P78371-2;F5GWF6;F8VQ14	25;22;22;20	25;22;22;20	25;22;22;20	T-complex protein 1 subunit beta	CCT2	2.9192	2.1998	0.73652	>sp|P78371|TCPB_HUMAN T-complex protein 1 subunit beta OS=Homo sapiens GN=CCT2 PE=1 SV=4;>sp|P78371-2|TCPB_HUMAN Isoform 2 of T-complex protein 1 subunit beta OS=Homo sapiens GN=CCT2;>tr|F5GWF6|F5GWF6_HUMAN T-complex protein 1 subunit beta OS=Homo sapiens	4	25	25	25	54.4	54.4	54.4	57.488	535	535;488;530;416	0	2.9192	1.3454	72.484	22	0	Median	2.1998	1.1747	72.626	22	0	Median	0.73652	0.76817	10.737	22	0	Median	3894500000	722870000	1815800000	1355800000				163	5;33;111;158;211;213;215;364;444;527;530;614;623;652;680;698;767;880;917;936;992;1112;1149;1227;1242	True;True;True;True;True;True;True;True;True;True;True;True;True;True;True;True;True;True;True;True;True;True;True;True;True
O60220	O60220	2	2	2	Mitochondrial import inner membrane translocase subunit Tim8 A	TIMM8A	2.8981	4.2492	1.2791	>sp|O60220|TIM8A_HUMAN Mitochondrial import inner membrane translocase subunit Tim8 A OS=Homo sapiens GN=TIMM8A PE=1 SV=1	1	2	2	2	22.7	22.7	22.7	10.998	97	97	0	2.8981	2.0885	35.852	3	2	Median	4.2492	3.7422	17.759	3	2	Plateau	1.2791	1.3029	12.781	3	2	Median	407510000	49352000	148740000	209420000				75	22;318	True;True
P17987;F5H282;E7EQR6;E7ERF2;F5GZ03;F5H136;F5GZI8;F5H676;F5GYL4;F5H726;F5H7Y1	P17987;F5H282;E7EQR6;E7ERF2	26;18;18;16;9;6;4;4;3;3;2	26;18;18;16;9;6;4;4;3;3;2	26;18;18;16;9;6;4;4;3;3;2	T-complex protein 1 subunit alpha	TCP1	2.8864	2.2741	0.75357	>sp|P17987|TCPA_HUMAN T-complex protein 1 subunit alpha OS=Homo sapiens GN=TCP1 PE=1 SV=1;>tr|F5H282|F5H282_HUMAN T-complex protein 1 subunit alpha OS=Homo sapiens GN=TCP1 PE=1 SV=1;>tr|E7EQR6|E7EQR6_HUMAN T-complex protein 1 subunit alpha OS=Homo sapiens	11	26	26	26	59	59	59	60.343	556	556;332;401;433;221;136;100;111;65;91;59	0	2.8864	1.6152	75.005	21	0	Median	2.2741	1.5034	81.147	21	0	Median	0.75357	0.78108	15.588	21	0	Median	6565200000	1073000000	3136300000	2356000000				108	27;28;162;266;297;463;475;503;518;688;692;715;798;874;993;994;997;1013;1021;1039;1119;1208;1282;1295;1301;1302	True;True;True;True;True;True;True;True;True;True;True;True;True;True;True;True;True;True;True;True;True;True;True;True;True;True
P34931	P34931	15	1	1	Heat shock 70 kDa protein 1-like	HSPA1L	2.8363	3.0505	1.0755	>sp|P34931|HS71L_HUMAN Heat shock 70 kDa protein 1-like OS=Homo sapiens GN=HSPA1L PE=1 SV=2	1	15	1	1	24.6	1.7	1.7	70.374	641	641	0	2.8363	0.59624	9.8169	2	2	Median	3.0505	0.66649	7.0394	2	2	Median	1.0755	1.1054	2.7775	2	2	Median	205620000	24229000	90020000	91373000				126	32;83;112;155;186;330;507;567;568;755;823;878;910;1128;1304	False;False;False;False;False;True;False;False;False;False;False;False;False;False;False
P50991;P50991-2	P50991;P50991-2	22;20	22;20	22;20	T-complex protein 1 subunit delta	CCT4	2.6869	2.0648	0.76611	>sp|P50991|TCPD_HUMAN T-complex protein 1 subunit delta OS=Homo sapiens GN=CCT4 PE=1 SV=4;>sp|P50991-2|TCPD_HUMAN Isoform 2 of T-complex protein 1 subunit delta OS=Homo sapiens GN=CCT4	2	22	22	22	46.8	46.8	46.8	57.924	539	539;509	0	2.6869	1.563	69.198	14	0	Median	2.0648	1.3882	67.233	14	0	Median	0.76611	0.79769	12.286	14	0	Median	4732300000	727960000	1940500000	2063800000				140	64;96;119;345;366;391;392;426;498;566;624;681;772;802;806;869;899;1048;1105;1141;1199;1200	True;True;True;True;True;True;True;True;True;True;True;True;True;True;True;True;True;True;True;True;True;True
P60900;G3V5Z7;G3V3I1;G3V295;P60900-2;G3V3U4;P60900-3;G3V4S5;G3V2S7;H0YJC4	P60900;G3V5Z7;G3V3I1;G3V295;P60900-2;G3V3U4	5;5;4;4;4;3;2;1;1;1	5;5;4;4;4;3;2;1;1;1	5;5;4;4;4;3;2;1;1;1	Proteasome subunit alpha type-6;Proteasome subunit alpha type	PSMA6	2.6054	1.4002	0.74424	>sp|P60900|PSA6_HUMAN Proteasome subunit alpha type-6 OS=Homo sapiens GN=PSMA6 PE=1 SV=1;>tr|G3V5Z7|G3V5Z7_HUMAN Proteasome subunit alpha type OS=Homo sapiens GN=PSMA6 PE=1 SV=1;>tr|G3V3I1|G3V3I1_HUMAN Proteasome subunit alpha type OS=Homo sapiens GN=PSMA6	10	5	5	5	25.2	25.2	25.2	27.399	246	246;252;148;203;227;107;167;41;67;85	0	2.6054	1.138	56.427	5	3	Median	1.4002	1.0953	52.659	5	3	Median	0.74424	0.77607	17.081	5	3	Median	365490000	87109000	172410000	105960000				45	50;110;447;534;712	True;True;True;True;True
P05141;I7HJJ0;V9GYG0;P12236;P12235;Q9H0C2	P05141;I7HJJ0;V9GYG0;P12236;P12235	3;2;2;2;2;1	3;2;2;2;2;1	3;2;2;2;2;1	ADP/ATP translocase 2;ADP/ATP translocase 2, N-terminally processed;ADP/ATP translocase 3;ADP/ATP translocase 1	SLC25A5;SLC25A6;SLC25A4	2.5864	2.8025	1.1721	>sp|P05141|ADT2_HUMAN ADP/ATP translocase 2 OS=Homo sapiens GN=SLC25A5 PE=1 SV=7;>tr|I7HJJ0|I7HJJ0_HUMAN ADP/ATP translocase 3 (Fragment) OS=Homo sapiens GN=SLC25A6 PE=1 SV=1;>tr|V9GYG0|V9GYG0_HUMAN ADP/ATP translocase 1 OS=Homo sapiens GN=SLC25A4 PE=1 SV=	6	3	3	3	10.4	10.4	10.4	32.852	298	298;158;208;298;298;315	0	2.5864	0.63289	35.326	4	3	Median	2.8025	1.5592	49.88	4	3	Linear	1.1721	1.2038	18.694	4	3	Median	298450000	47753000	104720000	145970000				90	165;722;1053	True;True;True
H0YL43;Q14257;Q14257-2	H0YL43;Q14257;Q14257-2	1;1;1	1;1;1	1;1;1	Reticulocalbin-2	RCN2	2.5283	1.5939	0.63042	>tr|H0YL43|H0YL43_HUMAN Reticulocalbin-2 (Fragment) OS=Homo sapiens GN=RCN2 PE=1 SV=1;>sp|Q14257|RCN2_HUMAN Reticulocalbin-2 OS=Homo sapiens GN=RCN2 PE=1 SV=1;>sp|Q14257-2|RCN2_HUMAN Isoform 2 of Reticulocalbin-2 OS=Homo sapiens GN=RCN2	3	1	1	1	12.9	12.9	12.9	17.609	155	155;317;335	0.0050505	2.5283	2.8686	21.431	2	2	Median	1.5939	2.0941	15.214	2	2	Median	0.63042	0.67427	6.2167	2	2	Median	236790000	45458000	120760000	70566000				49	1198	True
P08238;Q58FF7;Q5T9W8;Q58FF8;F8W026;G3V2J8;Q96GW1;Q14568;Q58FF6;P14625	P08238	13;4;2;2;1;1;1;1;1;1	13;4;2;2;1;1;1;1;1;1	9;3;1;1;1;0;1;0;0;1	Heat shock protein HSP 90-beta	HSP90AB1	2.5045	1.5077	0.7132	>sp|P08238|HS90B_HUMAN Heat shock protein HSP 90-beta OS=Homo sapiens GN=HSP90AB1 PE=1 SV=4	10	13	13	9	20.3	20.3	13.1	83.263	724	724;597;168;381;49;174;315;343;505;803	0	2.5045	0.95414	66.171	10	0	Median	1.5077	0.93018	74.642	10	0	Median	0.7132	0.74409	17.158	10	0	Median	1458800000	310170000	671040000	477600000				98	67;255;269;358;436;479;608;683;1000;1002;1106;1205;1300	True;True;True;True;True;True;True;True;True;True;True;True;True
P10809;E7ESH4;E7EXB4;P10809-2;C9JL25;C9JL19;C9JCQ4;C9J0S9	P10809	18;5;4;3;3;2;2;1	18;5;4;3;3;2;2;1	18;5;4;3;3;2;2;1	60 kDa heat shock protein, mitochondrial	HSPD1	2.4391	2.523	1.0007	>sp|P10809|CH60_HUMAN 60 kDa heat shock protein, mitochondrial OS=Homo sapiens GN=HSPD1 PE=1 SV=2	8	18	18	18	40.3	40.3	40.3	61.054	573	573;234;221;158;175;83;94;58	0	2.4391	1.1831	81.312	16	0	Median	2.523	1.3279	85.164	16	0	Median	1.0007	1.0339	6.7728	16	0	Median	2189800000	420150000	872680000	897000000				102	14;71;438;548;561;627;751;782;821;1100;1137;1182;1183;1184;1185;1186;1187;1258	True;True;True;True;True;True;True;True;True;True;True;True;True;True;True;True;True;True
P38646;D6RA73;D6RJI2	P38646	5;2;2	5;2;2	5;2;2	Stress-70 protein, mitochondrial	HSPA9	2.3675	1.9009	0.79756	>sp|P38646|GRP75_HUMAN Stress-70 protein, mitochondrial OS=Homo sapiens GN=HSPA9 PE=1 SV=2	3	5	5	5	8.5	8.5	8.5	73.68	679	679;62;95	0	2.3675	1.8632	22.509	3	0	Median	1.9009	1.9054	12.072	3	0	Median	0.79756	0.81773	17.172	3	0	Median	481440000	84148000	199180000	198110000				130	153;872;1127;1213;1244	True;True;True;True;True
P62269;J3JS69	P62269;J3JS69	3;2	3;2	3;2	40S ribosomal protein S18	RPS18	2.2973	1.621	0.76359	>sp|P62269|RS18_HUMAN 40S ribosomal protein S18 OS=Homo sapiens GN=RPS18 PE=1 SV=3;>tr|J3JS69|J3JS69_HUMAN 40S ribosomal protein S18 OS=Homo sapiens GN=RPS18 PE=1 SV=1	2	3	3	3	20.4	20.4	20.4	17.718	152	152;82	0	2.2973	1.7695	82.313	3	2	Plateau	1.621	1.509	93.359	3	2	Median	0.76359	0.7848	18.28	3	2	Median	207920000	37657000	97454000	72813000				149	34;546;1322	True;True;True
P33993-3;P33993;C9J8M6;P33993-2	P33993-3;P33993;C9J8M6;P33993-2	3;3;2;2	3;3;2;2	3;3;2;2	DNA replication licensing factor MCM7	MCM7	2.2761	1.3992	0.69044	>sp|P33993-3|MCM7_HUMAN Isoform 3 of DNA replication licensing factor MCM7 OS=Homo sapiens GN=MCM7;>sp|P33993|MCM7_HUMAN DNA replication licensing factor MCM7 OS=Homo sapiens GN=MCM7 PE=1 SV=4;>tr|C9J8M6|C9J8M6_HUMAN DNA replication licensing factor MCM7 (	4	3	3	3	8.5	8.5	8.5	60.643	543	543;719;183;389	0	2.2761	2.1677	13.418	4	3	Median	1.3992	1.9955	27.069	4	3	Median	0.69044	0.72583	29.139	4	3	Median	111920000	29100000	52509000	30313000				125	70;470;977	True;True;True
P11021	P11021	7	6	6	78 kDa glucose-regulated protein	HSPA5	2.195	2.4904	1.2432	>sp|P11021|GRP78_HUMAN 78 kDa glucose-regulated protein OS=Homo sapiens GN=HSPA5 PE=1 SV=2	1	7	6	6	12.1	12.1	12.1	72.332	654	654	0	2.195	1.8907	36.741	5	0	Median	2.4904	3.5302	46.17	5	0	Median	1.2432	1.3297	15.341	5	0	Median	553560000	86075000	205820000	261670000				103	184;507;509;569;573;826;1279	True;False;True;True;True;True;True
Q5VTE0;P68104;A0A087WV01;A0A087WVQ9;Q05639;A6PW80;Q5JR01	Q5VTE0;P68104;A0A087WV01;A0A087WVQ9;Q05639	10;10;8;8;6;4;4	10;10;8;8;6;4;4	10;10;8;8;6;4;4	Putative elongation factor 1-alpha-like 3;Elongation factor 1-alpha 1;Elongation factor 1-alpha 2	EEF1A1P5;EEF1A1;EEF1A2	2.0522	1.6504	0.83297	>sp|Q5VTE0|EF1A3_HUMAN Putative elongation factor 1-alpha-like 3 OS=Homo sapiens GN=EEF1A1P5 PE=5 SV=1;>sp|P68104|EF1A1_HUMAN Elongation factor 1-alpha 1 OS=Homo sapiens GN=EEF1A1 PE=1 SV=1;>tr|A0A087WV01|A0A087WV01_HUMAN Elongation factor 1-alpha 1 OS=Hom	7	10	10	10	28.6	28.6	28.6	50.184	462	462;462;426;441;463;107;145	0	2.0522	1.2707	93.697	9	0	Median	1.6504	1.2989	90.907	9	0	Median	0.83297	0.87745	11.82	9	0	Median	2785300000	543390000	1197800000	1044100000				159	168;235;495;741;893;1036;1073;1175;1329;1330	True;True;True;True;True;True;True;True;True;True
Q13263-2;Q13263;M0R0K9	Q13263-2;Q13263;M0R0K9	3;3;2	3;3;2	3;3;2	Transcription intermediary factor 1-beta	TRIM28	1.9874	1.699	0.92705	>sp|Q13263-2|TIF1B_HUMAN Isoform 2 of Transcription intermediary factor 1-beta OS=Homo sapiens GN=TRIM28;>sp|Q13263|TIF1B_HUMAN Transcription intermediary factor 1-beta OS=Homo sapiens GN=TRIM28 PE=1 SV=5;>tr|M0R0K9|M0R0K9_HUMAN Transcription intermediary	3	3	3	3	8.2	8.2	8.2	79.473	753	753;835;460	0	1.9874	2.2549	79.548	5	5	Median	1.699	2.2322	95.6	5	5	Median	0.92705	0.99152	15.908	5	5	Median	700730000	136990000	309020000	254720000				174	12;661;762	True;True;True
P23396;P23396-2;E9PL09;F2Z2S8;H0YF32;H0YCJ7;H0YEU2;E9PSF4;E9PJN9;E9PQ96;E9PJH4;E9PK82;E9PPU1	P23396;P23396-2;E9PL09;F2Z2S8;H0YF32;H0YCJ7;H0YEU2	5;5;4;3;3;3;3;2;1;1;1;1;1	5;5;4;3;3;3;3;2;1;1;1;1;1	5;5;4;3;3;3;3;2;1;1;1;1;1	40S ribosomal protein S3	RPS3	1.9262	1.4911	0.89532	>sp|P23396|RS3_HUMAN 40S ribosomal protein S3 OS=Homo sapiens GN=RPS3 PE=1 SV=2;>sp|P23396-2|RS3_HUMAN Isoform 2 of 40S ribosomal protein S3 OS=Homo sapiens GN=RPS3;>tr|E9PL09|E9PL09_HUMAN 40S ribosomal protein S3 OS=Homo sapiens GN=RPS3 PE=1 SV=1;>tr|F2Z2	13	5	5	5	26.3	26.3	26.3	26.688	243	243;259;231;117;123;135;171;103;36;91;115;128;158	0	1.9262	1.1675	39.689	3	0	Median	1.4911	1.307	22.23	3	0	Median	0.89532	0.91943	32.035	3	0	Median	377850000	80721000	153010000	144110000				112	247;349;368;403;716	True;True;True;True;True
Q09028-3;Q09028;Q09028-4;Q09028-2;E9PNS2;E9PIC4;E9PNS6;H0YEU5;Q5JP02;H0YCT5;H0YF10;H0YDK2;E9PC52;Q16576;Q16576-2	Q09028-3;Q09028;Q09028-4;Q09028-2	3;3;2;2;1;1;1;1;1;1;1;1;1;1;1	3;3;2;2;1;1;1;1;1;1;1;1;1;1;1	3;3;2;2;1;1;1;1;1;1;1;1;1;1;1	Histone-binding protein RBBP4	RBBP4	1.8695	1.4135	0.83264	>sp|Q09028-3|RBBP4_HUMAN Isoform 3 of Histone-binding protein RBBP4 OS=Homo sapiens GN=RBBP4;>sp|Q09028|RBBP4_HUMAN Histone-binding protein RBBP4 OS=Homo sapiens GN=RBBP4 PE=1 SV=3;>sp|Q09028-4|RBBP4_HUMAN Isoform 4 of Histone-binding protein RBBP4 OS=Homo	15	3	3	3	12.9	12.9	12.9	46.158	410	410;425;390;424;62;87;104;167;175;180;207;262;416;425;469	0	1.8695	0.78217	82.317	2	0	Median	1.4135	0.6718	75.869	2	0	Median	0.83264	0.85637	7.0252	2	0	Median	123860000	20155000	70480000	33224000				170	18;1081;1132	True;True;True
O95400	O95400	1	1	1	CD2 antigen cytoplasmic tail-binding protein 2	CD2BP2	1.8279	1.7372	0.95042	>sp|O95400|CD2B2_HUMAN CD2 antigen cytoplasmic tail-binding protein 2 OS=Homo sapiens GN=CD2BP2 PE=1 SV=1	1	1	1	1	4.1	4.1	4.1	37.646	341	341	0	1.8279	1.4274	12.347	2	2	Median	1.7372	1.6473	12.251	2	2	Median	0.95042	0.97394	0.44252	2	2	Median	178240000	38606000	73521000	66116000				82	769	True
P60866;P60866-2;E5RIP1;E5RJX2;G3XAN0	P60866;P60866-2;E5RIP1;E5RJX2;G3XAN0	2;2;1;1;1	2;2;1;1;1	2;2;1;1;1	40S ribosomal protein S20	RPS20	1.8224	0.99443	0.71809	>sp|P60866|RS20_HUMAN 40S ribosomal protein S20 OS=Homo sapiens GN=RPS20 PE=1 SV=1;>sp|P60866-2|RS20_HUMAN Isoform 2 of 40S ribosomal protein S20 OS=Homo sapiens GN=RPS20;>tr|E5RIP1|E5RIP1_HUMAN 40S ribosomal protein S20 OS=Homo sapiens GN=RPS20 PE=1 SV=1;	5	2	2	2	19.3	19.3	19.3	13.373	119	119;142;46;61;64	0	1.8224	0.43264	86.306	3	2	Plateau	0.99443	0.21727	130.38	3	2	Median	0.71809	0.73803	42.037	3	2	Median	156020000	48163000	71005000	36850000				148	694;1116	True;True
A6PVX3;P55036-2;P55036;Q5VWC4	A6PVX3;P55036-2;P55036;Q5VWC4	2;2;2;2	2;2;2;2	2;2;2;2	26S proteasome non-ATPase regulatory subunit 4	PSMD4	1.8187	1.5832	0.82938	>tr|A6PVX3|A6PVX3_HUMAN 26S proteasome non-ATPase regulatory subunit 4 (Fragment) OS=Homo sapiens GN=PSMD4 PE=1 SV=1;>sp|P55036-2|PSMD4_HUMAN Isoform Rpn10E of 26S proteasome non-ATPase regulatory subunit 4 OS=Homo sapiens GN=PSMD4;>sp|P55036|PSMD4_HUMAN 2	4	2	2	2	16.3	16.3	16.3	21.783	203	203;268;377;380	0	1.8187	0.88257	91.93	2	1	Median	1.5832	0.78799	103.93	2	1	Median	0.82938	0.89351	13.685	2	1	Median	286090000	61936000	108210000	115940000				11	505;745	True;True
O14818-2;Q8TAA3-2;A0A087WYS6;O14818;Q8TAA3-5;Q8TAA3;H0Y586	O14818-2;Q8TAA3-2;A0A087WYS6;O14818;Q8TAA3-5;Q8TAA3;H0Y586	2;2;2;2;2;2;1	2;2;2;2;2;2;1	2;2;2;2;2;2;1	Proteasome subunit alpha type-7;Proteasome subunit alpha type-7-like	PSMA7;PSMA8	1.8129	1.5141	0.79216	>sp|O14818-2|PSA7_HUMAN Isoform 2 of Proteasome subunit alpha type-7 OS=Homo sapiens GN=PSMA7;>sp|Q8TAA3-2|PSA7L_HUMAN Isoform 2 of Proteasome subunit alpha type-7-like OS=Homo sapiens GN=PSMA8;>tr|A0A087WYS6|A0A087WYS6_HUMAN Proteasome (Prosome, macropain	7	2	2	2	14	14	14	20.193	178	178;212;224;248;250;256;187	0	1.8129	0.38111	31.386	2	1	Median	1.5141	0.3308	7.5171	2	1	Median	0.79216	0.81416	16.391	2	1	Median	172130000	42710000	66917000	62498000				5	66;793	True;True
Q9Y6Y0	Q9Y6Y0	3	3	3	Influenza virus NS1A-binding protein	IVNS1ABP	1.7858	1.1347	0.64593	>sp|Q9Y6Y0|NS1BP_HUMAN Influenza virus NS1A-binding protein OS=Homo sapiens GN=IVNS1ABP PE=1 SV=3	1	3	3	3	5.1	5.1	5.1	71.729	642	642	0	1.7858	0.37541	20.34	2	0	Median	1.1347	0.24791	16.019	2	0	Median	0.64593	0.66387	9.5681	2	0	Median	172250000	49009000	70405000	52834000				226	792;824;912	True;True;True
J3QLE5;P14678-2;P63162;P14678;P63162-2;A8MT02;P14678-3;J3KRY3;S4R3P3	J3QLE5;P14678-2;P63162;P14678;P63162-2;A8MT02;P14678-3;J3KRY3;S4R3P3	2;2;2;2;2;2;2;1;1	2;2;2;2;2;2;2;1;1	2;2;2;2;2;2;2;1;1	Small nuclear ribonucleoprotein-associated proteins B and B;Small nuclear ribonucleoprotein-associated protein N	SNRPN;SNRPB	1.7432	1.7078	0.85192	>tr|J3QLE5|J3QLE5_HUMAN Small nuclear ribonucleoprotein-associated protein N (Fragment) OS=Homo sapiens GN=SNRPN PE=4 SV=1;>sp|P14678-2|RSMB_HUMAN Isoform SM-B of Small nuclear ribonucleoprotein-associated proteins B and B OS=Homo sapiens GN=SNRPB;>sp|P63	9	2	2	2	8.9	8.9	8.9	17.546	169	169;231;240;240;244;288;289;59;70	0	1.7432	0.76399	73.77	2	0	Median	1.7078	0.86394	80.886	2	0	Median	0.85192	0.87898	10.694	2	0	Median	183540000	37178000	69743000	76623000				12	486;1216	True;True
F8W1R7;P60660-2;P60660;J3KND3;G8JLA2;G3V1V0;B7Z6Z4;F8VPF3;G3V1Y7;F8VZU9;F8W180;F8W1I5;P14649;F8VXL3;H0YI43	F8W1R7;P60660-2;P60660;J3KND3;G8JLA2;G3V1V0;B7Z6Z4;F8VPF3;G3V1Y7;F8VZU9;F8W180	6;6;6;6;6;6;6;5;4;3;3;2;2;1;1	6;6;6;6;6;6;6;5;4;3;3;2;2;1;1	6;6;6;6;6;6;6;5;4;3;3;2;2;1;1	Myosin light polypeptide 6	MYL6	1.7265	0.86514	0.52143	>tr|F8W1R7|F8W1R7_HUMAN Retinal cone rhodopsin-sensitive cGMP 3,5-cyclic phosphodiesterase subunit gamma OS=Homo sapiens GN=PDE6H PE=4 SV=1;>sp|P60660-2|MYL6_HUMAN Isoform Smooth muscle of Myosin light polypeptide 6 OS=Homo sapiens GN=MYL6;>sp|P60660|MYL	15	6	6	6	49.7	49.7	49.7	16.29	145	145;151;151;152;152;161;238;130;115;103;196;175;208;47;83	0	1.7265	0.39086	76.392	5	0	Median	0.86514	0.20822	88.707	5	0	Median	0.52143	0.53591	15.43	5	0	Median	989080000	274650000	461650000	252780000				17	62;212;458;536;829;1209	True;True;True;True;True;True
J3QLH6;J3KRP2;J3QSA9;P62195-2;P62195;J3QRW1;J3QSE0;J3QQM1	J3QLH6;J3KRP2;J3QSA9;P62195-2;P62195;J3QRW1;J3QSE0;J3QQM1	2;2;2;2;2;1;1;1	2;2;2;2;2;1;1;1	2;2;2;2;2;1;1;1	26S protease regulatory subunit 8	PSMC5	1.6731	1.3999	0.86847	>tr|J3QLH6|J3QLH6_HUMAN 26S protease regulatory subunit 8 (Fragment) OS=Homo sapiens GN=PSMC5 PE=1 SV=1;>tr|J3KRP2|J3KRP2_HUMAN 26S protease regulatory subunit 8 (Fragment) OS=Homo sapiens GN=PSMC5 PE=1 SV=1;>tr|J3QSA9|J3QSA9_HUMAN 26S protease regulatory	8	2	2	2	18.6	18.6	18.6	24.236	215	215;241;257;398;406;143;169;263	0	1.6731	1.9205	9.5416	2	1	Median	1.3999	1.8506	16.618	2	1	Median	0.86847	0.9523	8.0696	2	1	Median	50237000	12354000	19483000	18399000				56	353;727	True;True
P55072	P55072	7	7	7	Transitional endoplasmic reticulum ATPase	VCP	1.6405	1.3365	0.81656	>sp|P55072|TERA_HUMAN Transitional endoplasmic reticulum ATPase OS=Homo sapiens GN=VCP PE=1 SV=4	1	7	7	7	14.4	14.4	14.4	89.321	806	806	0	1.6405	1.0548	65.465	8	6	Median	1.3365	0.98176	86.415	8	6	Median	0.81656	0.85337	30.803	8	6	Median	544840000	136190000	216400000	192250000				144	201;257;275;285;644;648;663	True;True;True;True;True;True;True
O00232;O00232-2	O00232	3;1	3;1	3;1	26S proteasome non-ATPase regulatory subunit 12	PSMD12	1.5993	1.2569	0.86286	>sp|O00232|PSD12_HUMAN 26S proteasome non-ATPase regulatory subunit 12 OS=Homo sapiens GN=PSMD12 PE=1 SV=3	2	3	3	3	9.6	9.6	9.6	52.904	456	456;436	0	1.5993	1.4291	88.994	3	0	Median	1.2569	1.6292	104.15	3	0	Median	0.86286	0.88682	9.389	3	0	Median	124230000	32887000	48040000	43303000				68	604;747;1052	True;True;True
P24534;F8WF65;F2Z2G2;C9JZW3	P24534	5;1;1;1	5;1;1;1	5;1;1;1	Elongation factor 1-beta	EEF1B2	1.5823	1.4903	0.91038	>sp|P24534|EF1B_HUMAN Elongation factor 1-beta OS=Homo sapiens GN=EEF1B2 PE=1 SV=3	4	5	5	5	27.6	27.6	27.6	24.763	225	225;29;68;123	0	1.5823	0.33264	8.5025	3	0	Median	1.4903	0.3256	16.597	3	0	Median	0.91038	0.93566	5.4625	3	0	Median	563910000	149080000	196430000	218400000				113	779;780;973;1006;1020	True;True;True;True;True
P20618	P20618	2	2	2	Proteasome subunit beta type-1	PSMB1	1.5662	1.3683	0.95297	>sp|P20618|PSB1_HUMAN Proteasome subunit beta type-1 OS=Homo sapiens GN=PSMB1 PE=1 SV=2	1	2	2	2	10	10	10	26.489	241	241	0	1.5662	1.34	33.818	2	0	Median	1.3683	1.4669	63.478	2	0	Median	0.95297	0.98266	3.0994	2	0	Median	133390000	44294000	49096000	39998000				110	752;847	True;True
P05387	P05387	2	2	2	60S acidic ribosomal protein P2	RPLP2	1.437	0.85239	0.60755	>sp|P05387|RLA2_HUMAN 60S acidic ribosomal protein P2 OS=Homo sapiens GN=RPLP2 PE=1 SV=1	1	2	2	2	30.4	30.4	30.4	11.665	115	115	0	1.437	0.70179	114.25	2	1	Median	0.85239	0.45668	125.28	2	1	Median	0.60755	0.63699	2.8207	2	1	Median	129230000	35278000	60566000	33388000				92	522;1325	True;True
P26641;P26641-2	P26641;P26641-2	6;6	6;6	6;6	Elongation factor 1-gamma	EEF1G	1.432	1.1151	0.80174	>sp|P26641|EF1G_HUMAN Elongation factor 1-gamma OS=Homo sapiens GN=EEF1G PE=1 SV=3;>sp|P26641-2|EF1G_HUMAN Isoform 2 of Elongation factor 1-gamma OS=Homo sapiens GN=EEF1G	2	6	6	6	16.5	16.5	16.5	50.118	437	437;487	0	1.432	1.19	69.777	6	0	Median	1.1151	1.0272	75.067	6	0	Median	0.80174	0.85685	7.8088	6	0	Median	1219700000	331510000	419140000	469030000				119	53;63;525;618;1027;1221	True;True;True;True;True;True
O15397;O15397-2;F5H2I3;H0YH64;F5H244	O15397;O15397-2	6;3;2;2;1	6;3;2;2;1	6;3;2;2;1	Importin-8	IPO8	1.3668	1.1737	0.92116	>sp|O15397|IPO8_HUMAN Importin-8 OS=Homo sapiens GN=IPO8 PE=1 SV=2;>sp|O15397-2|IPO8_HUMAN Isoform 2 of Importin-8 OS=Homo sapiens GN=IPO8	5	6	6	6	6.6	6.6	6.6	119.94	1037	1037;832;46;167;167	0	1.3668	0.9721	61.575	7	0	Median	1.1737	0.94527	83.505	7	0	Median	0.92116	0.94674	28.707	7	0	Median	757890000	231270000	252420000	274190000				71	462;511;515;1050;1051;1220	True;True;True;True;True;True
P28070	P28070	2	2	2	Proteasome subunit beta type-4	PSMB4	1.3547	1.0358	0.67614	>sp|P28070|PSB4_HUMAN Proteasome subunit beta type-4 OS=Homo sapiens GN=PSMB4 PE=1 SV=4	1	2	2	2	7.2	7.2	7.2	29.204	264	264	0	1.3547	0.55248	71.959	2	0	Median	1.0358	0.47562	81.401	2	0	Median	0.67614	0.69421	2.3699	2	0	Median	252750000	74682000	98404000	79666000				121	338;900	True;True
Q15008;Q15008-4;C9J7B7;C9J0E9;Q15008-3;Q15008-2;H7C531	Q15008;Q15008-4;C9J7B7;C9J0E9;Q15008-3;Q15008-2	5;5;3;3;3;3;1	5;5;3;3;3;3;1	5;5;3;3;3;3;1	26S proteasome non-ATPase regulatory subunit 6	PSMD6	1.3359	1.3518	1.1506	>sp|Q15008|PSMD6_HUMAN 26S proteasome non-ATPase regulatory subunit 6 OS=Homo sapiens GN=PSMD6 PE=1 SV=1;>sp|Q15008-4|PSMD6_HUMAN Isoform 4 of 26S proteasome non-ATPase regulatory subunit 6 OS=Homo sapiens GN=PSMD6;>tr|C9J7B7|C9J7B7_HUMAN 26S proteasome no	7	5	5	5	16.2	16.2	16.2	45.531	389	389;442;144;226;350;351;138	0	1.3359	1.5428	36.762	7	6	Median	1.3518	1.7493	46.784	7	6	Median	1.1506	1.1661	26.942	7	6	Median	356900000	88746000	128600000	139550000				182	326;369;494;989;995	True;True;True;True;True
E9PCY7;P31943;G8JLB6;H0YB39;P55795;E5RGH4;E5RGV0;D6RIU0;H0YBG7;H0YBD7;D6RBM0;P52597;E7EQJ0;D6RAM1;H0YAQ2;D6R9T0;D6RFM3;D6RIT2;E7EN40;D6RDU3;D6RJ04;D6RIH9	E9PCY7;P31943;G8JLB6;H0YB39;P55795;E5RGH4;E5RGV0;D6RIU0;H0YBG7;H0YBD7;D6RBM0;P52597	4;4;4;3;3;2;2;2;2;2;2;2;1;1;1;1;1;1;1;1;1;1	4;4;4;3;3;2;2;2;2;2;2;2;1;1;1;1;1;1;1;1;1;1	4;4;4;3;3;2;2;2;2;2;2;2;1;1;1;1;1;1;1;1;1;1	Heterogeneous nuclear ribonucleoprotein H;Heterogeneous nuclear ribonucleoprotein H, N-terminally processed;Heterogeneous nuclear ribonucleoprotein H2;Heterogeneous nuclear ribonucleoprotein H2, N-terminally processed;Heterogeneous nuclear ribonucleoprotein F;Heterogeneous nuclear ribonucleoprotein F, N-terminally processed	HNRNPH1;HNRNPH2;HNRNPF	1.3322	1.3531	0.96541	>tr|E9PCY7|E9PCY7_HUMAN Heterogeneous nuclear ribonucleoprotein H OS=Homo sapiens GN=HNRNPH1 PE=1 SV=1;>sp|P31943|HNRH1_HUMAN Heterogeneous nuclear ribonucleoprotein H OS=Homo sapiens GN=HNRNPH1 PE=1 SV=4;>tr|G8JLB6|G8JLB6_HUMAN Heterogeneous nuclear ribon	22	4	4	4	14	14	14	47.087	429	429;449;472;277;449;100;155;168;185;195;212;415;115;130;131;162;163;164;166;171;172;184	0	1.3322	1.0508	54.734	4	0	Median	1.3531	1.1726	67.754	4	0	Median	0.96541	0.99445	7.3128	4	0	Median	308990000	82593000	114280000	112120000				32	115;456;1028;1193	True;True;True;True
Q8WWY3-3;E7ESA8;Q8WWY3;E7EVX8;Q8WWY3-2;E7EU94;E7ESX0;E7EN72	Q8WWY3-3;E7ESA8;Q8WWY3;E7EVX8;Q8WWY3-2	6;6;6;5;4;2;2;2	6;6;6;5;4;2;2;2	6;6;6;5;4;2;2;2	U4/U6 small nuclear ribonucleoprotein Prp31	PRPF31	1.3199	1.1268	0.86164	>sp|Q8WWY3-3|PRP31_HUMAN Isoform 3 of U4/U6 small nuclear ribonucleoprotein Prp31 OS=Homo sapiens GN=PRPF31;>tr|E7ESA8|E7ESA8_HUMAN U4/U6 small nuclear ribonucleoprotein Prp31 OS=Homo sapiens GN=PRPF31 PE=1 SV=2;>sp|Q8WWY3|PRP31_HUMAN U4/U6 small nuclear r	8	6	6	6	30.6	30.6	30.6	30.965	278	278;491;499;493;364;261;276;284	0	1.3199	1.3158	82.485	6	0	Median	1.1268	1.3404	106.34	6	0	Median	0.86164	0.94482	20.732	6	0	Median	308620000	87637000	107320000	113660000				30	594;915;922;1165;1190;1206	True;True;True;True;True;True
P28072;I3L3X7;A0A087X2I4	P28072;I3L3X7;A0A087X2I4	3;2;2	3;2;2	3;2;2	Proteasome subunit beta type-6	PSMB6	1.2547	1.064	0.8147	>sp|P28072|PSB6_HUMAN Proteasome subunit beta type-6 OS=Homo sapiens GN=PSMB6 PE=1 SV=4;>tr|I3L3X7|I3L3X7_HUMAN Proteasome subunit beta type-6 (Fragment) OS=Homo sapiens GN=PSMB6 PE=1 SV=1;>tr|A0A087X2I4|A0A087X2I4_HUMAN Proteasome subunit beta type-6 OS=H	3	3	3	3	13.4	13.4	13.4	25.357	239	239;102;213	0	1.2547	1.1128	23.876	3	1	Median	1.064	0.97575	4.2769	3	1	Plateau	0.8147	0.78734	15.359	3	1	Plateau	277820000	84725000	113170000	79929000				122	643;1129;1260	True;True;True
P10599;P10599-2	P10599;P10599-2	4;3	4;3	4;3	Thioredoxin	TXN	1.2405	1.0164	0.88092	>sp|P10599|THIO_HUMAN Thioredoxin OS=Homo sapiens GN=TXN PE=1 SV=3;>sp|P10599-2|THIO_HUMAN Isoform 2 of Thioredoxin OS=Homo sapiens GN=TXN	2	4	4	4	42.9	42.9	42.9	11.737	105	105;85	0	1.2405	0.602	104.46	4	0	Median	1.0164	0.56666	88.676	4	0	Median	0.88092	0.9948	28.709	4	0	Median	631240000	199000000	211450000	220800000				101	246;801;1047;1181	True;True;True;True
P61163;P42025;R4GMT0	P61163;P42025;R4GMT0	2;2;1	2;2;1	2;2;1	Alpha-centractin;Beta-centractin	ACTR1A;ACTR1B	1.2065	1.1077	0.90642	>sp|P61163|ACTZ_HUMAN Alpha-centractin OS=Homo sapiens GN=ACTR1A PE=1 SV=1;>sp|P42025|ACTY_HUMAN Beta-centractin OS=Homo sapiens GN=ACTR1B PE=1 SV=1;>tr|R4GMT0|R4GMT0_HUMAN Alpha-centractin OS=Homo sapiens GN=ACTR1A PE=1 SV=1	3	2	2	2	7.2	7.2	7.2	42.613	376	376;376;332	0	1.2065	0.25362	110.14	3	2	Median	1.1077	0.24201	112.84	3	2	Median	0.90642	0.94362	10.418	3	2	Median	183940000	63705000	68357000	51879000				133	578;794	True;True
O00231;O00231-2;J3QRY4	O00231;O00231-2;J3QRY4	4;4;3	4;4;3	4;4;3	26S proteasome non-ATPase regulatory subunit 11	PSMD11	1.183	0.87807	0.96755	>sp|O00231|PSD11_HUMAN 26S proteasome non-ATPase regulatory subunit 11 OS=Homo sapiens GN=PSMD11 PE=1 SV=3;>sp|O00231-2|PSD11_HUMAN Isoform 2 of 26S proteasome non-ATPase regulatory subunit 11 OS=Homo sapiens GN=PSMD11;>tr|J3QRY4|J3QRY4_HUMAN 26S proteasom	3	4	4	4	13.5	13.5	13.5	47.463	422	422;423;188	0	1.183	1.0449	97.512	3	0	Median	0.87807	0.98261	124.06	3	0	Median	0.96755	0.99442	18.381	3	0	Median	126600000	42906000	38541000	45151000				67	0;101;267;791	True;True;True;True
D6R9B6;H0Y9Y4;D6RG13;D6RAT0;P61247;D6RB09	D6R9B6;H0Y9Y4;D6RG13;D6RAT0;P61247;D6RB09	2;2;2;2;2;1	2;2;2;2;2;1	2;2;2;2;2;1	40S ribosomal protein S3a	RPS3A	1.1822	0.92812	0.87052	>tr|D6R9B6|D6R9B6_HUMAN 40S ribosomal protein S3a OS=Homo sapiens GN=RPS3A PE=1 SV=1;>tr|H0Y9Y4|H0Y9Y4_HUMAN 40S ribosomal protein S3a (Fragment) OS=Homo sapiens GN=RPS3A PE=1 SV=1;>tr|D6RG13|D6RG13_HUMAN 40S ribosomal protein S3a (Fragment) OS=Homo sapien	6	2	2	2	17.2	17.2	17.2	16.536	145	145;208;223;227;264;194	0	1.1822	0.5737	136.03	2	0	Median	0.92812	0.46194	134.28	2	0	Median	0.87052	0.93783	2.0306	2	0	Median	131900000	40382000	44457000	47064000				26	702;730	True;True
Q13200-3;Q13200;Q13200-2;H7C2Q3	Q13200-3;Q13200;Q13200-2	4;4;3;1	4;4;3;1	4;4;3;1	26S proteasome non-ATPase regulatory subunit 2	PSMD2	1.1749	1.17	0.93122	>sp|Q13200-3|PSMD2_HUMAN Isoform 3 of 26S proteasome non-ATPase regulatory subunit 2 OS=Homo sapiens GN=PSMD2;>sp|Q13200|PSMD2_HUMAN 26S proteasome non-ATPase regulatory subunit 2 OS=Homo sapiens GN=PSMD2 PE=1 SV=3;>sp|Q13200-2|PSMD2_HUMAN Isoform 2 of 26S	4	4	4	4	8.1	8.1	8.1	85.605	778	778;908;749;143	0	1.1749	0.92321	40.98	3	0	Median	1.17	1.1186	32.37	3	0	Median	0.93122	1.0214	7.9733	3	0	Median	680460000	185110000	252760000	242600000				173	314;771;1087;1189	True;True;True;True
M0R0F0;P46782;M0R0R2;M0QZN2	M0R0F0;P46782;M0R0R2;M0QZN2	7;7;7;4	7;7;7;4	7;7;7;4	40S ribosomal protein S5;40S ribosomal protein S5, N-terminally processed	RPS5	1.1715	1.1175	1.021	>tr|M0R0F0|M0R0F0_HUMAN 40S ribosomal protein S5 (Fragment) OS=Homo sapiens GN=RPS5 PE=1 SV=1;>sp|P46782|RS5_HUMAN 40S ribosomal protein S5 OS=Homo sapiens GN=RPS5 PE=1 SV=4;>tr|M0R0R2|M0R0R2_HUMAN 40S ribosomal protein S5 OS=Homo sapiens GN=RPS5 PE=1 SV=1	4	7	7	7	31.5	31.5	31.5	22.391	200	200;204;225;134	0	1.1715	0.25147	81.918	5	0	Median	1.1175	0.25755	95.839	5	0	Median	1.021	1.092	8.351	5	0	Median	1050700000	380000000	329350000	341330000				66	95;427;585;879;1076;1235;1308	True;True;True;True;True;True;True
P62318-2;P62318;H3BT13	P62318-2;P62318	3;3;1	3;3;1	3;3;1	Small nuclear ribonucleoprotein Sm D3	SNRPD3	1.1701	1.0356	0.94459	>sp|P62318-2|SMD3_HUMAN Isoform 2 of Small nuclear ribonucleoprotein Sm D3 OS=Homo sapiens GN=SNRPD3;>sp|P62318|SMD3_HUMAN Small nuclear ribonucleoprotein Sm D3 OS=Homo sapiens GN=SNRPD3 PE=1 SV=1	3	3	3	3	33.3	33.3	33.3	13.291	120	120;126;62	0	1.1701	0.68684	57.891	3	0	Median	1.0356	0.77645	71.68	3	0	Median	0.94459	0.94965	3.5887	3	0	Median	959300000	345580000	317230000	296490000				153	325;1157;1217	True;True;True
Q99460-2;Q99460;A0A087WW66;H7C378	Q99460-2;Q99460;A0A087WW66;H7C378	3;3;3;2	3;3;3;2	3;3;3;2	26S proteasome non-ATPase regulatory subunit 1	PSMD1	1.1528	1.1344	0.99379	>sp|Q99460-2|PSMD1_HUMAN Isoform 2 of 26S proteasome non-ATPase regulatory subunit 1 OS=Homo sapiens GN=PSMD1;>sp|Q99460|PSMD1_HUMAN 26S proteasome non-ATPase regulatory subunit 1 OS=Homo sapiens GN=PSMD1 PE=1 SV=2;>tr|A0A087WW66|A0A087WW66_HUMAN 26S prote	4	3	3	3	4.1	4.1	4.1	102.26	922	922;953;953;192	0	1.1528	1.1983	32.247	2	0	Median	1.1344	1.4334	12.923	2	0	Median	0.99379	1.073	3.8495	2	0	Median	98371000	30779000	34543000	33049000				4	15;718;1257	True;True;True
E9PK01;P29692;P29692-3;A0A087X1X7;P29692-2;E9PRY8;E9PPR1;E9PL12;E9PQ49;E9PI39;E9PQZ1;P29692-4;E9PMW7;E9PL71;E9PN91;E9PIZ1;E9PK06;H0YCK7;E9PQC9;E9PKK3;E9PK72;H0YE58;H0YE72;E9PNW6;E9PJD0	E9PK01;P29692;P29692-3;A0A087X1X7;P29692-2;E9PRY8;E9PPR1;E9PL12;E9PQ49;E9PI39;E9PQZ1;P29692-4;E9PMW7;E9PL71	7;7;6;6;6;6;5;5;5;5;5;5;4;4;3;3;3;3;2;2;2;2;2;1;1	7;7;6;6;6;6;5;5;5;5;5;5;4;4;3;3;3;3;2;2;2;2;2;1;1	7;7;6;6;6;6;5;5;5;5;5;5;4;4;3;3;3;3;2;2;2;2;2;1;1	Elongation factor 1-delta	EEF1D	1.1279	1.0671	0.87829	>tr|E9PK01|E9PK01_HUMAN Elongation factor 1-delta (Fragment) OS=Homo sapiens GN=EEF1D PE=1 SV=1;>sp|P29692|EF1D_HUMAN Elongation factor 1-delta OS=Homo sapiens GN=EEF1D PE=1 SV=5;>sp|P29692-3|EF1D_HUMAN Isoform 3 of Elongation factor 1-delta OS=Homo sapien	25	7	7	7	36	36	36	28.821	261	261;281;257;631;647;697;166;168;199;204;238;262;130;187;106;137;140;210;36;39;63;119;156;35;99	0	1.1279	0.68499	36.094	5	0	Median	1.0671	0.74867	43.62	5	0	Median	0.87829	0.89576	5.455	5	0	Median	1291200000	378470000	485110000	427660000				34	114;116;359;437;781;975;987	True;True;True;True;True;True;True
P63173;J3KT73;J3QL01;J3KSP2	P63173;J3KT73;J3QL01	7;5;5;2	7;5;5;2	7;5;5;2	60S ribosomal protein L38	RPL38	1.1019	1.2714	1.1547	>sp|P63173|RL38_HUMAN 60S ribosomal protein L38 OS=Homo sapiens GN=RPL38 PE=1 SV=2;>tr|J3KT73|J3KT73_HUMAN 60S ribosomal protein L38 OS=Homo sapiens GN=RPL38 PE=1 SV=1;>tr|J3QL01|J3QL01_HUMAN 60S ribosomal protein L38 OS=Homo sapiens GN=RPL38 PE=1 SV=1	4	7	7	7	57.1	57.1	57.1	8.2178	70	70;64;67;21	0	1.1019	1.2199	61.947	8	0	Median	1.2714	1.5359	63.927	8	0	Median	1.1547	1.2133	15.889	8	0	Median	10384000000	3134000000	3283600000	3966800000				158	481;612;708;905;1311;1312;1313	True;True;True;True;True;True;True
Q15208;I3L0D0;F5GY51;F5H7Z3	Q15208	23;2;2;1	23;2;2;1	18;0;0;0	Serine/threonine-protein kinase 38	STK38	1.0929	0.81865	0.74629	>sp|Q15208|STK38_HUMAN Serine/threonine-protein kinase 38 OS=Homo sapiens GN=STK38 PE=1 SV=1	4	23	23	18	54	54	46.9	54.19	465	465;89;131;94	0	1.0929	0.69747	69.249	20	0	Median	0.81865	0.64891	74.224	20	0	Median	0.74629	0.76151	16.023	20	0	Median	9032400000	3014100000	3377500000	2640800000				184	52;81;173;174;198;272;299;306;361;489;490;582;591;684;749;750;830;839;967;1005;1118;1228;1262	True;True;True;True;True;True;True;True;True;True;True;True;True;True;True;True;True;True;True;True;True;True;True
O43242;H0YGV8;O43242-2	O43242	4;1;1	4;1;1	4;1;1	26S proteasome non-ATPase regulatory subunit 3	PSMD3	1.0842	0.94464	0.79405	>sp|O43242|PSMD3_HUMAN 26S proteasome non-ATPase regulatory subunit 3 OS=Homo sapiens GN=PSMD3 PE=1 SV=2	3	4	4	4	10.9	10.9	10.9	60.977	534	534;117;356	0	1.0842	1.2233	18.259	3	0	Median	0.94464	1.2566	20.187	3	0	Median	0.79405	0.8967	23.718	3	0	Median	142280000	44590000	57904000	39790000				73	166;180;249;1278	True;True;True;True
Q9Y2H1;Q9Y2H1-2;F5H277;H0YGN4	Q9Y2H1;Q9Y2H1-2;F5H277	10;8;5;3	5;5;3;1	5;5;3;1	Serine/threonine-protein kinase 38-like	STK38L	1.0505	0.72119	0.58447	>sp|Q9Y2H1|ST38L_HUMAN Serine/threonine-protein kinase 38-like OS=Homo sapiens GN=STK38L PE=1 SV=3;>sp|Q9Y2H1-2|ST38L_HUMAN Isoform 2 of Serine/threonine-protein kinase 38-like OS=Homo sapiens GN=STK38L;>tr|F5H277|F5H277_HUMAN Serine/threonine-protein kina	4	10	5	5	25.6	18.5	18.5	54.002	464	464;371;214;87	0	1.0505	0.98632	74.133	4	0	Median	0.72119	0.72647	89.327	4	0	Median	0.58447	0.64234	36.992	4	0	Median	303460000	108510000	127580000	67382000				219	52;172;271;361;588;591;630;749;750;843	False;True;True;False;True;False;True;False;False;True
P52732	P52732	2	2	2	Kinesin-like protein KIF11	KIF11	1.0403	0.89807	0.91073	>sp|P52732|KIF11_HUMAN Kinesin-like protein KIF11 OS=Homo sapiens GN=KIF11 PE=1 SV=2	1	2	2	2	2.1	2.1	2.1	119.16	1056	1056	0	1.0403	1.1729	7.0424	2	1	Median	0.89807	1.0961	24.909	2	1	Median	0.91073	1.0009	3.0642	2	1	Median	115780000	36919000	39178000	39684000				141	237;985	True;True
P62633-2;P62633-8;P62633-5;P62633;P62633-4;P62633-6;P62633-7;P62633-3	P62633-2;P62633-8;P62633-5;P62633;P62633-4;P62633-6;P62633-7;P62633-3	5;5;5;5;5;5;4;4	5;5;5;5;5;5;4;4	5;5;5;5;5;5;4;4	Cellular nucleic acid-binding protein	CNBP	1.0325	1.006	0.94223	>sp|P62633-2|CNBP_HUMAN Isoform 2 of Cellular nucleic acid-binding protein OS=Homo sapiens GN=CNBP;>sp|P62633-8|CNBP_HUMAN Isoform 8 of Cellular nucleic acid-binding protein OS=Homo sapiens GN=CNBP;>sp|P62633-5|CNBP_HUMAN Isoform 5 of Cellular nucleic acid	8	5	5	5	37.1	37.1	37.1	18.742	170	170;171;172;177;178;179;160;167	0	1.0325	0.50487	94.88	4	0	Median	1.006	0.50685	96.365	4	0	Median	0.94223	0.9684	8.1555	4	0	Median	511790000	172900000	175960000	162930000				154	140;152;264;376;1120	True;True;True;True;True
P78347-2;P78347-4;P78347-3;P78347;P78347-5;A0A087WW90;Q86UP8-3;Q86UP8;Q6EKJ0;C9J6M0;Q86UP8-4;Q86UP8-2;Q6EKJ0-2;Q86UP8-5	P78347-2;P78347-4;P78347-3;P78347	31;31;31;31;7;2;2;2;2;1;1;1;1;1	31;31;31;31;7;2;2;2;2;1;1;1;1;1	31;31;31;31;7;2;2;2;2;1;1;1;1;1	General transcription factor II-I	GTF2I	1.0218	0.90092	0.93776	>sp|P78347-2|GTF2I_HUMAN Isoform 2 of General transcription factor II-I OS=Homo sapiens GN=GTF2I;>sp|P78347-4|GTF2I_HUMAN Isoform 4 of General transcription factor II-I OS=Homo sapiens GN=GTF2I;>sp|P78347-3|GTF2I_HUMAN Isoform 3 of General transcription fa	14	31	31	31	37.1	37.1	37.1	107.97	957	957;977;978;998;274;437;498;949;949;106;108;181;226;256	0	1.0218	0.59718	73.702	20	0	Median	0.90092	0.72539	82.453	20	0	Median	0.93776	0.99576	16.055	20	0	Median	5768700000	1986300000	2127600000	1654700000				162	39;85;86;92;139;188;270;295;296;303;351;423;452;512;521;607;615;628;888;913;914;934;972;984;1008;1009;1037;1111;1231;1236;1248	True;True;True;True;True;True;True;True;True;True;True;True;True;True;True;True;True;True;True;True;True;True;True;True;True;True;True;True;True;True;True
P19105;O14950;J3QRS3	P19105;O14950;J3QRS3	2;2;2	2;2;2	2;2;2	Myosin regulatory light chain 12A;Myosin regulatory light chain 12B	MYL12A;MYL12B	1.02	0.57989	0.49939	>sp|P19105|ML12A_HUMAN Myosin regulatory light chain 12A OS=Homo sapiens GN=MYL12A PE=1 SV=2;>sp|O14950|ML12B_HUMAN Myosin regulatory light chain 12B OS=Homo sapiens GN=MYL12B PE=1 SV=2;>tr|J3QRS3|J3QRS3_HUMAN Myosin regulatory light chain 12A OS=Homo sapi	3	2	2	2	17.5	17.5	17.5	19.794	171	171;172;177	0	1.02	0.99622	11.002	2	0	Median	0.57989	0.67384	5.8658	2	0	Median	0.49939	0.53694	26.788	2	0	Median	86934000	32331000	34403000	20200000				58	256;417	True;True
J3QLI9;P62314	J3QLI9;P62314	1;1	1;1	1;1	Small nuclear ribonucleoprotein Sm D1	SNRPD1	1.0153	0.93638	1.0692	>tr|J3QLI9|J3QLI9_HUMAN Small nuclear ribonucleoprotein Sm D1 OS=Homo sapiens GN=SNRPD1 PE=1 SV=1;>sp|P62314|SMD1_HUMAN Small nuclear ribonucleoprotein Sm D1 OS=Homo sapiens GN=SNRPD1 PE=1 SV=1	2	1	1	1	17.3	17.3	17.3	8.3926	75	75;119	0	1.0153	1.1789	13.824	3	3	Plateau	0.93638	1.2456	15.009	3	3	Median	1.0692	1.202	23.196	3	3	Median	380640000	117850000	149990000	112800000				57	858	True
Q13561;Q13561-3;Q13561-2;F8VRV7;H0YI98;F8VW18;F8W1I6;H0YHL1;F8VX93	Q13561;Q13561-3;Q13561-2;F8VRV7;H0YI98;F8VW18;F8W1I6	3;3;3;2;2;2;2;1;1	3;3;3;2;2;2;2;1;1	3;3;3;2;2;2;2;1;1	Dynactin subunit 2	DCTN2	1.0047	0.81624	0.71869	>sp|Q13561|DCTN2_HUMAN Dynactin subunit 2 OS=Homo sapiens GN=DCTN2 PE=1 SV=4;>sp|Q13561-3|DCTN2_HUMAN Isoform 3 of Dynactin subunit 2 OS=Homo sapiens GN=DCTN2;>sp|Q13561-2|DCTN2_HUMAN Isoform 2 of Dynactin subunit 2 OS=Homo sapiens GN=DCTN2;>tr|F8VRV7|F8VR	9	3	3	3	8.2	8.2	8.2	44.23	401	401;403;406;153;268;278;315;128;135	0	1.0047	0.84144	86.612	3	1	Median	0.81624	0.96058	97.413	3	1	Median	0.71869	0.74561	24.398	3	1	Median	161620000	45989000	64479000	51156000				177	717;764;1196	True;True;True
Q99613-2;Q99613;B5ME19	Q99613-2;Q99613;B5ME19	6;6;5	6;6;5	6;6;5	Eukaryotic translation initiation factor 3 subunit C;Eukaryotic translation initiation factor 3 subunit C-like protein	EIF3C;EIF3CL	0.97619	0.82291	0.88399	>sp|Q99613-2|EIF3C_HUMAN Isoform 2 of Eukaryotic translation initiation factor 3 subunit C OS=Homo sapiens GN=EIF3C;>sp|Q99613|EIF3C_HUMAN Eukaryotic translation initiation factor 3 subunit C OS=Homo sapiens GN=EIF3C PE=1 SV=1;>sp|B5ME19|EIFCL_HUMAN Eukary	3	6	6	6	8.9	8.9	8.9	104.1	903	903;913;914	0	0.97619	0.72625	63.2	3	0	Median	0.82291	0.91247	38.804	3	0	Median	0.88399	0.90289	37.221	3	0	Median	420020000	131260000	166820000	121940000				201	54;156;686;927;1063;1275	True;True;True;True;True;True
P19338;C9JYW2;C9JLB1;C9J1H7;C9JWL1	P19338;C9JYW2;C9JLB1;C9J1H7;C9JWL1	4;3;3;3;3	4;3;3;3;3	4;3;3;3;3	Nucleolin	NCL	0.94016	1.0196	1.0451	>sp|P19338|NUCL_HUMAN Nucleolin OS=Homo sapiens GN=NCL PE=1 SV=3;>tr|C9JYW2|C9JYW2_HUMAN Nucleolin (Fragment) OS=Homo sapiens GN=NCL PE=1 SV=1;>tr|C9JLB1|C9JLB1_HUMAN Nucleolin (Fragment) OS=Homo sapiens GN=NCL PE=1 SV=1;>tr|C9J1H7|C9J1H7_HUMAN Nucleolin (	5	4	4	4	3.7	3.7	3.7	76.613	710	710;141;151;166;170	0	0.94016	0.21732	101.2	3	0	Median	1.0196	0.22277	111.52	3	0	Median	1.0451	1.0741	16.583	3	0	Median	120800000	42240000	37708000	40854000				109	76;77;825;1160	True;True;True;True
Q07021;I3L3Q7;I3L3B0	Q07021;I3L3Q7;I3L3B0	2;1;1	2;1;1	2;1;1	Complement component 1 Q subcomponent-binding protein, mitochondrial	C1QBP	0.93495	0.90822	0.93243	>sp|Q07021|C1QBP_HUMAN Complement component 1 Q subcomponent-binding protein, mitochondrial OS=Homo sapiens GN=C1QBP PE=1 SV=1;>tr|I3L3Q7|I3L3Q7_HUMAN Complement component 1 Q subcomponent-binding protein, mitochondrial (Fragment) OS=Homo sapiens GN=C1QBP	3	2	2	2	14.5	14.5	14.5	31.362	282	282;177;178	0	0.93495	0.92402	29.656	2	0	Median	0.90822	1.0824	21.525	2	0	Median	0.93243	0.97942	3.4428	2	0	Median	97175000	32891000	32472000	31812000				169	31;78	True;True
Q13442;F8WBW6	Q13442	8;1	8;1	8;1	28 kDa heat- and acid-stable phosphoprotein	PDAP1	0.92875	0.81777	0.92276	>sp|Q13442|HAP28_HUMAN 28 kDa heat- and acid-stable phosphoprotein OS=Homo sapiens GN=PDAP1 PE=1 SV=1	2	8	8	8	29.3	29.3	29.3	20.63	181	181;39	0	0.92875	0.93746	93.728	7	0	Median	0.81777	0.95161	95.73	7	0	Median	0.92276	0.98694	5.4001	7	0	Median	1908900000	710750000	577720000	620470000				176	432;606;636;637;809;919;1265;1266	True;True;True;True;True;True;True;True
P35637-2;P35637;H3BPE7	P35637-2;P35637;H3BPE7	2;2;2	2;2;2	2;2;2	RNA-binding protein FUS	FUS	0.92869	0.87071	0.95175	>sp|P35637-2|FUS_HUMAN Isoform Short of RNA-binding protein FUS OS=Homo sapiens GN=FUS;>sp|P35637|FUS_HUMAN RNA-binding protein FUS OS=Homo sapiens GN=FUS PE=1 SV=1;>tr|H3BPE7|H3BPE7_HUMAN RNA-binding protein FUS OS=Homo sapiens GN=FUS PE=1 SV=1	3	2	2	2	6.3	6.3	6.3	53.354	525	525;526;527	0	0.92869	1.0404	2.9474	2	1	Median	0.87071	0.98722	7.8045	2	1	Median	0.95175	1.0748	12.875	2	1	Median	353460000	133230000	118510000	101720000				53	6;707	True;True
Q9P021	Q9P021	4	4	4	Cysteine-rich PDZ-binding protein	CRIPT	0.92402	1.4601	1.3003	>sp|Q9P021|CRIPT_HUMAN Cysteine-rich PDZ-binding protein OS=Homo sapiens GN=CRIPT PE=1 SV=1	1	4	4	4	29.7	29.7	29.7	11.216	101	101	0	0.92402	0.44841	130.23	4	2	Median	1.4601	0.6243	104.01	4	2	Linear	1.3003	1.4009	23.675	4	2	Median	258100000	75687000	64479000	117940000				209	625;687;1023;1024	True;True;True;True
Q13347;Q5TFK1	Q13347	5;1	5;1	5;1	Eukaryotic translation initiation factor 3 subunit I	EIF3I	0.92327	0.95034	1.1022	>sp|Q13347|EIF3I_HUMAN Eukaryotic translation initiation factor 3 subunit I OS=Homo sapiens GN=EIF3I PE=1 SV=1	2	5	5	5	17.2	17.2	17.2	36.501	325	325;125	0	0.92327	0.39487	76.625	4	0	Median	0.95034	0.43287	99.093	4	0	Median	1.1022	1.1327	14.915	4	0	Median	298900000	104720000	92928000	101250000				175	310;457;671;957;1046	True;True;True;True;True
Q9Y262-2;Q9Y262;B0QY89;H7C3A0;C9JHP4;C9K0Q7;B0QY90	Q9Y262-2;Q9Y262;B0QY89;H7C3A0;C9JHP4;C9K0Q7;B0QY90	2;2;2;1;1;1;1	2;2;2;1;1;1;1	2;2;2;1;1;1;1	Eukaryotic translation initiation factor 3 subunit L	EIF3L	0.91912	1.35	1.4688	>sp|Q9Y262-2|EIF3L_HUMAN Isoform 2 of Eukaryotic translation initiation factor 3 subunit L OS=Homo sapiens GN=EIF3L;>sp|Q9Y262|EIF3L_HUMAN Eukaryotic translation initiation factor 3 subunit L OS=Homo sapiens GN=EIF3L PE=1 SV=1;>tr|B0QY89|B0QY89_HUMAN Eukar	7	2	2	2	3.7	3.7	3.7	61.013	516	516;564;607;127;150;183;466	0	0.91912	0.44888	73.086	2	2	Median	1.35	0.72328	117.96	2	2	Median	1.4688	1.5399	40.049	2	2	Median	134170000	41052000	38311000	54805000				13	885;1256	True;True
Q8WUA2	Q8WUA2	7	7	7	Peptidyl-prolyl cis-trans isomerase-like 4	PPIL4	0.91092	0.81064	0.91744	>sp|Q8WUA2|PPIL4_HUMAN Peptidyl-prolyl cis-trans isomerase-like 4 OS=Homo sapiens GN=PPIL4 PE=1 SV=1	1	7	7	7	12.2	12.2	12.2	57.224	492	492	0	0.91092	0.79785	67.458	6	0	Median	0.81064	0.99094	70.77	6	0	Median	0.91744	0.9971	6.8962	6	0	Median	633490000	230250000	208950000	194290000				193	488;504;738;863;986;1317;1318	True;True;True;True;True;True;True
P98179	P98179	4	4	4	Putative RNA-binding protein 3	RBM3	0.90708	1.3063	1.4421	>sp|P98179|RBM3_HUMAN Putative RNA-binding protein 3 OS=Homo sapiens GN=RBM3 PE=1 SV=1	1	4	4	4	35	35	35	17.17	157	157	0	0.90708	0.72607	48.704	3	0	Median	1.3063	1.2805	29.104	3	0	Median	1.4421	1.5194	4.3124	3	0	Median	212600000	63891000	57462000	91244000				166	80;373;1320;1327	True;True;True;True
Q14011;K7ENX8;K7ELV6;K7EJV5;K7ELT6;K7EJV1;K7EMY9;K7EPM4;K7ER40;K7EQR7;Q14011-2;D6W5Y5;K7EQX4;K7ENN6;K7EIF7;K7EQL0	Q14011;K7ENX8;K7ELV6;K7EJV5;K7ELT6;K7EJV1;K7EMY9;K7EPM4;K7ER40;K7EQR7;Q14011-2;D6W5Y5	3;2;2;2;2;2;2;2;2;2;2;2;1;1;1;1	3;2;2;2;2;2;2;2;2;2;2;2;1;1;1;1	3;2;2;2;2;2;2;2;2;2;2;2;1;1;1;1	Cold-inducible RNA-binding protein	CIRBP	0.90518	0.92561	0.99485	>sp|Q14011|CIRBP_HUMAN Cold-inducible RNA-binding protein OS=Homo sapiens GN=CIRBP PE=1 SV=1;>tr|K7ENX8|K7ENX8_HUMAN Cold-inducible RNA-binding protein (Fragment) OS=Homo sapiens GN=CIRBP PE=1 SV=2;>tr|K7ELV6|K7ELV6_HUMAN Cold-inducible RNA-binding protein	16	3	3	3	26.2	26.2	26.2	18.648	172	172;80;89;105;135;149;159;168;174;202;263;297;32;38;60;79	0	0.90518	0.44207	117.11	2	1	Median	0.92561	0.49591	145.27	2	1	Median	0.99485	1.0431	27.223	2	1	Median	235550000	75470000	71546000	88537000				179	195;672;1297	True;True;True
Q9Y2S6	Q9Y2S6	4	4	4	Translation machinery-associated protein 7	TMA7	0.9045	0.82067	0.97521	>sp|Q9Y2S6|TMA7_HUMAN Translation machinery-associated protein 7 OS=Homo sapiens GN=TMA7 PE=1 SV=1	1	4	4	4	37.5	37.5	37.5	7.0662	64	64	0	0.9045	0.98956	4.8893	6	0	Median	0.82067	0.94273	5.5412	6	0	Median	0.97521	1.1013	9.5601	6	0	Median	3480200000	1197300000	1169900000	1113100000				220	3;4;261;419	True;True;True;True
P23588;E7EX17;B4DS13;F8VX11;F8VP89;F8W0K0;F8VSC7;F8VRU1;F8VYE9;REV__F8VX11;REV__B4DS13;REV__P23588;REV__E7EX17	P23588;E7EX17;B4DS13;F8VX11	19;19;17;12;8;6;6;3;3;1;1;1;1	19;19;17;12;8;6;6;3;3;1;1;1;1	19;19;17;12;8;6;6;3;3;1;1;1;1	Eukaryotic translation initiation factor 4B	EIF4B	0.89076	0.72349	0.7984	>sp|P23588|IF4B_HUMAN Eukaryotic translation initiation factor 4B OS=Homo sapiens GN=EIF4B PE=1 SV=2;>tr|E7EX17|E7EX17_HUMAN Eukaryotic translation initiation factor 4B OS=Homo sapiens GN=EIF4B PE=1 SV=1;>tr|B4DS13|B4DS13_HUMAN Eukaryotic translation initi	13	19	19	19	31.9	31.9	31.9	69.15	611	611;616;572;360;275;170;227;175;185;360;572;611;616	0	0.89076	1.0825	35.111	21	0	Median	0.72349	0.98264	31.789	21	0	Median	0.7984	0.8928	16.299	21	0	Median	4381700000	1766800000	1377600000	1237400000				31	13;26;108;163;164;191;205;378;409;744;856;890;923;971;1032;1154;1155;1166;1229	True;True;True;True;True;True;True;True;True;True;True;True;True;True;True;True;True;True;True
P53999	P53999	7	7	7	Activated RNA polymerase II transcriptional coactivator p15	SUB1	0.88853	0.93671	0.98564	>sp|P53999|TCP4_HUMAN Activated RNA polymerase II transcriptional coactivator p15 OS=Homo sapiens GN=SUB1 PE=1 SV=3	1	7	7	7	42.5	42.5	42.5	14.395	127	127	0	0.88853	0.73214	62.322	5	0	Median	0.93671	1.1787	66.487	5	0	Median	0.98564	1.022	18.519	5	0	Median	2763000000	963960000	828570000	970470000				143	265;292;293;395;396;601;906	True;True;True;True;True;True;True
Q8WVK2;H0YBW5;B8ZZ98	Q8WVK2	3;1;1	3;1;1	3;1;1	U4/U6.U5 small nuclear ribonucleoprotein 27 kDa protein	SNRNP27	0.869	0.60065	0.70556	>sp|Q8WVK2|SNR27_HUMAN U4/U6.U5 small nuclear ribonucleoprotein 27 kDa protein OS=Homo sapiens GN=SNRNP27 PE=1 SV=1	3	3	3	3	25.2	25.2	25.2	18.86	155	155;18;158	0	0.869	0.94674	93.468	3	0	Median	0.60065	0.68102	89.864	3	0	Median	0.70556	0.72516	16.721	3	0	Median	301290000	113790000	96964000	90537000				194	600;634;732	True;True;True
P47813;X6RAC9;O14602;A6NJH9	P47813;X6RAC9;O14602	6;5;5;2	6;5;5;2	6;5;5;2	Eukaryotic translation initiation factor 1A, X-chromosomal;Eukaryotic translation initiation factor 1A, Y-chromosomal	EIF1AX;EIF1AY	0.8664	0.64305	0.84658	>sp|P47813|IF1AX_HUMAN Eukaryotic translation initiation factor 1A, X-chromosomal OS=Homo sapiens GN=EIF1AX PE=1 SV=2;>tr|X6RAC9|X6RAC9_HUMAN Eukaryotic translation initiation factor 1A, X-chromosomal OS=Homo sapiens GN=EIF1AX PE=1 SV=1;>sp|O14602|IF1AY_HU	4	6	6	6	44.4	44.4	44.4	16.46	144	144;116;144;127	0	0.8664	0.72876	77.419	7	0	Median	0.64305	0.5863	84.275	7	0	Median	0.84658	0.87009	19.377	7	0	Median	3279000000	726830000	2080000000	472170000				136	132;206;258;639;668;1276	True;True;True;True;True;True
P46783;F6U211;S4R435;Q9NQ39	P46783;F6U211;S4R435	3;2;2;1	3;2;2;1	3;2;2;1	40S ribosomal protein S10	RPS10	0.86632	0.90794	0.88312	>sp|P46783|RS10_HUMAN 40S ribosomal protein S10 OS=Homo sapiens GN=RPS10 PE=1 SV=1;>tr|F6U211|F6U211_HUMAN 40S ribosomal protein S10 OS=Homo sapiens GN=RPS10 PE=4 SV=1;>tr|S4R435|S4R435_HUMAN Protein RPS10-NUDT3 (Fragment) OS=Homo sapiens GN=RPS10-NUDT3 PE	4	3	3	3	20.6	20.6	20.6	18.898	165	165;172;286;176	0	0.86632	0.65567	75.061	3	1	Plateau	0.90794	0.65424	92.966	3	1	Median	0.88312	0.92165	16.483	3	1	Median	512580000	172940000	166550000	173090000				135	441;467;583	True;True;True
P98175-4;P98175-3;P98175-2;P98175	P98175-4;P98175-3;P98175-2;P98175	3;3;3;3	3;3;3;3	3;3;3;3	RNA-binding protein 10	RBM10	0.84702	0.84826	1.091	>sp|P98175-4|RBM10_HUMAN Isoform 4 of RNA-binding protein 10 OS=Homo sapiens GN=RBM10;>sp|P98175-3|RBM10_HUMAN Isoform 3 of RNA-binding protein 10 OS=Homo sapiens GN=RBM10;>sp|P98175-2|RBM10_HUMAN Isoform 2 of RNA-binding protein 10 OS=Homo sapiens GN=RBM1	4	3	3	3	4.5	4.5	4.5	94.369	852	852;853;929;930	0	0.84702	0.79121	43.171	3	0	Median	0.84826	1.0235	23.82	3	0	Median	1.091	1.1415	0.49859	3	0	Median	181250000	71544000	54758000	54949000				165	167;371;948	True;True;True
P06748-3;P06748-2;P06748;E5RI98	P06748-3;P06748-2;P06748;E5RI98	2;2;2;1	2;2;2;1	2;2;2;1	Nucleophosmin	NPM1	0.84369	0.47513	0.57345	>sp|P06748-3|NPM_HUMAN Isoform 3 of Nucleophosmin OS=Homo sapiens GN=NPM1;>sp|P06748-2|NPM_HUMAN Isoform 2 of Nucleophosmin OS=Homo sapiens GN=NPM1;>sp|P06748|NPM_HUMAN Nucleophosmin OS=Homo sapiens GN=NPM1 PE=1 SV=2;>tr|E5RI98|E5RI98_HUMAN Nucleophosmin (	4	2	2	2	6.2	6.2	6.2	28.4	259	259;265;294;111	0	0.84369	0.17736	30.274	2	1	Median	0.47513	0.10381	27.033	2	1	Median	0.57345	0.58937	59.866	2	1	Median	204590000	86144000	69662000	48784000				94	421;1261	True;True
P35268;K7EJT5;K7EP65;K7EKS7;K7ELC4;K7EMH1;K7ERI7	P35268;K7EJT5;K7EP65;K7EKS7;K7ELC4;K7EMH1;K7ERI7	2;1;1;1;1;1;1	2;1;1;1;1;1;1	2;1;1;1;1;1;1	60S ribosomal protein L22	RPL22	0.83914	0.67764	0.89369	>sp|P35268|RL22_HUMAN 60S ribosomal protein L22 OS=Homo sapiens GN=RPL22 PE=1 SV=2;>tr|K7EJT5|K7EJT5_HUMAN 60S ribosomal protein L22 (Fragment) OS=Homo sapiens GN=RPL22 PE=1 SV=1;>tr|K7EP65|K7EP65_HUMAN 60S ribosomal protein L22 (Fragment) OS=Homo sapiens	7	2	2	2	28.9	28.9	28.9	14.787	128	128;47;48;53;79;89;95	0	0.83914	0.51214	53.863	3	2	Plateau	0.67764	0.16385	78.717	3	2	Median	0.89369	0.91851	35.568	3	2	Median	334490000	130310000	105590000	98593000				128	347;574	True;True
Q9BQA1;Q9BQA1-2;H0Y711	Q9BQA1;Q9BQA1-2;H0Y711	15;10;8	15;10;8	15;10;8	Methylosome protein 50	WDR77	0.83523	0.7848	0.91305	>sp|Q9BQA1|MEP50_HUMAN Methylosome protein 50 OS=Homo sapiens GN=WDR77 PE=1 SV=1;>sp|Q9BQA1-2|MEP50_HUMAN Isoform 2 of Methylosome protein 50 OS=Homo sapiens GN=WDR77;>tr|H0Y711|H0Y711_HUMAN Methylosome protein 50 (Fragment) OS=Homo sapiens GN=WDR77 PE=1 S	3	15	15	15	58.5	58.5	58.5	36.724	342	342;278;291	0	0.83523	0.69	56.416	22	0	Median	0.7848	0.80132	56.887	22	0	Median	0.91305	0.98008	8.4308	22	0	Median	20483000000	7627300000	6504600000	6350700000				203	40;41;151;159;187;194;282;290;300;531;592;946;1274;1291;1319	True;True;True;True;True;True;True;True;True;True;True;True;True;True;True
O14744;O14744-2;O14744-5;O14744-3;O14744-4;G3V580;G3V5L5;G3V2X6;H0YJX6;G3V2L6;C9JSX3;H0YJD3;H7BZ44;H0YJ77;G3V507;H0YJY6;G3V2F5;G3V5T6	O14744;O14744-2;O14744-5;O14744-3;O14744-4	29;28;25;24;17;14;12;11;10;7;7;6;6;2;1;1;1;1	29;28;25;24;17;14;12;11;10;7;7;6;6;2;1;1;1;1	29;28;25;24;17;14;12;11;10;7;7;6;6;2;1;1;1;1	Protein arginine N-methyltransferase 5;Protein arginine N-methyltransferase 5, N-terminally processed	PRMT5	0.80923	0.77581	1.0149	>sp|O14744|ANM5_HUMAN Protein arginine N-methyltransferase 5 OS=Homo sapiens GN=PRMT5 PE=1 SV=4;>sp|O14744-2|ANM5_HUMAN Isoform 2 of Protein arginine N-methyltransferase 5 OS=Homo sapiens GN=PRMT5;>sp|O14744-5|ANM5_HUMAN Isoform 5 of Protein arginine N-met	18	29	29	29	50.5	50.5	50.5	72.683	637	637;620;593;576;466;180;170;185;279;183;186;177;179;138;42;61;86;104	0	0.80923	0.54915	64.297	31	0	Median	0.77581	0.65937	68.761	31	0	Median	1.0149	1.0543	10.14	31	0	Median	19661000000	7401000000	6006100000	6253400000				70	7;11;17;160;161;190;204;223;231;245;291;375;420;471;599;640;691;756;757;883;947;1092;1093;1143;1225;1239;1240;1277;1323	True;True;True;True;True;True;True;True;True;True;True;True;True;True;True;True;True;True;True;True;True;True;True;True;True;True;True;True;True
P23284	P23284	14	14	14	Peptidyl-prolyl cis-trans isomerase B	PPIB	0.80688	0.72699	0.92616	>sp|P23284|PPIB_HUMAN Peptidyl-prolyl cis-trans isomerase B OS=Homo sapiens GN=PPIB PE=1 SV=2	1	14	14	14	60.2	60.2	60.2	23.742	216	216	0	0.80688	0.79351	65.737	14	0	Median	0.72699	0.82325	71.425	14	0	Median	0.92616	0.94591	15.934	14	0	Median	5806000000	2207600000	1806000000	1792400000				111	178;199;461;484;485;491;492;982;1134;1135;1202;1203;1204;1212	True;True;True;True;True;True;True;True;True;True;True;True;True;True
P11387	P11387	2	2	2	DNA topoisomerase 1	TOP1	0.79792	0.6858	0.90103	>sp|P11387|TOP1_HUMAN DNA topoisomerase 1 OS=Homo sapiens GN=TOP1 PE=1 SV=2	1	2	2	2	3.5	3.5	3.5	90.725	765	765	0	0.79792	0.57755	16.009	3	0	Median	0.6858	0.5925	26.615	3	0	Median	0.90103	0.91815	19.471	3	0	Median	2189000000	829260000	636900000	722840000				105	619;954	True;True
P62851	P62851	4	4	4	40S ribosomal protein S25	RPS25	0.79144	0.75781	0.91665	>sp|P62851|RS25_HUMAN 40S ribosomal protein S25 OS=Homo sapiens GN=RPS25 PE=1 SV=1	1	4	4	4	29.6	29.6	29.6	13.742	125	125	0	0.79144	0.48748	73.747	4	0	Median	0.75781	0.5912	75.736	4	0	Median	0.91665	0.93291	10.306	4	0	Median	571680000	218930000	193700000	159060000				156	9;103;177;704	True;True;True;True
P26583;D6R9A6	P26583	3;1	2;1	2;1	High mobility group protein B2	HMGB2	0.79061	0.84917	1.1469	>sp|P26583|HMGB2_HUMAN High mobility group protein B2 OS=Homo sapiens GN=HMGB2 PE=1 SV=2	2	3	2	2	16.7	12.4	12.4	24.033	209	209;134	0	0.79061	0.88569	20.76	2	0	Median	0.84917	0.9628	16.604	2	0	Median	1.1469	1.2951	1.3269	2	0	Median	255260000	90555000	71491000	93217000				117	611;622;1292	True;True;False
E5RIT4;H0YBR5;P60228	E5RIT4;H0YBR5;P60228	3;3;3	3;3;3	3;3;3	Eukaryotic translation initiation factor 3 subunit E	EIF3E	0.78215	0.7231	0.93337	>tr|E5RIT4|E5RIT4_HUMAN Eukaryotic translation initiation factor 3 subunit E (Fragment) OS=Homo sapiens GN=EIF3E PE=1 SV=1;>tr|H0YBR5|H0YBR5_HUMAN Eukaryotic translation initiation factor 3 subunit E (Fragment) OS=Homo sapiens GN=EIF3E PE=1 SV=1;>sp|P60228	3	3	3	3	41.3	41.3	41.3	8.868	75	75;171;445	0	0.78215	0.16442	85.393	3	0	Median	0.7231	0.15799	93.778	3	0	Median	0.93337	0.9552	11.939	3	0	Median	253330000	88717000	84945000	79665000				29	845;897;1130	True;True;True
Q99417;A0A087WV05	Q99417;A0A087WV05	5;5	5;5	5;5	C-Myc-binding protein	MYCBP	0.77456	0.98353	1.12	>sp|Q99417|MYCBP_HUMAN C-Myc-binding protein OS=Homo sapiens GN=MYCBP PE=1 SV=3;>tr|A0A087WV05|A0A087WV05_HUMAN Protein GJA9-MYCBP OS=Homo sapiens GN=GJA9-MYCBP PE=4 SV=1	2	5	5	5	65	65	65	11.967	103	103;110	0	0.77456	0.4691	77.379	5	0	Median	0.98353	0.56162	86.958	5	0	Median	1.12	1.1596	29.847	5	0	Median	552570000	185640000	166540000	200380000				3	446;649;961;1226;1289	True;True;True;True;True
Q9Y383-3;Q9Y383-2;Q9Y383;Q96HJ9-2;B8ZZ10;A8MYV2;Q9NQ29-2;Q9NQ29-3;Q9NQ29;B8ZZ09	Q9Y383-3;Q9Y383-2;Q9Y383;Q96HJ9-2	8;8;8;8;3;3;3;3;3;1	8;8;8;8;3;3;3;3;3;1	8;8;8;8;3;3;3;3;3;1	Putative RNA-binding protein Luc7-like 2	LUC7L2	0.77369	0.58194	0.73901	>sp|Q9Y383-3|LC7L2_HUMAN Isoform 3 of Putative RNA-binding protein Luc7-like 2 OS=Homo sapiens GN=LUC7L2;>sp|Q9Y383-2|LC7L2_HUMAN Isoform 2 of Putative RNA-binding protein Luc7-like 2 OS=Homo sapiens GN=LUC7L2;>sp|Q9Y383|LC7L2_HUMAN Putative RNA-binding pr	10	8	8	8	26	26	26	46.228	389	389;391;392;458;182;272;325;354;371;84	0	0.77369	0.53935	66.427	9	0	Median	0.58194	0.50914	69.937	9	0	Median	0.73901	0.75953	17.465	9	0	Median	1152200000	476570000	399140000	276440000				197	209;647;690;860;964;1161;1174;1192	True;True;True;True;True;True;True;True
O60869;O60869-2;O60869-3	O60869;O60869-2;O60869-3	9;7;7	9;7;7	9;7;7	Endothelial differentiation-related factor 1	EDF1	0.76361	0.7881	1.0449	>sp|O60869|EDF1_HUMAN Endothelial differentiation-related factor 1 OS=Homo sapiens GN=EDF1 PE=1 SV=1;>sp|O60869-2|EDF1_HUMAN Isoform 2 of Endothelial differentiation-related factor 1 OS=Homo sapiens GN=EDF1;>sp|O60869-3|EDF1_HUMAN Isoform 3 of Endothelial	3	9	9	9	43.9	43.9	43.9	16.368	148	148;139;141	0	0.76361	0.76329	75.448	5	0	Median	0.7881	0.9256	83.22	5	0	Median	1.0449	1.0635	10.753	5	0	Median	1892600000	735990000	577760000	578820000				76	51;171;278;398;542;664;665;876;1263	True;True;True;True;True;True;True;True;True
P35573-2;P35573-3;P35573	P35573-2;P35573-3;P35573	2;2;2	2;2;2	2;2;2	Glycogen debranching enzyme;4-alpha-glucanotransferase;Amylo-alpha-1,6-glucosidase	AGL	0.75476	0.90776	1.0131	>sp|P35573-2|GDE_HUMAN Isoform 5 of Glycogen debranching enzyme OS=Homo sapiens GN=AGL;>sp|P35573-3|GDE_HUMAN Isoform 6 of Glycogen debranching enzyme OS=Homo sapiens GN=AGL;>sp|P35573|GDE_HUMAN Glycogen debranching enzyme OS=Homo sapiens GN=AGL PE=1 SV=3	3	2	2	2	1.7	1.7	1.7	172.62	1515	1515;1516;1532	0	0.75476	0.71734	53.435	2	0	Median	0.90776	1.1211	49.077	2	0	Median	1.0131	1.0522	7.7886	2	0	Median	87537000	26256000	31994000	29287000				129	454;765	True;True
P25705-2;P25705;P25705-3;K7EK77;K7EJP1;K7ERX7;K7EQH4;K7ENJ4;K7ESA0	P25705-2;P25705;P25705-3;K7EK77;K7EJP1;K7ERX7	7;7;6;5;4;4;3;2;1	7;7;6;5;4;4;3;2;1	7;7;6;5;4;4;3;2;1	ATP synthase subunit alpha, mitochondrial	ATP5A1	0.7297	0.64625	0.89541	>sp|P25705-2|ATPA_HUMAN Isoform 2 of ATP synthase subunit alpha, mitochondrial OS=Homo sapiens GN=ATP5A1;>sp|P25705|ATPA_HUMAN ATP synthase subunit alpha, mitochondrial OS=Homo sapiens GN=ATP5A1 PE=1 SV=1;>sp|P25705-3|ATPA_HUMAN Isoform 3 of ATP synthase s	9	7	7	7	17.9	17.9	17.9	54.493	503	503;553;531;207;145;205;111;199;77	0	0.7297	0.62927	22.114	7	0	Median	0.64625	0.71426	34.945	7	0	Median	0.89541	0.91954	23.592	7	0	Median	583050000	235170000	181810000	166060000				115	91;216;254;287;524;1066;1224	True;True;True;True;True;True;True
F8WE65;C9J5S7;P62937;P62937-2	F8WE65;C9J5S7;P62937;P62937-2	2;2;2;1	2;2;2;1	2;2;2;1	Peptidyl-prolyl cis-trans isomerase;Peptidyl-prolyl cis-trans isomerase A;Peptidyl-prolyl cis-trans isomerase A, N-terminally processed	PPIA	0.71451	0.98494	0.86721	>tr|F8WE65|F8WE65_HUMAN Peptidyl-prolyl cis-trans isomerase OS=Homo sapiens GN=PPIA PE=1 SV=1;>tr|C9J5S7|C9J5S7_HUMAN Peptidyl-prolyl cis-trans isomerase OS=Homo sapiens GN=PPIA PE=1 SV=1;>sp|P62937|PPIA_HUMAN Peptidyl-prolyl cis-trans isomerase A OS=Homo	4	2	2	2	22.5	22.5	22.5	13.022	120	120;121;165;105	0	0.71451	0.80045	18.694	2	0	Median	0.98494	1.1167	45.821	2	0	Median	0.86721	0.97932	0.67375	2	0	Median	189740000	72910000	57893000	58937000				20	981;1253	True;True
A0A024QZ33;Q9H0G5	A0A024QZ33;Q9H0G5	2;2	2;2	2;2	Nuclear speckle splicing regulatory protein 1	NSRP1	0.71426	0.56954	0.85555	>tr|A0A024QZ33|A0A024QZ33_HUMAN Coiled-coil domain containing 55, isoform CRA_a OS=Homo sapiens GN=CCDC55 PE=4 SV=1;>sp|Q9H0G5|NSRP1_HUMAN Nuclear speckle splicing regulatory protein 1 OS=Homo sapiens GN=NSRP1 PE=1 SV=1	2	2	2	2	5.6	5.6	5.6	60.441	504	504;558	0	0.71426	0.75851	20.616	2	0	Median	0.56954	0.67583	7.3605	2	0	Median	0.85555	0.93108	0.41127	2	0	Median	110010000	43601000	36219000	30190000				0	399;849	True;True
O75688;C9JIR6;O75688-4;B8ZZF0;O75688-5;O75688-3;P35813-2;P35813;P35813-3;E9PKB5;E9PL75;E9PJN3	O75688;C9JIR6;O75688-4;B8ZZF0;O75688-5	27;24;24;19;18;12;3;3;3;2;1;1	27;24;24;19;18;12;3;3;3;2;1;1	3;0;0;0;0;3;0;0;0;0;0;0	Protein phosphatase 1B	PPM1B	0.70782	0.73487	1.049	>sp|O75688|PPM1B_HUMAN Protein phosphatase 1B OS=Homo sapiens GN=PPM1B PE=1 SV=1;>tr|C9JIR6|C9JIR6_HUMAN Protein phosphatase 1B (Fragment) OS=Homo sapiens GN=PPM1B PE=1 SV=1;>sp|O75688-4|PPM1B_HUMAN Isoform 4 of Protein phosphatase 1B OS=Homo sapiens GN=PP	12	27	27	3	65.8	65.8	6.9	52.642	479	479;378;380;303;327;193;324;382;455;187;129;148	0	0.70782	0.41824	64.976	34	0	Median	0.73487	0.5522	70.643	34	0	Median	1.049	1.0742	12.718	33	0	Median	24209000000	9570700000	6978100000	7660200000				79	61;185;192;273;422;448;532;533;551;587;669;736;827;864;896;933;956;959;960;1016;1067;1153;1167;1173;1234;1252;1296	True;True;True;True;True;True;True;True;True;True;True;True;True;True;True;True;True;True;True;True;True;True;True;True;True;True;True
Q96DG6	Q96DG6	6	6	6	Carboxymethylenebutenolidase homolog	CMBL	0.69307	0.88038	1.2205	>sp|Q96DG6|CMBL_HUMAN Carboxymethylenebutenolidase homolog OS=Homo sapiens GN=CMBL PE=1 SV=1	1	6	6	6	29	29	29	28.048	245	245	0	0.69307	0.52637	56.336	7	0	Median	0.88038	0.77144	62.957	7	0	Median	1.2205	1.2444	14.91	7	0	Median	1290600000	473260000	363060000	454270000				196	84;126;670;705;838;1065	True;True;True;True;True;True
P39019;M0R2L9;A0A075B6E2;M0QXK4;M0QYF7;M0R140	P39019;M0R2L9;A0A075B6E2;M0QXK4;M0QYF7;M0R140	4;2;2;2;2;2	4;2;2;2;2;2	4;2;2;2;2;2	40S ribosomal protein S19	RPS19	0.69248	0.56302	0.73995	>sp|P39019|RS19_HUMAN 40S ribosomal protein S19 OS=Homo sapiens GN=RPS19 PE=1 SV=2;>tr|M0R2L9|M0R2L9_HUMAN 40S ribosomal protein S19 (Fragment) OS=Homo sapiens GN=RPS19 PE=1 SV=1;>tr|A0A075B6E2|A0A075B6E2_HUMAN 40S ribosomal protein S19 OS=Homo sapiens GN=	6	4	4	4	26.9	26.9	26.9	16.06	145	145;71;71;76;100;102	0	0.69248	0.52872	61.285	3	1	Median	0.56302	0.49314	83.017	3	1	Median	0.73995	0.75895	33.663	3	1	Median	180660000	78841000	56932000	44888000				131	203;465;709;1219	True;True;True;True
Q9BUA3	Q9BUA3	2	2	2	Uncharacterized protein C11orf84	C11orf84	0.69232	0.70104	1.0073	>sp|Q9BUA3|CK084_HUMAN Uncharacterized protein C11orf84 OS=Homo sapiens GN=C11orf84 PE=1 SV=3	1	2	2	2	9.4	9.4	9.4	41.036	381	381	0	0.69232	0.64037	75.878	3	0	Median	0.70104	0.87039	97.812	3	0	Median	1.0073	1.0498	6.3977	3	0	Median	232030000	99912000	67554000	64566000				204	962;1004	True;True
P09429;Q5T7C4;Q5T7C6;B2RPK0;P23497	P09429;Q5T7C4;Q5T7C6;B2RPK0	6;5;5;3;1	6;5;5;3;1	5;5;5;3;1	High mobility group protein B1;Putative high mobility group protein B1-like 1	HMGB1;HMGB1P1	0.68536	0.81637	1.2662	>sp|P09429|HMGB1_HUMAN High mobility group protein B1 OS=Homo sapiens GN=HMGB1 PE=1 SV=3;>tr|Q5T7C4|Q5T7C4_HUMAN High mobility group protein B1 OS=Homo sapiens GN=HMGB1 PE=1 SV=1;>tr|Q5T7C6|Q5T7C6_HUMAN High mobility group protein B1 (Fragment) OS=Homo sap	5	6	6	5	34.9	34.9	30.7	24.893	215	215;158;162;211;879	0	0.68536	0.76778	69.355	4	0	Median	0.81637	0.92562	54.192	4	0	Median	1.2662	1.4286	18.747	4	0	Median	609620000	272930000	139930000	196760000				99	319;516;610;621;1145;1292	True;True;True;True;True;True
Q9Y237;Q9Y237-2;H0Y4T6;J3KMW3;H0Y8P6;H0Y610;Q9Y237-3	Q9Y237;Q9Y237-2;H0Y4T6;J3KMW3;H0Y8P6;H0Y610;Q9Y237-3	4;4;2;2;2;2;2	4;4;2;2;2;2;2	4;4;2;2;2;2;2	Peptidyl-prolyl cis-trans isomerase NIMA-interacting 4	PIN4	0.67416	0.6903	0.93632	>sp|Q9Y237|PIN4_HUMAN Peptidyl-prolyl cis-trans isomerase NIMA-interacting 4 OS=Homo sapiens GN=PIN4 PE=1 SV=1;>sp|Q9Y237-2|PIN4_HUMAN Isoform 2 of Peptidyl-prolyl cis-trans isomerase NIMA-interacting 4 OS=Homo sapiens GN=PIN4;>tr|H0Y4T6|H0Y4T6_HUMAN Pepti	7	4	4	4	26.7	26.7	26.7	13.81	131	131;156;91;111;115;116;133	0	0.67416	0.55456	81.043	3	0	Median	0.6903	0.62162	96.604	3	0	Median	0.93632	0.96334	14.571	3	0	Median	410440000	153400000	122570000	134470000				217	315;331;332;884	True;True;True;True
O95881;V9GY50;V9GYV4	O95881	3;1;1	3;1;1	3;1;1	Thioredoxin domain-containing protein 12	TXNDC12	0.64334	0.73626	1.0819	>sp|O95881|TXD12_HUMAN Thioredoxin domain-containing protein 12 OS=Homo sapiens GN=TXNDC12 PE=1 SV=1	3	3	3	3	19.2	19.2	19.2	19.206	172	172;55;56	0	0.64334	0.27094	86.944	2	0	Median	0.73626	0.353	92.705	2	0	Median	1.0819	1.1133	24.301	2	0	Median	210980000	80604000	52805000	77574000				84	372;523;1195	True;True;True
Q96CT7;M0R2F5	Q96CT7;M0R2F5	6;3	6;3	6;3	Coiled-coil domain-containing protein 124	CCDC124	0.6263	0.6305	0.95905	>sp|Q96CT7|CC124_HUMAN Coiled-coil domain-containing protein 124 OS=Homo sapiens GN=CCDC124 PE=1 SV=1;>tr|M0R2F5|M0R2F5_HUMAN Coiled-coil domain-containing protein 124 (Fragment) OS=Homo sapiens GN=CCDC124 PE=1 SV=3	2	6	6	6	25.1	25.1	25.1	25.835	223	223;137	0	0.6263	0.72725	27.865	5	0	Median	0.6305	0.80325	25.46	5	0	Median	0.95905	1.0736	14.1	5	0	Median	603330000	239380000	169280000	194680000				195	97;98;963;1079;1080;1211	True;True;True;True;True;True
F2Z2W6;F2Z2Y5;H7BXJ5;P05114	F2Z2W6;F2Z2Y5;H7BXJ5;P05114	1;1;1;1	1;1;1;1	1;1;1;1	Non-histone chromosomal protein HMG-14	HMGN1	0.60493	0.51646	0.87273	>tr|F2Z2W6|F2Z2W6_HUMAN Non-histone chromosomal protein HMG-14 OS=Homo sapiens GN=HMGN1 PE=1 SV=1;>tr|F2Z2Y5|F2Z2Y5_HUMAN Non-histone chromosomal protein HMG-14 OS=Homo sapiens GN=HMGN1 PE=1 SV=1;>tr|H7BXJ5|H7BXJ5_HUMAN Non-histone chromosomal protein HMG-	4	1	1	1	29.5	29.5	29.5	4.7446	44	44;45;48;100	0.005102	0.60493	0.67768	3.2161	2	0	Median	0.51646	0.58557	7.7873	2	0	Median	0.87273	0.98555	8.7415	2	0	Median	62048000	27123000	17975000	16949000				38	1255	True
Q9Y5V0;H0YC70;E5RHV4;H0YAP1;E5RHR6	Q9Y5V0;H0YC70	3;2;1;1;1	3;2;1;1;1	3;2;1;1;1	Zinc finger protein 706	ZNF706	0.6029	0.7612	1.3353	>sp|Q9Y5V0|ZN706_HUMAN Zinc finger protein 706 OS=Homo sapiens GN=ZNF706 PE=1 SV=1;>tr|H0YC70|H0YC70_HUMAN Zinc finger protein 706 (Fragment) OS=Homo sapiens GN=ZNF706 PE=1 SV=1	5	3	3	3	42.1	42.1	42.1	8.4977	76	76;30;48;51;53	0	0.6029	0.55286	36.534	2	0	Median	0.7612	0.76854	52.33	2	0	Median	1.3353	1.4345	24.871	2	0	Median	157540000	70230000	40027000	47281000				224	8;1064;1114	True;True;True
K7ENG2;P26368-2;P26368	K7ENG2;P26368-2;P26368	1;1;1	1;1;1	1;1;1	Splicing factor U2AF 65 kDa subunit	U2AF2	0.60011	0.51937	0.86545	>tr|K7ENG2|K7ENG2_HUMAN Splicing factor U2AF 65 kDa subunit OS=Homo sapiens GN=U2AF2 PE=1 SV=1;>sp|P26368-2|U2AF2_HUMAN Isoform 2 of Splicing factor U2AF 65 kDa subunit OS=Homo sapiens GN=U2AF2;>sp|P26368|U2AF2_HUMAN Splicing factor U2AF 65 kDa subunit OS=	3	1	1	1	5.9	5.9	5.9	33.901	307	307;471;475	0	0.60011	0.68088	3.9146	2	2	Median	0.51937	0.68235	7.1851	2	2	Median	0.86545	0.92564	11.1	2	2	Median	177480000	73313000	52169000	51997000				63	968	True
Q9NYF8-2;Q9NYF8;Q9NYF8-4;H0YF14	Q9NYF8-2;Q9NYF8;Q9NYF8-4	15;15;13;4	15;15;13;4	3;3;3;3	Bcl-2-associated transcription factor 1	BCLAF1	0.59769	0.58204	0.92739	>sp|Q9NYF8-2|BCLF1_HUMAN Isoform 2 of Bcl-2-associated transcription factor 1 OS=Homo sapiens GN=BCLAF1;>sp|Q9NYF8|BCLF1_HUMAN Bcl-2-associated transcription factor 1 OS=Homo sapiens GN=BCLAF1 PE=1 SV=2;>sp|Q9NYF8-4|BCLF1_HUMAN Isoform 4 of Bcl-2-associate	4	15	15	3	17	17	3.4	105.95	918	918;920;747;187	0	0.59769	0.55349	57.997	12	0	Median	0.58204	0.64036	66.082	12	0	Median	0.92739	0.9992	23.26	12	0	Median	1667100000	720480000	492490000	454150000				208	220;641;706;710;711;795;799;862;935;941;969;1026;1035;1078;1294	True;True;True;True;True;True;True;True;True;True;True;True;True;True;True
Q00688;G3V5F2	Q00688	4;1	4;1	4;1	Peptidyl-prolyl cis-trans isomerase FKBP3	FKBP3	0.59664	0.57903	0.85417	>sp|Q00688|FKBP3_HUMAN Peptidyl-prolyl cis-trans isomerase FKBP3 OS=Homo sapiens GN=FKBP3 PE=1 SV=1	2	4	4	4	20.5	20.5	20.5	25.177	224	224;65	0	0.59664	0.61059	107.94	3	1	Median	0.57903	0.69525	97.992	3	1	Plateau	0.85417	0.89161	15.58	3	1	Median	189110000	99032000	36003000	54080000				167	2;107;327;949	True;True;True;True
P06576;H0YH81;F8W079;F8W0P7;H0YI37	P06576;H0YH81	15;13;7;5;3	15;13;7;5;3	15;13;7;5;3	ATP synthase subunit beta, mitochondrial;ATP synthase subunit beta	ATP5B	0.59284	0.5825	1.0196	>sp|P06576|ATPB_HUMAN ATP synthase subunit beta, mitochondrial OS=Homo sapiens GN=ATP5B PE=1 SV=3;>tr|H0YH81|H0YH81_HUMAN ATP synthase subunit beta (Fragment) OS=Homo sapiens GN=ATP5B PE=1 SV=1	5	15	15	15	42.2	42.2	42.2	56.559	529	529;362;284;270;133	0	0.59284	0.38548	63.945	14	0	Median	0.5825	0.45819	62.312	14	0	Median	1.0196	1.0419	16.488	14	0	Median	2514800000	1111000000	673490000	730330000				93	43;46;328;348;497;537;539;540;603;773;1077;1138;1151;1152;1267	True;True;True;True;True;True;True;True;True;True;True;True;True;True;True
P16403;P10412;P16402;P22492;Q02539	P16403;P10412;P16402;P22492;Q02539	2;2;2;1;1	2;2;2;1;1	2;2;2;1;1	Histone H1.2;Histone H1.4;Histone H1.3;Histone H1t;Histone H1.1	HIST1H1C;HIST1H1E;HIST1H1D;HIST1H1T;HIST1H1A	0.58399	0.55144	0.9343	>sp|P16403|H12_HUMAN Histone H1.2 OS=Homo sapiens GN=HIST1H1C PE=1 SV=2;>sp|P10412|H14_HUMAN Histone H1.4 OS=Homo sapiens GN=HIST1H1E PE=1 SV=2;>sp|P16402|H13_HUMAN Histone H1.3 OS=Homo sapiens GN=HIST1H1D PE=1 SV=2;>sp|P22492|H1T_HUMAN Histone H1t OS=Homo	5	2	2	2	11.3	11.3	11.3	21.364	213	213;219;221;207;215	0	0.58399	0.2834	92.556	2	0	Median	0.55144	0.27446	89.184	2	0	Median	0.9343	1.0066	7.8591	2	0	Median	173250000	89198000	40985000	43064000				100	55;586	True;True
E9PMI6;E9PJF4;J3KN38;P54105;E9PQ83	E9PMI6;E9PJF4;J3KN38;P54105;E9PQ83	2;2;2;2;1	2;2;2;2;1	2;2;2;2;1	Methylosome subunit pICln	CLNS1A	0.57546	0.86044	1.4907	>tr|E9PMI6|E9PMI6_HUMAN Methylosome subunit pICln OS=Homo sapiens GN=CLNS1A PE=1 SV=1;>tr|E9PJF4|E9PJF4_HUMAN Methylosome subunit pICln OS=Homo sapiens GN=CLNS1A PE=1 SV=1;>tr|J3KN38|J3KN38_HUMAN Methylosome subunit pICln OS=Homo sapiens GN=CLNS1A PE=1 SV=	5	2	2	2	15.6	15.6	15.6	18.259	167	167;179;203;237;49	0	0.57546	0.41395	12.205	2	1	Median	0.86044	0.74699	30.776	2	1	Median	1.4907	1.5173	42.542	2	1	Median	492030000	191140000	127180000	173710000				33	405;951	True;True
Q96PK6	Q96PK6	3	3	3	RNA-binding protein 14	RBM14	0.53195	0.49475	0.9308	>sp|Q96PK6|RBM14_HUMAN RNA-binding protein 14 OS=Homo sapiens GN=RBM14 PE=1 SV=2	1	3	3	3	4.5	4.5	4.5	69.491	669	669	0	0.53195	0.54538	8.691	3	1	Plateau	0.49475	0.55995	8.9707	3	1	Median	0.9308	0.99877	7.587	3	1	Median	173110000	82059000	45778000	45272000				198	753;929;1321	True;True;True
P84090;G3V279	P84090;G3V279	7;4	7;4	7;4	Enhancer of rudimentary homolog	ERH	0.50653	0.45218	0.93108	>sp|P84090|ERH_HUMAN Enhancer of rudimentary homolog OS=Homo sapiens GN=ERH PE=1 SV=1;>tr|G3V279|G3V279_HUMAN Enhancer of rudimentary homolog OS=Homo sapiens GN=ERH PE=1 SV=1	2	7	7	7	55.8	55.8	55.8	12.259	104	104;71	0	0.50653	0.55282	69.727	6	0	Median	0.45218	0.55734	72.468	6	0	Median	0.93108	0.99819	14.239	6	0	Median	2223600000	1114400000	565760000	543420000				164	19;20;21;818;965;966;1144	True;True;True;True;True;True;True
Q9Y312;A2A2Q9	Q9Y312;A2A2Q9	2;2	2;2	2;2	Protein AAR2 homolog	AAR2	0.50313	0.50085	0.99547	>sp|Q9Y312|AAR2_HUMAN Protein AAR2 homolog OS=Homo sapiens GN=AAR2 PE=1 SV=2;>tr|A2A2Q9|A2A2Q9_HUMAN Protein AAR2 homolog OS=Homo sapiens GN=AAR2 PE=1 SV=1	2	2	2	2	7.3	7.3	7.3	43.472	384	384;398	0	0.50313	0.40155	193.62	3	3	Median	0.50085	0.47712	184.95	3	3	Median	0.99547	1.0203	8.0269	3	3	Median	194730000	71992000	59933000	62806000				9	89;1045	True;True
P09651-3;F8W6I7;P09651-2;P09651;H0YH80;F8VTQ5;F8W646	P09651-3;F8W6I7;P09651-2;P09651;H0YH80	3;3;3;3;2;1;1	3;3;3;3;2;1;1	3;3;3;3;2;1;1	Heterogeneous nuclear ribonucleoprotein A1	HNRNPA1	0.48144	0.61358	1.2422	>sp|P09651-3|ROA1_HUMAN Isoform 2 of Heterogeneous nuclear ribonucleoprotein A1 OS=Homo sapiens GN=HNRNPA1;>tr|F8W6I7|F8W6I7_HUMAN Heterogeneous nuclear ribonucleoprotein A1 OS=Homo sapiens GN=HNRNPA1 PE=1 SV=2;>sp|P09651-2|ROA1_HUMAN Isoform A1-A of Heter	7	3	3	3	16.9	16.9	16.9	29.386	267	267;307;320;372;191;145;156	0	0.48144	0.5071	48.471	3	1	Median	0.61358	0.78294	24.774	3	1	Median	1.2422	1.2724	27.551	3	1	Median	303150000	141970000	66333000	94846000				42	850;950;1019	True;True;True
Q9Y2W1	Q9Y2W1	9	8	8	Thyroid hormone receptor-associated protein 3	THRAP3	0.40298	0.38792	1.141	>sp|Q9Y2W1|TR150_HUMAN Thyroid hormone receptor-associated protein 3 OS=Homo sapiens GN=THRAP3 PE=1 SV=2	1	9	8	8	8.9	8.9	8.9	108.66	955	955	0	0.40298	0.37898	42.452	6	0	Median	0.38792	0.50784	27.086	6	0	Median	1.141	1.1782	33.785	6	0	Median	1121200000	538800000	296820000	285570000				221	214;220;236;274;631;857;970;1018;1306	True;False;True;True;True;True;True;True;True
Q9NWB6;Q9NWB6-3;Q9NWB6-2;X6R9F1	Q9NWB6;Q9NWB6-3;Q9NWB6-2	4;3;3;1	4;3;3;1	4;3;3;1	Arginine and glutamate-rich protein 1	ARGLU1	0.39366	0.36173	0.92997	>sp|Q9NWB6|ARGL1_HUMAN Arginine and glutamate-rich protein 1 OS=Homo sapiens GN=ARGLU1 PE=1 SV=1;>sp|Q9NWB6-3|ARGL1_HUMAN Isoform 3 of Arginine and glutamate-rich protein 1 OS=Homo sapiens GN=ARGLU1;>sp|Q9NWB6-2|ARGL1_HUMAN Isoform 2 of Arginine and glutam	4	4	4	4	11.4	11.4	11.4	33.216	273	273;198;273;142	0	0.39366	0.28857	26.704	3	0	Median	0.36173	0.31073	29.6	3	0	Median	0.92997	0.94719	14.599	3	0	Median	587590000	320770000	140280000	126540000				206	645;695;895;938	True;True;True;True
Q13151	Q13151	2	2	2	Heterogeneous nuclear ribonucleoprotein A0	HNRNPA0	0.37022	0.27638	0.76115	>sp|Q13151|ROA0_HUMAN Heterogeneous nuclear ribonucleoprotein A0 OS=Homo sapiens GN=HNRNPA0 PE=1 SV=1	1	2	2	2	5.6	5.6	5.6	30.84	305	305	0	0.37022	0.37247	1.7384	2	1	Median	0.27638	0.33738	4.0888	2	1	Median	0.76115	0.80049	14.083	2	1	Median	187080000	111090000	40385000	35604000				172	129;219	True;True
P35527;CON__P35527;K7EQQ3	P35527;CON__P35527	5;5;2	5;5;2	5;5;2	Keratin, type I cytoskeletal 9	KRT9	0.21042	0.023707	0.10273	>sp|P35527|K1C9_HUMAN Keratin, type I cytoskeletal 9 OS=Homo sapiens GN=KRT9 PE=1 SV=3;>P35527 SWISS-PROT:P35527 Tax_Id=9606 Gene_Symbol=KRT9 Keratin, type I cytoskeletal 9	3	5	5	5	11.2	11.2	11.2	62.064	623	623;623;390	0	0.21042	0.20423	61.681	3	3	Median	0.023707	0.02812	179.42	3	3	Median	0.10273	0.10706	123.44	3	3	Median	218350000	190750000	20648000	6948500			+	25	240;346;445;1031;1098	True;True;True;True;True
P63261;P60709;P68133;P68032;I3L3I0;I3L1U9;Q5T8M8;Q5T8M7;P63267;P62736;G5E9R0;K7EM38;I3L3R2;E7EVS6;J3KT65;I3L4N8;A6NL76;Q6S8J3;C9JUM1;C9JZR7;P63267-2;A5A3E0;C9JTX5;F8WB63;B8ZZJ2;C9JFL5;F6UVQ4;F6QUT6;Q9BYX7;P0CG39;P0CG38;Q562R1;F8WCH0	P63261;P60709;P68133;P68032;I3L3I0;I3L1U9;Q5T8M8;Q5T8M7;P63267;P62736;G5E9R0;K7EM38;I3L3R2;E7EVS6;J3KT65;I3L4N8;A6NL76;Q6S8J3	10;10;7;7;6;6;6;6;6;6;5;5;5;5;5;5;5;5;4;4;4;4;3;3;3;3;3;3;3;3;3;2;1	10;10;7;7;6;6;6;6;6;6;5;5;5;5;5;5;5;5;4;4;4;4;3;3;3;3;3;3;3;3;3;2;1	10;10;7;7;6;6;6;6;6;6;5;5;5;5;5;5;5;5;4;4;4;4;3;3;3;3;3;3;3;3;3;2;1	Actin, cytoplasmic 2;Actin, cytoplasmic 2, N-terminally processed;Actin, cytoplasmic 1;Actin, cytoplasmic 1, N-terminally processed;Actin, alpha skeletal muscle;Actin, alpha cardiac muscle 1;Actin, gamma-enteric smooth muscle;Actin, aortic smooth muscle;POTE ankyrin domain family member E	ACTG1;ACTB;ACTA1;ACTC1;ACTG2;ACTA2;POTEE	0.17735	0.17055	1.0295	>sp|P63261|ACTG_HUMAN Actin, cytoplasmic 2 OS=Homo sapiens GN=ACTG1 PE=1 SV=1;>sp|P60709|ACTB_HUMAN Actin, cytoplasmic 1 OS=Homo sapiens GN=ACTB PE=1 SV=1;>sp|P68133|ACTS_HUMAN Actin, alpha skeletal muscle OS=Homo sapiens GN=ACTA1 PE=1 SV=1;>sp|P68032|ACTC	33	10	10	10	32.5	32.5	32.5	41.792	375	375;375;377;377;214;214;287;342;376;377;125;133;164;164;198;242;254;1075;99;103;333;1075;80;105;119;145;151;151;375;1038;1075;376;52	0	0.17735	0.097017	84.446	3	0	Median	0.17055	0.12483	78.957	3	0	Median	1.0295	1.1011	2.5018	3	0	Median	2528500000	1244000000	212780000	1071800000				147	35;183;196;197;243;577;656;882;1041;1156	True;True;True;True;True;True;True;True;True;True
A0A087X0P6;A0A075B6S2;A0A087X1V9;A0A087X0Q4;A0A087WW87;A0A075B6R1;P01617;P01614;P06309;A0A075B6S6;A0A075B6S3;A0A075B6P5;P06310	A0A087X0P6;A0A075B6S2;A0A087X1V9;A0A087X0Q4;A0A087WW87;A0A075B6R1;P01617;P01614;P06309;A0A075B6S6;A0A075B6S3;A0A075B6P5;P06310	4;4;2;2;2;2;2;2;2;2;2;2;2	4;4;2;2;2;2;2;2;2;2;2;2;2	3;3;2;2;2;2;2;2;2;2;2;2;2	Ig kappa chain V-II region TEW;Ig kappa chain V-II region Cum;Ig kappa chain V-II region GM607;Ig kappa chain V-II region RPMI 6410		0.12116	0.21767	1.0577	>tr|A0A087X0P6|A0A087X0P6_HUMAN Protein IGKV2D-29 OS=Homo sapiens GN=IGKV2D-29 PE=4 SV=1;>tr|A0A075B6S2|A0A075B6S2_HUMAN Protein IGKV2D-29 (Fragment) OS=Homo sapiens GN=IGKV2D-29 PE=4 SV=1;>tr|A0A087X1V9|A0A087X1V9_HUMAN Protein IGKV2-28 OS=Homo sapiens GN	13	4	4	3	22.5	22.5	22.5	11.192	102	102;120;102;104;105;111;113;115;117;120;120;120;133	0	0.12116	0.087414	243.29	5	5	Median	0.21767	0.14706	61.932	3	3	Median	1.0577	1.0871	117.66	3	3	Median	35237000000	34450000000	546190000	240160000				2	341;342;343;344	True;True;True;True
P28066;P28066-2	P28066;P28066-2	2;1	2;1	2;1	Proteasome subunit alpha type-5	PSMA5	0.11589	0.075078	0.64607	>sp|P28066|PSA5_HUMAN Proteasome subunit alpha type-5 OS=Homo sapiens GN=PSMA5 PE=1 SV=3;>sp|P28066-2|PSA5_HUMAN Isoform 2 of Proteasome subunit alpha type-5 OS=Homo sapiens GN=PSMA5	2	2	2	2	12	12	12	26.411	241	241;183	0	0.11589	0.038201	307.77	2	1	Median	0.075078	0.027421	308.16	2	1	Median	0.64607	0.65177	11.679	2	1	Median	3570900000	3305600000	149950000	115270000				120	47;435	True;True
P04264;CON__P04264;CON__ENSEMBL:ENSBTAP00000038253;P35908;CON__P35908;CON__Q9R0H5;CON__Q6NXH9;CON__Q8BGZ7;CON__P50446;P04259;CON__Q6IFZ6;Q7Z794;CON__Q7Z794;CON__Q922U2;CON__Q5XQN5	P04264;CON__P04264	12;11;3;2;2;1;1;1;1;1;1;1;1;1;1	12;11;3;2;2;1;1;1;1;1;1;1;1;1;1	12;11;3;2;2;1;1;1;1;1;1;1;1;1;1	Keratin, type II cytoskeletal 1	KRT1	0.083756	0.11029	0.67814	>sp|P04264|K2C1_HUMAN Keratin, type II cytoskeletal 1 OS=Homo sapiens GN=KRT1 PE=1 SV=6;>P04264 SWISS-PROT:P04264 Tax_Id=9606 Gene_Symbol=KRT1 Keratin, type II cytoskeletal 1	15	12	12	12	22	22	22	66.038	644	644;644;606;639;645;524;539;551;553;564;572;578;578;580;601	0	0.083756	0.063942	137.8	11	11	Median	0.11029	0.095259	160.67	10	10	Median	0.67814	0.73057	133.11	10	10	Median	531060000	419780000	44448000	66830000			+	88	104;323;483;834;983;988;998;1001;1074;1099;1109;1290	True;True;True;True;True;True;True;True;True;True;True;True
H0Y738;P17213	H0Y738;P17213	1;1	1;1	1;1	Bactericidal permeability-increasing protein	BPI				>tr|H0Y738|H0Y738_HUMAN Bactericidal permeability-increasing protein (Fragment) OS=Homo sapiens GN=BPI PE=4 SV=1;>sp|P17213|BPI_HUMAN Bactericidal permeability-increasing protein OS=Homo sapiens GN=BPI PE=1 SV=4	2	1	1	1	2.9	2.9	2.9	34.514	313	313;487	0.0049751			NaN	1	1	Median			NaN	1	1	Median			NaN	1	1	Median	287830000	1964800	228420000	57449000				48	666	True
A0A087WZR8;B8ZZW2;Q8IWJ2	A0A087WZR8;B8ZZW2;Q8IWJ2	1;1;1	1;1;1	1;1;1	GRIP and coiled-coil domain-containing protein 2	GCC2				>tr|A0A087WZR8|A0A087WZR8_HUMAN GRIP and coiled-coil domain-containing protein 2 OS=Homo sapiens GN=GCC2 PE=4 SV=1;>tr|B8ZZW2|B8ZZW2_HUMAN GRIP and coiled-coil domain-containing protein 2 (Fragment) OS=Homo sapiens GN=GCC2 PE=1 SV=1;>sp|Q8IWJ2|GCC2_HUMAN G	3	1	1	1	1	1	1	79.991	683	683;916;1684	0.0089286			NaN	1	0	Median			NaN	1	0	Median			NaN	1	0	Median	901600000	26882000	428380000	446340000				7	700	True
Q9BQE3;F5H5D3;F8VVB9;Q9H853	Q9BQE3;F5H5D3;F8VVB9	19;19;12;1	1;1;0;0	1;1;0;0	Tubulin alpha-1C chain	TUBA1C;TUBA1B				>sp|Q9BQE3|TBA1C_HUMAN Tubulin alpha-1C chain OS=Homo sapiens GN=TUBA1C PE=1 SV=1;>tr|F5H5D3|F5H5D3_HUMAN Tubulin alpha-1C chain OS=Homo sapiens GN=TUBA1C PE=1 SV=1;>tr|F8VVB9|F8VVB9_HUMAN Kallikrein-9 (Fragment) OS=Homo sapiens GN=KLK9 PE=4 SV=3	4	19	1	1	45.4	5.3	5.3	49.895	449	449;519;247;241	0			NaN	1	1	Median			NaN	1	1	Median			NaN	1	1	Median	168500000	11053000	91059000	66392000				41	124;134;202;217;302;388;389;502;657;658;703;759;760;835;891;892;1082;1083;1314	False;True;False;False;False;False;False;False;False;False;False;False;False;False;False;False;False;False;False
Q9Y4C2-2;Q9Y4C2	Q9Y4C2-2;Q9Y4C2	1;1	1;1	1;1	Protein FAM115A	FAM115A				>sp|Q9Y4C2-2|F115A_HUMAN Isoform 2 of Protein FAM115A OS=Homo sapiens GN=FAM115A;>sp|Q9Y4C2|F115A_HUMAN Protein FAM115A OS=Homo sapiens GN=FAM115A PE=1 SV=3	2	1	1	1	1.3	1.3	1.3	101.89	919	919;921	0			NaN	1	1	Median			NaN	1	1	Median			NaN	1	1	Median	48889000	3727800	25016000	20145000				222	550	True
D6RF44;H0YA96;D6RAF8;H0Y8G5;Q14103-4;Q14103-3;Q14103-2;Q14103;D6RD83;D6RBQ9	D6RF44;H0YA96;D6RAF8;H0Y8G5;Q14103-4;Q14103-3;Q14103-2;Q14103;D6RD83;D6RBQ9	2;2;2;2;2;2;2;2;1;1	2;2;2;2;2;2;2;2;1;1	2;2;2;2;2;2;2;2;1;1	Heterogeneous nuclear ribonucleoprotein D0	HNRNPD				>tr|D6RF44|D6RF44_HUMAN Heterogeneous nuclear ribonucleoprotein D0 (Fragment) OS=Homo sapiens GN=HNRNPD PE=1 SV=3;>tr|H0YA96|H0YA96_HUMAN Heterogeneous nuclear ribonucleoprotein D0 (Fragment) OS=Homo sapiens GN=HNRNPD PE=1 SV=1;>tr|D6RAF8|D6RAF8_HUMAN Hete	10	2	2	2	21.4	21.4	21.4	12.64	112	112;210;221;261;287;306;336;355;92;155	0			NaN	1	0	Median			NaN	1	0	Median			NaN	1	0	Median	62572000	8056900	44592000	9923900				27	313;487	True;True
P05198	P05198	1	1	1	Eukaryotic translation initiation factor 2 subunit 1	EIF2S1				>sp|P05198|IF2A_HUMAN Eukaryotic translation initiation factor 2 subunit 1 OS=Homo sapiens GN=EIF2S1 PE=1 SV=3	1	1	1	1	3.8	3.8	3.8	36.112	315	315	0.0052632			NaN	1	1	Median			NaN	1	1	Median			NaN	1	1	Median	64582000	6641400	28292000	29648000				91	1271	True
H7BZJ7;Q9BXW9-3;Q9BXW9-2;Q9BXW9	H7BZJ7;Q9BXW9-3;Q9BXW9-2;Q9BXW9	1;1;1;1	1;1;1;1	1;1;1;1	Fanconi anemia group D2 protein	FANCD2				>tr|H7BZJ7|H7BZJ7_HUMAN Fanconi anemia group D2 protein (Fragment) OS=Homo sapiens GN=FANCD2 PE=1 SV=1;>sp|Q9BXW9-3|FACD2_HUMAN Isoform 3 of Fanconi anemia group D2 protein OS=Homo sapiens GN=FANCD2;>sp|Q9BXW9-2|FACD2_HUMAN Isoform 2 of Fanconi anemia grou	4	1	1	1	2	2	2	84.108	749	749;1249;1451;1471	0.0047393			NaN	1	0	Median			NaN	1	0	Median			NaN	1	0	Median	627660000	73898000	276530000	277220000				54	393	True
Q9Y5J9;G3XAN8	Q9Y5J9;G3XAN8	1;1	1;1	1;1	Mitochondrial import inner membrane translocase subunit Tim8 B	TIMM8B				>sp|Q9Y5J9|TIM8B_HUMAN Mitochondrial import inner membrane translocase subunit Tim8 B OS=Homo sapiens GN=TIMM8B PE=1 SV=1;>tr|G3XAN8|G3XAN8_HUMAN Mitochondrial import inner membrane translocase subunit Tim8 B OS=Homo sapiens GN=TIMM8B PE=1 SV=1	2	1	1	1	13.3	13.3	13.3	9.3435	83	83;98	0.0053191			NaN	1	0	Median			NaN	1	0	Median			NaN	1	0	Median	68004000	9606300	32183000	26214000				46	1062	True
Q16531;F8WF81;F5GZ34;F5H775;F5H6C5;F5H238;Q16531-2;F5GY55	Q16531;F8WF81;F5GZ34;F5H775;F5H6C5;F5H238;Q16531-2;F5GY55	2;1;1;1;1;1;1;1	2;1;1;1;1;1;1;1	2;1;1;1;1;1;1;1	DNA damage-binding protein 1	DDB1				>sp|Q16531|DDB1_HUMAN DNA damage-binding protein 1 OS=Homo sapiens GN=DDB1 PE=1 SV=1;>tr|F8WF81|F8WF81_HUMAN DNA damage-binding protein 1 OS=Homo sapiens GN=DDB1 PE=1 SV=1;>tr|F5GZ34|F5GZ34_HUMAN DNA damage-binding protein 1 OS=Homo sapiens GN=DDB1 PE=1 SV	8	2	2	2	1.7	1.7	1.7	126.97	1140	1140;127;187;240;272;303;451;1092	0			NaN	1	1	Median			NaN	1	1	Median			NaN	1	1	Median	39868000	7432700	18329000	14106000				186	79;1268	True;True
P04181-2;P04181	P04181-2;P04181	1;1	1;1	1;1	Ornithine aminotransferase, mitochondrial;Ornithine aminotransferase, hepatic form;Ornithine aminotransferase, renal form	OAT				>sp|P04181-2|OAT_HUMAN Isoform 2 of Ornithine aminotransferase, mitochondrial OS=Homo sapiens GN=OAT;>sp|P04181|OAT_HUMAN Ornithine aminotransferase, mitochondrial OS=Homo sapiens GN=OAT PE=1 SV=1	2	1	1	1	3	3	3	32.853	301	301;439	0.0048077			NaN	1	1	Median			NaN	0	0	Median			NaN	0	0	Median	21409000	5537100	13287000	2584800				87	408	True
Q16878	Q16878	1	1	1	Cysteine dioxygenase type 1	CDO1				>sp|Q16878|CDO1_HUMAN Cysteine dioxygenase type 1 OS=Homo sapiens GN=CDO1 PE=1 SV=2	1	1	1	1	3.5	3.5	3.5	22.972	200	200	0			NaN	1	0	Median			NaN	1	0	Median			NaN	1	0	Median	512360000	101120000	235090000	176150000				188	1091	True
Q2VIR3-2;F8W810;Q2VIR3;P41091	Q2VIR3-2;F8W810;Q2VIR3;P41091	1;1;1;1	1;1;1;1	1;1;1;1	Putative eukaryotic translation initiation factor 2 subunit 3-like protein;Eukaryotic translation initiation factor 2 subunit 3	EIF2S3L;EIF2S3				>sp|Q2VIR3-2|IF2GL_HUMAN Isoform 2 of Putative eukaryotic translation initiation factor 2 subunit 3-like protein OS=Homo sapiens GN=EIF2S3L;>tr|F8W810|F8W810_HUMAN Uncharacterized protein OS=Homo sapiens PE=4 SV=1;>sp|Q2VIR3|IF2GL_HUMAN Putative eukaryotic	4	1	1	1	3.4	3.4	3.4	50.543	466	466;466;472;472	0			NaN	1	0	Median			NaN	1	0	Median			NaN	1	0	Median	38785000	7337000	16260000	15188000				43	37	True
Q0VF96	Q0VF96	1	1	1	Cingulin-like protein 1	CGNL1				>sp|Q0VF96|CGNL1_HUMAN Cingulin-like protein 1 OS=Homo sapiens GN=CGNL1 PE=1 SV=2	1	1	1	1	0.7	0.7	0.7	149.08	1302	1302	0.0088496			NaN	1	0	Median			NaN	1	0	Median			NaN	1	0	Median	165720000	37747000	79097000	48880000				171	836	True
F8WCJ1;C9J7B5;C9J4W5;I3L397;Q9GZV4;Q6IS14;P63241;P63241-2;I3L504	F8WCJ1;C9J7B5;C9J4W5;I3L397;Q9GZV4;Q6IS14;P63241;P63241-2;I3L504	1;1;1;1;1;1;1;1;1	1;1;1;1;1;1;1;1;1	1;1;1;1;1;1;1;1;1	Eukaryotic translation initiation factor 5A-2;Eukaryotic translation initiation factor 5A-1-like;Eukaryotic translation initiation factor 5A-1	EIF5A2;EIF5A;EIF5AL1				>tr|F8WCJ1|F8WCJ1_HUMAN Eukaryotic translation initiation factor 5A-2 OS=Homo sapiens GN=EIF5A2 PE=1 SV=1;>tr|C9J7B5|C9J7B5_HUMAN Eukaryotic translation initiation factor 5A-2 OS=Homo sapiens GN=EIF5A2 PE=1 SV=1;>tr|C9J4W5|C9J4W5_HUMAN Eukaryotic translati	9	1	1	1	11.4	11.4	11.4	11.687	105	105;109;115;147;153;154;154;184;186	0			NaN	1	1	Median			NaN	1	1	Median			NaN	1	1	Median	30020000	5864600	12151000	12004000				19	1194	True
K7EM02;K7EIJ8;Q8IYT4-2;Q8IYT4	K7EM02;K7EIJ8;Q8IYT4-2;Q8IYT4	1;1;1;1	1;1;1;1	1;1;1;1	Katanin p60 ATPase-containing subunit A-like 2	KATNAL2				>tr|K7EM02|K7EM02_HUMAN Katanin p60 ATPase-containing subunit A-like 2 (Fragment) OS=Homo sapiens GN=KATNAL2 PE=1 SV=1;>tr|K7EIJ8|K7EIJ8_HUMAN Katanin p60 ATPase-containing subunit A-like 2 (Fragment) OS=Homo sapiens GN=KATNAL2 PE=1 SV=1;>sp|Q8IYT4-2|KATL2	4	1	1	1	9.4	9.4	9.4	13.999	128	128;341;466;538	0.0051813			NaN	1	0	Median			NaN	1	0	Median			NaN	1	0	Median	63358000	13830000	28449000	21080000				59	407	True
B1ANS9-2;B1ANS9	B1ANS9-2;B1ANS9	1;1	1;1	1;1	WD repeat-containing protein 64	WDR64				>sp|B1ANS9-2|WDR64_HUMAN Isoform 2 of WD repeat-containing protein 64 OS=Homo sapiens GN=WDR64;>sp|B1ANS9|WDR64_HUMAN WD repeat-containing protein 64 OS=Homo sapiens GN=WDR64 PE=2 SV=1	2	1	1	1	0.8	0.8	0.8	105.02	914	914;1081	0.0090498			NaN	1	0	Median			NaN	1	0	Median			NaN	1	0	Median	210830000	46342000	93212000	71272000				15	528	True
Q9P2R3;Q9P2R3-2;Q9P2R3-4	Q9P2R3;Q9P2R3-2;Q9P2R3-4	1;1;1	1;1;1	1;1;1	Ankyrin repeat and FYVE domain-containing protein 1	ANKFY1				>sp|Q9P2R3|ANFY1_HUMAN Rabankyrin-5 OS=Homo sapiens GN=ANKFY1 PE=1 SV=2;>sp|Q9P2R3-2|ANFY1_HUMAN Isoform 2 of Rabankyrin-5 OS=Homo sapiens GN=ANKFY1;>sp|Q9P2R3-4|ANFY1_HUMAN Isoform 4 of Rabankyrin-5 OS=Homo sapiens GN=ANKFY1	3	1	1	1	1.5	1.5	1.5	128.4	1169	1169;1170;1211	0.0052083			NaN	1	1	Median			NaN	1	1	Median			NaN	1	1	Median	35159000	9486300	18065000	7607700				212	425	True
K7EMR1;K7EKL3;P28799-2;P28799	K7EMR1;K7EKL3;P28799-2;P28799	1;1;1;1	1;1;1;1	1;1;1;1	Granulins;Acrogranin;Paragranulin;Granulin-1;Granulin-2;Granulin-3;Granulin-4;Granulin-5;Granulin-6;Granulin-7	GRN				>tr|K7EMR1|K7EMR1_HUMAN Paragranulin (Fragment) OS=Homo sapiens GN=GRN PE=4 SV=1;>tr|K7EKL3|K7EKL3_HUMAN Paragranulin (Fragment) OS=Homo sapiens GN=GRN PE=4 SV=1;>sp|P28799-2|GRN_HUMAN Isoform 2 of Granulins OS=Homo sapiens GN=GRN;>sp|P28799|GRN_HUMAN Gran	4	1	1	1	9.3	9.3	9.3	18.07	172	172;388;438;593	0			NaN	1	0	Median			NaN	1	0	Median			NaN	1	0	Median	87125000	20056000	34510000	32559000				60	1014	True
Q14566	Q14566	2	2	2	DNA replication licensing factor MCM6	MCM6				>sp|Q14566|MCM6_HUMAN DNA replication licensing factor MCM6 OS=Homo sapiens GN=MCM6 PE=1 SV=1	1	2	2	2	2.4	2.4	2.4	92.888	821	821	0			NaN	1	1	Median			NaN	1	1	Median			NaN	1	1	Median	30509000	7492400	12245000	10772000				181	549;559	True;True
M0QX76;M0R1M5;M0R3H0;M0R210;P62249;Q6IPX4	M0QX76;M0R1M5;M0R3H0;M0R210;P62249;Q6IPX4	1;1;1;1;1;1	1;1;1;1;1;1	1;1;1;1;1;1	40S ribosomal protein S16	RPS16				>tr|M0QX76|M0QX76_HUMAN 40S ribosomal protein S16 (Fragment) OS=Homo sapiens GN=RPS16 PE=1 SV=1;>tr|M0R1M5|M0R1M5_HUMAN 40S ribosomal protein S16 (Fragment) OS=Homo sapiens GN=RPS16 PE=1 SV=1;>tr|M0R3H0|M0R3H0_HUMAN 40S ribosomal protein S16 OS=Homo sapien	6	1	1	1	20	20	20	5.5575	50	50;85;100;129;146;152	0.0093458			NaN	1	0	Median			NaN	1	0	Median			NaN	1	0	Median	17504000	4593000	7179600	5731200				65	714	True
H0YLA2;P37108	H0YLA2;P37108	1;1	1;1	1;1	Signal recognition particle 14 kDa protein	SRP14				>tr|H0YLA2|H0YLA2_HUMAN Signal recognition particle 14 kDa protein OS=Homo sapiens GN=SRP14 PE=1 SV=1;>sp|P37108|SRP14_HUMAN Signal recognition particle 14 kDa protein OS=Homo sapiens GN=SRP14 PE=1 SV=2	2	1	1	1	12.2	12.2	12.2	13.058	115	115;136	0			NaN	1	0	Median			NaN	1	0	Median			NaN	1	0	Median	36041000	9721900	15140000	11179000				51	1218	True
P41567;O60739;K7EM18	P41567;O60739;K7EM18	1;1;1	1;1;1	1;1;1	Eukaryotic translation initiation factor 1;Eukaryotic translation initiation factor 1b	EIF1;EIF1B				>sp|P41567|EIF1_HUMAN Eukaryotic translation initiation factor 1 OS=Homo sapiens GN=EIF1 PE=1 SV=1;>sp|O60739|EIF1B_HUMAN Eukaryotic translation initiation factor 1b OS=Homo sapiens GN=EIF1B PE=1 SV=2;>tr|K7EM18|K7EM18_HUMAN Eukaryotic translation initiati	3	1	1	1	14.2	14.2	14.2	12.732	113	113;113;121	0			NaN	1	0	Median			NaN	1	0	Median			NaN	1	0	Median	131170000	32191000	48913000	50062000				62	1107	True
E9PJT3;E9PJ04;H0YCG1;A0A087WZZ5;E9PPJ0;Q13435	E9PJT3;E9PJ04;H0YCG1;A0A087WZZ5;E9PPJ0;Q13435	1;1;1;1;1;1	1;1;1;1;1;1	1;1;1;1;1;1	Splicing factor 3B subunit 2	SF3B2				>tr|E9PJT3|E9PJT3_HUMAN Splicing factor 3B subunit 2 (Fragment) OS=Homo sapiens GN=SF3B2 PE=1 SV=1;>tr|E9PJ04|E9PJ04_HUMAN Splicing factor 3B subunit 2 (Fragment) OS=Homo sapiens GN=SF3B2 PE=1 SV=3;>tr|H0YCG1|H0YCG1_HUMAN Splicing factor 3B subunit 2 (Frag	6	1	1	1	6.6	6.6	6.6	29.134	273	273;354;387;871;878;895	0.0049261			NaN	1	0	Median			NaN	1	0	Median			NaN	1	0	Median	76575000	22279000	29392000	24904000				8	646	True
Q15393	Q15393	1	1	1	Splicing factor 3B subunit 3	SF3B3				>sp|Q15393|SF3B3_HUMAN Splicing factor 3B subunit 3 OS=Homo sapiens GN=SF3B3 PE=1 SV=4	1	1	1	1	1	1	1	135.58	1217	1217	0.005291			NaN	1	0	Median			NaN	1	0	Median			NaN	1	0	Median	49796000	14468000	17993000	17335000				185	322	True
E5RHC7;E5RH59;E5RFW7;E5RFH0;E5RGU4;A0A087WZK9;O15372;B3KS98	E5RHC7;E5RH59;E5RFW7;E5RFH0;E5RGU4;A0A087WZK9;O15372;B3KS98	1;1;1;1;1;1;1;1	1;1;1;1;1;1;1;1	1;1;1;1;1;1;1;1	Eukaryotic translation initiation factor 3 subunit H	EIF3H;EIF3S3				>tr|E5RHC7|E5RHC7_HUMAN Eukaryotic translation initiation factor 3 subunit H OS=Homo sapiens GN=EIF3H PE=1 SV=1;>tr|E5RH59|E5RH59_HUMAN Eukaryotic translation initiation factor 3 subunit H OS=Homo sapiens GN=EIF3H PE=1 SV=1;>tr|E5RFW7|E5RFW7_HUMAN Eukaryot	8	1	1	1	41.3	41.3	41.3	4.3186	46	46;56;97;170;235;349;352;366	0.0089686			NaN	1	0	Median			NaN	1	0	Median			NaN	1	0	Median	38410000	11761000	14166000	12483000				6	234	True
P62304	P62304	1	1	1	Small nuclear ribonucleoprotein E	SNRPE				>sp|P62304|RUXE_HUMAN Small nuclear ribonucleoprotein E OS=Homo sapiens GN=SNRPE PE=1 SV=1	1	1	1	1	12	12	12	10.803	92	92	0.0051282			NaN	1	0	Median			NaN	1	0	Median			NaN	1	0	Median	30177000	9583600	10488000	10106000				151	1230	True
P55081	P55081	1	1	1	Microfibrillar-associated protein 1	MFAP1				>sp|P55081|MFAP1_HUMAN Microfibrillar-associated protein 1 OS=Homo sapiens GN=MFAP1 PE=1 SV=2	1	1	1	1	1.8	1.8	1.8	51.958	439	439	0.0090909			NaN	1	0	Median			NaN	1	0	Median			NaN	1	0	Median	100280000	33257000	36337000	30690000				145	555	True
Q9P258	Q9P258	1	1	1	Protein RCC2	RCC2				>sp|Q9P258|RCC2_HUMAN Protein RCC2 OS=Homo sapiens GN=RCC2 PE=1 SV=2	1	1	1	1	3.3	3.3	3.3	56.084	522	522	0.0049505			NaN	1	0	Median			NaN	1	0	Median			NaN	1	0	Median	44792000	13554000	14454000	16784000				210	36	True
Q9H2U1-3;Q9H2U1-2;Q9H2U1	Q9H2U1-3;Q9H2U1-2;Q9H2U1	1;1;1	1;1;1	1;1;1	Probable ATP-dependent RNA helicase DHX36	DHX36				>sp|Q9H2U1-3|DHX36_HUMAN Isoform 3 of ATP-dependent RNA helicase DHX36 OS=Homo sapiens GN=DHX36;>sp|Q9H2U1-2|DHX36_HUMAN Isoform 2 of ATP-dependent RNA helicase DHX36 OS=Homo sapiens GN=DHX36;>sp|Q9H2U1|DHX36_HUMAN ATP-dependent RNA helicase DHX36 OS=Homo	3	1	1	1	1	1	1	111.48	979	979;994;1008	0.0050761			NaN	1	0	Median			NaN	1	0	Median			NaN	1	0	Median	45043000	17163000	18014000	9865800				205	1040	True
Q16769	Q16769	1	1	1	Glutaminyl-peptide cyclotransferase	QPCT				>sp|Q16769|QPCT_HUMAN Glutaminyl-peptide cyclotransferase OS=Homo sapiens GN=QPCT PE=1 SV=1	1	1	1	1	3	3	3	40.876	361	361	0.005			NaN	1	0	Median			NaN	1	0	Median			NaN	1	0	Median	43419000	16801000	17468000	9150000				187	1316	True
Q14244-3;Q14244-2;Q14244	Q14244-3;Q14244-2;Q14244	1;1;1	1;1;1	1;1;1	Ensconsin	MAP7				>sp|Q14244-3|MAP7_HUMAN Isoform 3 of Ensconsin OS=Homo sapiens GN=MAP7;>sp|Q14244-2|MAP7_HUMAN Isoform 2 of Ensconsin OS=Homo sapiens GN=MAP7;>sp|Q14244|MAP7_HUMAN Ensconsin OS=Homo sapiens GN=MAP7 PE=1 SV=1	3	1	1	1	1.7	1.7	1.7	72.413	655	655;712;749	0			NaN	1	0	Median			NaN	1	0	Median			NaN	1	0	Median	39689000	12731000	13235000	13723000				180	25	True
P49458	P49458	1	1	1	Signal recognition particle 9 kDa protein	SRP9				>sp|P49458|SRP09_HUMAN Signal recognition particle 9 kDa protein OS=Homo sapiens GN=SRP9 PE=1 SV=2	1	1	1	1	12.8	12.8	12.8	10.112	86	86	0.004902			NaN	1	0	Median			NaN	1	0	Median			NaN	1	0	Median	62248000	23098000	23931000	15219000				138	1259	True
H0YMZ1;H0YL69;P25789;H0YLS6;H0YLC2;H0YMI6;P25789-2;H0YMA1;H0YN18	H0YMZ1;H0YL69;P25789;H0YLS6;H0YLC2;H0YMI6;P25789-2;H0YMA1;H0YN18	2;2;2;1;1;1;1;1;1	2;2;2;1;1;1;1;1;1	2;2;2;1;1;1;1;1;1	Proteasome subunit alpha type;Proteasome subunit alpha type-4	PSMA4				>tr|H0YMZ1|H0YMZ1_HUMAN Proteasome subunit alpha type (Fragment) OS=Homo sapiens GN=PSMA4 PE=1 SV=3;>tr|H0YL69|H0YL69_HUMAN Proteasome subunit alpha type (Fragment) OS=Homo sapiens GN=PSMA4 PE=1 SV=1;>sp|P25789|PSA4_HUMAN Proteasome subunit alpha type-4 OS	9	2	2	2	10	10	10	24.583	221	221;236;261;125;174;183;190;209;230	0			NaN	1	0	Median			NaN	1	0	Median			NaN	1	0	Median	59065000	20825000	21017000	17224000				50	748;1126	True;True
B0QYA8;B0QYA6;B0QYA7;B0QYA5;O15371-2;O15371-3;O15371	B0QYA8;B0QYA6;B0QYA7;B0QYA5;O15371-2;O15371-3;O15371	1;1;1;1;1;1;1	1;1;1;1;1;1;1	1;1;1;1;1;1;1	Eukaryotic translation initiation factor 3 subunit D	EIF3D				>tr|B0QYA8|B0QYA8_HUMAN Eukaryotic translation initiation factor 3 subunit D (Fragment) OS=Homo sapiens GN=EIF3D PE=1 SV=1;>tr|B0QYA6|B0QYA6_HUMAN Eukaryotic translation initiation factor 3 subunit D (Fragment) OS=Homo sapiens GN=EIF3D PE=1 SV=1;>tr|B0QYA7	7	1	1	1	10.6	10.6	10.6	14.476	123	123;173;186;269;499;533;548	0.0088106			NaN	1	0	Median			NaN	1	0	Median			NaN	1	0	Median	63423000	22503000	22080000	18840000				14	1148	True
P26640;P26640-2	P26640;P26640-2	2;1	2;1	2;1	Valine--tRNA ligase	VARS				>sp|P26640|SYVC_HUMAN Valine--tRNA ligase OS=Homo sapiens GN=VARS PE=1 SV=4;>sp|P26640-2|SYVC_HUMAN Isoform 2 of Valine--tRNA ligase OS=Homo sapiens GN=VARS	2	2	2	2	2.8	2.8	2.8	140.47	1264	1264;297	0			NaN	1	0	Median			NaN	1	0	Median			NaN	1	0	Median	23904000	6630700	6445900	10828000				118	572;777	True;True
O43143	O43143	1	1	1	Putative pre-mRNA-splicing factor ATP-dependent RNA helicase DHX15	DHX15				>sp|O43143|DHX15_HUMAN Putative pre-mRNA-splicing factor ATP-dependent RNA helicase DHX15 OS=Homo sapiens GN=DHX15 PE=1 SV=2	1	1	1	1	1.6	1.6	1.6	90.932	795	795	0.0048544			NaN	1	0	Median			NaN	1	0	Median			NaN	1	0	Median	42045000	15617000	14925000	11502000				72	453	True
K7ERG4;P62316	K7ERG4;P62316	1;1	1;1	1;1	Small nuclear ribonucleoprotein Sm D2	SNRPD2				>tr|K7ERG4|K7ERG4_HUMAN Small nuclear ribonucleoprotein Sm D2 OS=Homo sapiens GN=SNRPD2 PE=1 SV=1;>sp|P62316|SMD2_HUMAN Small nuclear ribonucleoprotein Sm D2 OS=Homo sapiens GN=SNRPD2 PE=1 SV=1	2	1	1	1	9	9	9	8.7769	78	78;118	0			NaN	1	0	Median			NaN	1	0	Median			NaN	1	0	Median	145280000	42755000	39127000	63400000				64	996	True
K7EL60;K7ER90;K7EL20;K7ENA8;O75821	K7EL60;K7ER90;K7EL20;K7ENA8;O75821	1;1;1;1;1	1;1;1;1;1	1;1;1;1;1	Eukaryotic translation initiation factor 3 subunit G	EIF3G				>tr|K7EL60|K7EL60_HUMAN Eukaryotic translation initiation factor 3 subunit G OS=Homo sapiens GN=EIF3G PE=1 SV=1;>tr|K7ER90|K7ER90_HUMAN Eukaryotic translation initiation factor 3 subunit G (Fragment) OS=Homo sapiens GN=EIF3G PE=1 SV=1;>tr|K7EL20|K7EL20_HUM	5	1	1	1	8.7	8.7	8.7	16.189	149	149;227;263;289;320	0.0093023			NaN	1	0	Median			NaN	1	0	Median			NaN	1	0	Median	66224000	25981000	23338000	16905000				61	1140	True
H3BNT7;H3BTM8;P51665	H3BNT7;H3BTM8;P51665	1;1;1	1;1;1	1;1;1	26S proteasome non-ATPase regulatory subunit 7	PSMD7				>tr|H3BNT7|H3BNT7_HUMAN 26S proteasome non-ATPase regulatory subunit 7 OS=Homo sapiens GN=PSMD7 PE=1 SV=1;>tr|H3BTM8|H3BTM8_HUMAN 26S proteasome non-ATPase regulatory subunit 7 OS=Homo sapiens GN=PSMD7 PE=1 SV=1;>sp|P51665|PSMD7_HUMAN 26S proteasome non-AT	3	1	1	1	6.2	6.2	6.2	20.064	177	177;198;324	0.004878			NaN	1	0	Median			NaN	1	0	Median			NaN	1	0	Median	41273000	16240000	14382000	10651000				52	1269	True
Q9NXV2	Q9NXV2	1	1	1	BTB/POZ domain-containing protein KCTD5	KCTD5				>sp|Q9NXV2|KCTD5_HUMAN BTB/POZ domain-containing protein KCTD5 OS=Homo sapiens GN=KCTD5 PE=1 SV=1	1	1	1	1	6.8	6.8	6.8	26.092	234	234	0.0047847			NaN	1	1	Median			NaN	1	1	Median			NaN	1	1	Median	75877000	30670000	26926000	18281000				207	253	True
E9PQV8;O00303	E9PQV8;O00303	1;1	1;1	1;1	Eukaryotic translation initiation factor 3 subunit F	EIF3F				>tr|E9PQV8|E9PQV8_HUMAN Eukaryotic translation initiation factor 3 subunit F OS=Homo sapiens GN=EIF3F PE=1 SV=1;>sp|O00303|EIF3F_HUMAN Eukaryotic translation initiation factor 3 subunit F OS=Homo sapiens GN=EIF3F PE=1 SV=1	2	1	1	1	12.1	12.1	12.1	11.606	124	124;357	0			NaN	1	0	Median			NaN	1	0	Median			NaN	1	0	Median	75168000	25110000	21862000	28197000				36	693	True
P55884;P55884-2;C9JZG1	P55884;P55884-2;C9JZG1	2;2;1	2;2;1	2;2;1	Eukaryotic translation initiation factor 3 subunit B	EIF3B				>sp|P55884|EIF3B_HUMAN Eukaryotic translation initiation factor 3 subunit B OS=Homo sapiens GN=EIF3B PE=1 SV=3;>sp|P55884-2|EIF3B_HUMAN Isoform 2 of Eukaryotic translation initiation factor 3 subunit B OS=Homo sapiens GN=EIF3B;>tr|C9JZG1|C9JZG1_HUMAN Eukar	3	2	2	2	2.9	2.9	2.9	92.48	814	814;873;302	0			NaN	1	0	Median			NaN	1	0	Median			NaN	1	0	Median	15581000	6007900	4876800	4696400				146	94;298	True;True
P25398	P25398	2	2	2	40S ribosomal protein S12	RPS12				>sp|P25398|RS12_HUMAN 40S ribosomal protein S12 OS=Homo sapiens GN=RPS12 PE=1 SV=3	1	2	2	2	25	25	25	14.515	132	132	0			NaN	1	1	Median			NaN	1	1	Median			NaN	1	1	Median	134310000	59919000	46797000	27596000				114	770;875	True;True
E9PP36;E9PKZ0;E9PKU4;P62917	E9PP36;E9PKZ0;E9PKU4;P62917	1;1;1;1	1;1;1;1	1;1;1;1	60S ribosomal protein L8	RPL8				>tr|E9PP36|E9PP36_HUMAN 60S ribosomal protein L8 OS=Homo sapiens GN=RPL8 PE=1 SV=1;>tr|E9PKZ0|E9PKZ0_HUMAN 60S ribosomal protein L8 (Fragment) OS=Homo sapiens GN=RPL8 PE=1 SV=1;>tr|E9PKU4|E9PKU4_HUMAN 60S ribosomal protein L8 (Fragment) OS=Homo sapiens GN=	4	1	1	1	7.4	7.4	7.4	16.18	148	148;205;235;257	0.0048309			NaN	1	1	Median			NaN	1	1	Median			NaN	1	1	Median	20015000	9407200	6968900	3639200				35	131	True
E9PRR7;Q14331	E9PRR7;Q14331	1;1	1;1	1;1	Protein FRG1	FRG1				>tr|E9PRR7|E9PRR7_HUMAN Protein FRG1 (Fragment) OS=Homo sapiens GN=FRG1 PE=1 SV=1;>sp|Q14331|FRG1_HUMAN Protein FRG1 OS=Homo sapiens GN=FRG1 PE=1 SV=1	2	1	1	1	11.2	11.2	11.2	12.516	116	116;258	0			NaN	1	0	Median			NaN	1	0	Median			NaN	1	0	Median	137630000	45998000	33486000	58145000				37	1307	True
J3QL05;J3KP15;Q01130-2;Q01130;Q9BRL6-2;Q9BRL6	J3QL05;J3KP15;Q01130-2;Q01130;Q9BRL6-2;Q9BRL6	1;1;1;1;1;1	1;1;1;1;1;1	1;1;1;1;1;1	Serine/arginine-rich splicing factor 2;Serine/arginine-rich splicing factor 8	SRSF2;SRSF8				>tr|J3QL05|J3QL05_HUMAN Serine/arginine-rich-splicing factor 2 (Fragment) OS=Homo sapiens GN=SRSF2 PE=1 SV=1;>tr|J3KP15|J3KP15_HUMAN Serine/arginine-rich-splicing factor 2 (Fragment) OS=Homo sapiens GN=SRSF2 PE=1 SV=3;>sp|Q01130-2|SRSF2_HUMAN Isoform 2 of	6	1	1	1	6.2	6.2	6.2	15.156	130	130;134;209;221;275;282	0.009009			NaN	1	0	Median			NaN	1	0	Median			NaN	1	0	Median	90241000	37103000	25795000	27342000				55	1180	True
H0YB22;E5RH77;P62263	H0YB22;E5RH77;P62263	1;1;1	1;1;1	1;1;1	40S ribosomal protein S14	RPS14				>tr|H0YB22|H0YB22_HUMAN 40S ribosomal protein S14 (Fragment) OS=Homo sapiens GN=RPS14 PE=1 SV=1;>tr|E5RH77|E5RH77_HUMAN 40S ribosomal protein S14 OS=Homo sapiens GN=RPS14 PE=1 SV=1;>sp|P62263|RS14_HUMAN 40S ribosomal protein S14 OS=Homo sapiens GN=RPS14 PE	3	1	1	1	9.2	9.2	9.2	12.832	120	120;134;151	0.0051546			NaN	1	0	Median			NaN	1	0	Median			NaN	1	0	Median	46609000	20041000	13852000	12717000				28	1113	True
O95278-6;O95278-7;O95278-8;H0Y6I8;O95278-2;O95278-3;O95278	O95278-6;O95278-7;O95278-8;H0Y6I8;O95278-2;O95278-3;O95278	1;1;1;1;1;1;1	1;1;1;1;1;1;1	1;1;1;1;1;1;1	Laforin	EPM2A				>sp|O95278-6|EPM2A_HUMAN Isoform 6 of Laforin OS=Homo sapiens GN=EPM2A;>sp|O95278-7|EPM2A_HUMAN Isoform 7 of Laforin OS=Homo sapiens GN=EPM2A;>sp|O95278-8|EPM2A_HUMAN Isoform 8 of Laforin OS=Homo sapiens GN=EPM2A;>tr|H0Y6I8|H0Y6I8_HUMAN Laforin (Fragment)	7	1	1	1	15.9	15.9	15.9	9.9326	88	88;177;193;237;317;331;331	0.0092593			NaN	1	0	Median			NaN	1	0	Median			NaN	1	0	Median	23626000	9733600	6220500	7671400				47	381	True
P62273;P62273-2	P62273;P62273-2	1;1	1;1	1;1	40S ribosomal protein S29	RPS29				>sp|P62273|RS29_HUMAN 40S ribosomal protein S29 OS=Homo sapiens GN=RPS29 PE=1 SV=2;>sp|P62273-2|RS29_HUMAN Isoform 2 of 40S ribosomal protein S29 OS=Homo sapiens GN=RPS29	2	1	1	1	19.6	19.6	19.6	6.6767	56	56;67	0			NaN	1	0	Median			NaN	1	0	Median			NaN	1	0	Median	246890000	115200000	72506000	59184000				150	382	True
Q9P2P6	Q9P2P6	1	1	1	StAR-related lipid transfer protein 9	STARD9				>sp|Q9P2P6|STAR9_HUMAN StAR-related lipid transfer protein 9 OS=Homo sapiens GN=STARD9 PE=1 SV=3	1	1	1	1	0.1	0.1	0.1	516.34	4700	4700	0.0093897			NaN	1	0	Median			NaN	1	0	Median			NaN	1	0	Median	42633000	14946000	9330700	18356000				211	650	True
P62857	P62857	2	2	2	40S ribosomal protein S28	RPS28				>sp|P62857|RS28_HUMAN 40S ribosomal protein S28 OS=Homo sapiens GN=RPS28 PE=1 SV=1	1	2	2	2	30.4	30.4	30.4	7.8409	69	69	0			NaN	1	0	Median			NaN	1	0	Median			NaN	1	0	Median	18561000	7711600	4771500	6078300				157	226;1170	True;True
Q5T760;Q5T757;Q05519-2;Q05519	Q5T760;Q5T757;Q05519-2;Q05519	1;1;1;1	1;1;1;1	1;1;1;1	Serine/arginine-rich splicing factor 11	SRSF11				>tr|Q5T760|Q5T760_HUMAN Serine/arginine-rich-splicing factor 11 (Fragment) OS=Homo sapiens GN=SRSF11 PE=1 SV=1;>tr|Q5T757|Q5T757_HUMAN Serine/arginine-rich-splicing factor 11 OS=Homo sapiens GN=SRSF11 PE=1 SV=1;>sp|Q05519-2|SRS11_HUMAN Isoform 2 of Serine/	4	1	1	1	3.6	3.6	3.6	42.316	389	389;424;483;484	0.0092166			NaN	1	0	Median			NaN	1	0	Median			NaN	1	0	Median	48408000	23782000	14502000	10124000				168	735	True
C9JYQ9;Q6P5R6;H0Y8C2	C9JYQ9;Q6P5R6;H0Y8C2	1;1;1	1;1;1	1;1;1	60S ribosomal protein L22-like 1	RPL22L1				>tr|C9JYQ9|C9JYQ9_HUMAN 60S ribosomal protein L22-like 1 OS=Homo sapiens GN=RPL22L1 PE=1 SV=1;>sp|Q6P5R6|RL22L_HUMAN 60S ribosomal protein L22-like 1 OS=Homo sapiens GN=RPL22L1 PE=1 SV=2;>tr|H0Y8C2|H0Y8C2_HUMAN 60S ribosomal protein L22-like 1 (Fragment) O	3	1	1	1	9.9	9.9	9.9	14.478	121	121;122;142	0.0047619			NaN	1	1	Median			NaN	1	1	Median			NaN	1	1	Median	42930000	18650000	11201000	13080000				21	1069	True
O75688-2	O75688-2	25	1	1	Protein phosphatase 1B	PPM1B				>sp|O75688-2|PPM1B_HUMAN Isoform Beta-2 of Protein phosphatase 1B OS=Homo sapiens GN=PPM1B	1	25	1	1	77.5	4.7	4.7	42.77	387	387	0			NaN	1	0	Median			NaN	1	0	Median			NaN	1	0	Median	332960000	152860000	91245000	88855000				80	61;185;192;422;448;532;533;551;587;669;737;827;864;933;956;959;960;1016;1067;1153;1167;1173;1234;1252;1296	False;False;False;False;False;False;False;False;False;False;True;False;False;False;False;False;False;False;False;False;False;False;False;False;False
Q9Y657	Q9Y657	1	1	1	Spindlin-1	SPIN1				>sp|Q9Y657|SPIN1_HUMAN Spindlin-1 OS=Homo sapiens GN=SPIN1 PE=1 SV=3	1	1	1	1	3.8	3.8	3.8	29.6	262	262	0.004717			NaN	1	1	Median			NaN	1	1	Median			NaN	1	1	Median	72523000	23718000	12977000	35828000				225	1251	True
Q9UNX4	Q9UNX4	1	1	1	WD repeat-containing protein 3	WDR3				>sp|Q9UNX4|WDR3_HUMAN WD repeat-containing protein 3 OS=Homo sapiens GN=WDR3 PE=1 SV=1	1	1	1	1	1.5	1.5	1.5	106.1	943	943	0.0088889			NaN	1	1	Median			NaN	1	1	Median			NaN	1	1	Median	59826000	854250	399560	58572000				215	1122	True
P01615	P01615	1	1	1	Ig kappa chain V-II region FR					>sp|P01615|KV202_HUMAN Ig kappa chain V-II region FR OS=Homo sapiens PE=1 SV=1	1	1	1	1	11.5	11.5	11.5	12.059	113	113	0			NaN	1	1	Median			NaN	1	1	Median			NaN	1	1	Median	96841000	65991000	13492000	17358000				85	339	True
A0A075B6R9	A0A075B6R9	3	2	2						>tr|A0A075B6R9|A0A075B6R9_HUMAN Protein IGKV2D-24 (Fragment) OS=Homo sapiens GN=IGKV2D-24 PE=4 SV=1	1	3	2	2	13.3	13.3	13.3	13.079	120	120	0			NaN	1	1	Median			NaN	1	1	Median			NaN	1	1	Median	116690000	94513000	19181000	2995900				1	343;721;1254	False;True;True
P01859	P01859	1	1	1	Ig gamma-2 chain C region	IGHG2				>sp|P01859|IGHG2_HUMAN Ig gamma-2 chain C region OS=Homo sapiens GN=IGHG2 PE=1 SV=2	1	1	1	1	2.8	2.8	2.8	35.9	326	326	0.0050251			NaN	0	0	Median			NaN	0	0	Median			NaN	0	0	Median	4614000000	4614000000	0	0				86	222	True
Q9BRK5-4;H0Y3T6;Q9BRK5-3;G3V1E2;Q9BRK5-6;Q9BRK5	Q9BRK5-4;H0Y3T6;Q9BRK5-3;G3V1E2;Q9BRK5-6;Q9BRK5	1;1;1;1;1;1	1;1;1;1;1;1	1;1;1;1;1;1	45 kDa calcium-binding protein	SDF4				>sp|Q9BRK5-4|CAB45_HUMAN Isoform 4 of 45 kDa calcium-binding protein OS=Homo sapiens GN=SDF4;>tr|H0Y3T6|H0Y3T6_HUMAN 45 kDa calcium-binding protein (Fragment) OS=Homo sapiens GN=SDF4 PE=1 SV=1;>sp|Q9BRK5-3|CAB45_HUMAN Isoform 3 of 45 kDa calcium-binding pr	6	1	1	1	5	5	5	23.031	202	202;243;254;254;348;362	0.0091324			NaN	0	0	Median			NaN	0	0	Median			NaN	0	0	Median	15859000	0	15859000	0				44	374	True
Q96RN1-4;Q96RN1-2;Q96RN1	Q96RN1-4;Q96RN1-2;Q96RN1	1;1;1	1;1;1	1;1;1	Testis anion transporter 1	SLC26A8				>sp|Q96RN1-4|S26A8_HUMAN Isoform 4 of Testis anion transporter 1 OS=Homo sapiens GN=SLC26A8;>sp|Q96RN1-2|S26A8_HUMAN Isoform 2 of Testis anion transporter 1 OS=Homo sapiens GN=SLC26A8;>sp|Q96RN1|S26A8_HUMAN Testis anion transporter 1 OS=Homo sapiens GN=SLC	3	1	1	1	1.3	1.3	1.3	85.679	768	768;865;970	0.0091743			NaN	0	0	Median			NaN	0	0	Median			NaN	0	0	Median	85593000	0	35827000	49766000				199	1084	True
F5GX11;P25786;P25786-2;B4DEV8	F5GX11;P25786;P25786-2;B4DEV8	2;2;2;1	2;2;2;1	2;2;2;1	Proteasome subunit alpha type-1;Proteasome subunit alpha type	PSMA1				>tr|F5GX11|F5GX11_HUMAN Proteasome subunit alpha type-1 OS=Homo sapiens GN=PSMA1 PE=1 SV=1;>sp|P25786|PSA1_HUMAN Proteasome subunit alpha type-1 OS=Homo sapiens GN=PSMA1 PE=1 SV=1;>sp|P25786-2|PSA1_HUMAN Isoform Long of Proteasome subunit alpha type-1 OS=H	4	2	2	2	8	8	8	26.505	238	238;263;269;164	0			NaN	0	0	Median			NaN	0	0	Median			NaN	0	0	Median	0	0	0	0				39	350;784	True;True
P62306	P62306	1	1	1	Small nuclear ribonucleoprotein F	SNRPF				>sp|P62306|RUXF_HUMAN Small nuclear ribonucleoprotein F OS=Homo sapiens GN=SNRPF PE=1 SV=1	1	1	1	1	9.3	9.3	9.3	9.7251	86	86	0.0052356			NaN	0	0	Median			NaN	0	0	Median			NaN	0	0	Median	0	0	0	0				152	144	True
[truncated: 6 more columns]
