# Supplementary material for: R2TP/Prefoldin-like component RUVBL1/RUVBL2 directly interacts with ZNHIT2 to regulate assembly of U5 small nuclear ribonucleoprotein
Source: Nat Commun. 2017 May 31;8:15615. doi: 10.1038/ncomms15615 (PMC5460035; doi:10.1038/ncomms15615)
Supplement: Supplementary Data 4 — Identified and quantified protein groups via MaxQuant analysis of triple-labeled PRPF8-FLAG affinity purification in combination with ZNHIT2 knockdown. [file ncomms15615-s5.xlsx]

## Sheet: proteinGroups
Protein IDs	Majority protein IDs	Peptide counts (all)	Peptide counts (razor+unique)	Peptide counts (unique)	Protein names	Gene names	Ratio M/L	Ratio H/L	Ratio H/M	Fasta headers	Number of proteins	Peptides	Razor + unique peptides	Unique peptides	Sequence coverage [%]	Unique + razor sequence coverage [%]	Unique sequence coverage [%]	Mol. weight [kDa]	Sequence length	Sequence lengths	Q-value	Ratio M/L	Ratio M/L normalized	Ratio M/L variability [%]	Ratio M/L count	Ratio M/L iso-count	Ratio M/L type	Ratio H/L	Ratio H/L normalized	Ratio H/L variability [%]	Ratio H/L count	Ratio H/L iso-count	Ratio H/L type	Ratio H/M	Ratio H/M normalized	Ratio H/M variability [%]	Ratio H/M count	Ratio H/M iso-count	Ratio H/M type	Intensity	Intensity L	Intensity M	Intensity H	Only identified by site	Reverse	Potential contaminant	id	Peptide IDs	Peptide is razor
Q9Y312;A2A2Q9	Q9Y312;A2A2Q9	13;13	13;13	13;13	Protein AAR2 homolog	AAR2	8.3301	8.4216	0.99037	>sp|Q9Y312|AAR2_HUMAN Protein AAR2 homolog OS=Homo sapiens GN=AAR2 PE=1 SV=2;>tr|A2A2Q9|A2A2Q9_HUMAN Protein AAR2 homolog OS=Homo sapiens GN=AAR2 PE=1 SV=1	2	13	13	13	41.7	41.7	41.7	43.472	384	384;398	0	8.3301	6.1113	88.121	8	0	Median	8.4216	7.4463	88.41	8	0	Median	0.99037	1.0763	3.8508	8	0	Median	3195700000	183560000	1470300000	1541800000				20	23;129;610;662;912;1148;1151;1152;1271;1511;1726;1861;1869	True;True;True;True;True;True;True;True;True;True;True;True;True
O95816-2;O95816;A2A296	O95816-2;O95816;A2A296	6;6;3	6;6;3	6;6;3	BAG family molecular chaperone regulator 2	BAG2	7.6936	8.7624	1.0668	>sp|O95816-2|BAG2_HUMAN Isoform 2 of BAG family molecular chaperone regulator 2 OS=Homo sapiens GN=BAG2;>sp|O95816|BAG2_HUMAN BAG family molecular chaperone regulator 2 OS=Homo sapiens GN=BAG2 PE=1 SV=1;>tr|A2A296|A2A296_HUMAN BAG family molecular chaperon	3	6	6	6	44.4	44.4	44.4	20.189	178	178;211;108	0	7.6936	5.6546	47.751	5	4	Median	8.7624	7.9847	45.21	5	4	Median	1.0668	1.149	15.757	5	4	Median	1061800000	80784000	419520000	561450000				154	478;497;732;1276;1398;1598	True;True;True;True;True;True
Q15029-2;Q15029;Q15029-3;K7EP67;K7EJ74;K7EIT3;K7EIV5;P13639	Q15029-2;Q15029;Q15029-3	52;52;50;15;6;2;1;1	52;52;50;15;6;2;1;1	52;52;50;15;6;2;1;1	116 kDa U5 small nuclear ribonucleoprotein component	EFTUD2	6.6743	6.6213	0.86799	>sp|Q15029-2|U5S1_HUMAN Isoform 2 of 116 kDa U5 small nuclear ribonucleoprotein component OS=Homo sapiens GN=EFTUD2;>sp|Q15029|U5S1_HUMAN 116 kDa U5 small nuclear ribonucleoprotein component OS=Homo sapiens GN=EFTUD2 PE=1 SV=1;>sp|Q15029-3|U5S1_HUMAN Isofo	8	52	52	52	69.7	69.7	69.7	105.38	937	937;972;962;223;134;148;106;858	0	6.6743	6.5841	43.903	35	0	Median	6.6213	5.9101	45.784	35	0	Median	0.86799	0.93614	6.8568	35	0	Median	27836000000	1815000000	13557000000	12464000000				300	52;206;299;352;461;490;542;549;568;582;586;587;682;755;757;805;823;839;864;895;969;1047;1067;1134;1136;1174;1175;1248;1334;1340;1345;1353;1377;1413;1414;1415;1493;1507;1510;1528;1529;1562;1585;1669;1698;1699;1762;1771;1787;1844;1890;1929	True;True;True;True;True;True;True;True;True;True;True;True;True;True;True;True;True;True;True;True;True;True;True;True;True;True;True;True;True;True;True;True;True;True;True;True;True;True;True;True;True;True;True;True;True;True;True;True;True;True;True;True
O95905;O95905-3;O95905-2;C9J316;F2Z2R1;C9JGV1	O95905;O95905-3;O95905-2;C9J316	13;13;9;7;4;3	13;13;9;7;4;3	13;13;9;7;4;3	Protein SGT1	ECD	6.0358	4.3546	0.8515	>sp|O95905|SGT1_HUMAN Protein SGT1 OS=Homo sapiens GN=ECD PE=1 SV=1;>sp|O95905-3|SGT1_HUMAN Isoform 3 of Protein SGT1 OS=Homo sapiens GN=ECD;>sp|O95905-2|SGT1_HUMAN Isoform 2 of Protein SGT1 OS=Homo sapiens GN=ECD;>tr|C9J316|C9J316_HUMAN Protein SGT1 (Frag	6	13	13	13	29.7	29.7	29.7	72.757	644	644;677;601;212;163;217	0	6.0358	4.9814	63.67	17	15	Median	4.3546	4.558	76.455	17	15	Median	0.8515	0.93863	25.396	17	15	Median	1605800000	159670000	769800000	676280000				156	69;212;408;575;694;897;924;1066;1110;1393;1447;1710;1863	True;True;True;True;True;True;True;True;True;True;True;True;True
Q6P2Q9;I3L0J9;I3L3Z8;I3L1T8	Q6P2Q9	103;31;14;2	103;31;14;2	103;31;14;2	Pre-mRNA-processing-splicing factor 8	PRPF8	5.8214	6.046	1.0172	>sp|Q6P2Q9|PRP8_HUMAN Pre-mRNA-processing-splicing factor 8 OS=Homo sapiens GN=PRPF8 PE=1 SV=2	4	103	103	103	46.6	46.6	46.6	273.6	2335	2335;1013;250;116	0	5.8214	6.3009	53.07	51	0	Median	6.046	6.3308	56.022	51	0	Median	1.0172	1.0948	8.3281	51	0	Median	47305000000	2737000000	21273000000	23296000000				310	35;66;83;93;130;143;162;182;210;255;260;268;274;275;288;336;345;357;358;382;394;415;463;467;469;472;489;593;600;601;614;622;631;632;635;665;690;734;780;811;816;817;818;858;865;891;913;963;1008;1032;1050;1060;1098;1099;1102;1132;1137;1142;1163;1209;1219;1220;1221;1270;1274;1296;1304;1309;1327;1344;1386;1387;1501;1516;1523;1533;1536;1538;1542;1555;1572;1573;1578;1610;1611;1631;1632;1633;1652;1705;1…	True;True;True;True;True;True;True;True;True;True;True;True;True;True;True;True;True;True;True;True;True;True;True;True;True;True;True;True;True;True;True;True;True;True;True;True;True;True;True;True;True;True;True;True;True;True;True;True;True;True;True;True;True;True;True;True;True;True;True;True;True;True;True;True;True;True;True;True;True;True;True;True;True;True;True;True;True;True;True;True…
Q9Y265;Q9Y265-2;E7ETR0;H7C4G5;J3QLR1;H7C4I3	Q9Y265;Q9Y265-2;E7ETR0	11;9;6;4;3;1	11;9;6;4;3;1	11;9;6;4;3;1	RuvB-like 1	RUVBL1	5.7096	1.7543	0.29845	>sp|Q9Y265|RUVB1_HUMAN RuvB-like 1 OS=Homo sapiens GN=RUVBL1 PE=1 SV=1;>sp|Q9Y265-2|RUVB1_HUMAN Isoform 2 of RuvB-like 1 OS=Homo sapiens GN=RUVBL1;>tr|E7ETR0|E7ETR0_HUMAN RuvB-like 1 OS=Homo sapiens GN=RUVBL1 PE=1 SV=1	6	11	11	11	33.3	33.3	33.3	50.227	456	456;386;315;267;131;222	0	5.7096	4.0526	16.309	8	0	Median	1.7543	1.5511	35.794	8	0	Median	0.29845	0.34316	28.749	8	0	Median	1293800000	181470000	803590000	308740000				348	99;149;189;322;573;609;945;1251;1519;1577;1924	True;True;True;True;True;True;True;True;True;True;True
Q9UHR6;E9PQB8	Q9UHR6	10;3	10;3	10;3	Zinc finger HIT domain-containing protein 2	ZNHIT2	4.9128	0.97063	0.21511	>sp|Q9UHR6|ZNHI2_HUMAN Zinc finger HIT domain-containing protein 2 OS=Homo sapiens GN=ZNHIT2 PE=1 SV=1	2	10	10	10	34.5	34.5	34.5	42.883	403	403;186	0	4.9128	4.6658	75.869	8	6	Median	0.97063	1.0155	73.514	8	6	Median	0.21511	0.23028	31.31	8	6	Median	558140000	78758000	403190000	76193000				343	72;214;234;519;625;768;792;1135;1616;1761	True;True;True;True;True;True;True;True;True;True
Q9UBB6-2;Q9UBB6;Q9UBB6-3;C9J5H8;H7C2R2	Q9UBB6-2;Q9UBB6;Q9UBB6-3;C9J5H8	10;10;10;5;1	10;10;10;5;1	10;10;10;5;1	Neurochondrin	NCDN	4.7029	4.0184	0.89282	>sp|Q9UBB6-2|NCDN_HUMAN Isoform 2 of Neurochondrin OS=Homo sapiens GN=NCDN;>sp|Q9UBB6|NCDN_HUMAN Neurochondrin OS=Homo sapiens GN=NCDN PE=1 SV=1;>sp|Q9UBB6-3|NCDN_HUMAN Isoform 3 of Neurochondrin OS=Homo sapiens GN=NCDN;>tr|C9J5H8|C9J5H8_HUMAN Neurochondri	5	10	10	10	16.3	16.3	16.3	77.242	712	712;729;731;244;193	0	4.7029	4.9489	18.152	6	0	Median	4.0184	4.2116	25.816	6	0	Median	0.89282	0.95005	7.8504	6	0	Median	1410500000	154190000	650750000	605510000				342	281;331;334;423;702;763;795;923;1069;1183	True;True;True;True;True;True;True;True;True;True
P08107;P08107-2;V9GZ37	P08107;P08107-2;V9GZ37	37;32;25	37;32;25	24;20;16	Heat shock 70 kDa protein 1A/1B	HSPA1A	4.5645	3.8657	0.86805	>sp|P08107|HSP71_HUMAN Heat shock 70 kDa protein 1A/1B OS=Homo sapiens GN=HSPA1A PE=1 SV=5;>sp|P08107-2|HSP71_HUMAN Isoform 2 of Heat shock 70 kDa protein 1A/1B OS=Homo sapiens GN=HSPA1A;>tr|V9GZ37|V9GZ37_HUMAN Heat shock 70 kDa protein 1A/1B OS=Homo sapie	3	37	37	24	53	53	33.1	70.051	641	641;586;476	0	4.5645	3.6565	33.629	34	0	Median	3.8657	3.5066	31.684	34	0	Median	0.86805	0.92532	10.183	34	0	Median	37263000000	4680900000	17178000000	15405000000				172	54;122;144;154;166;218;230;232;287;380;455;464;465;670;739;821;852;855;940;1040;1041;1088;1120;1121;1122;1155;1173;1178;1228;1229;1339;1358;1489;1639;1755;1801;1898	True;True;True;True;True;True;True;True;True;True;True;True;True;True;True;True;True;True;True;True;True;True;True;True;True;True;True;True;True;True;True;True;True;True;True;True;True
Q9Y230;Q9Y230-2;M0R0Y3;X6R2L4;M0QXI6	Q9Y230;Q9Y230-2;M0R0Y3	12;11;7;3;2	12;11;7;3;2	12;11;7;3;2	RuvB-like 2	RUVBL2	4.4083	1.3624	0.30222	>sp|Q9Y230|RUVB2_HUMAN RuvB-like 2 OS=Homo sapiens GN=RUVBL2 PE=1 SV=3;>sp|Q9Y230-2|RUVB2_HUMAN Isoform 2 of RuvB-like 2 OS=Homo sapiens GN=RUVBL2;>tr|M0R0Y3|M0R0Y3_HUMAN RuvB-like 2 OS=Homo sapiens GN=RUVBL2 PE=1 SV=1	5	12	12	12	32.2	32.2	32.2	51.156	463	463;418;354;259;109	0	4.4083	3.5246	16.849	4	0	Median	1.3624	1.267	7.1858	4	0	Median	0.30222	0.33723	3.4847	4	0	Median	1782200000	275130000	1066800000	440280000				346	188;271;430;513;611;717;1033;1257;1537;1620;1853;1872	True;True;True;True;True;True;True;True;True;True;True;True
A6PVX3;P55036-2;P55036;Q5VWC4	A6PVX3;P55036-2;P55036;Q5VWC4	3;3;3;3	3;3;3;3	3;3;3;3	26S proteasome non-ATPase regulatory subunit 4	PSMD4	4.4043	3.2674	0.73541	>tr|A6PVX3|A6PVX3_HUMAN 26S proteasome non-ATPase regulatory subunit 4 (Fragment) OS=Homo sapiens GN=PSMD4 PE=1 SV=1;>sp|P55036-2|PSMD4_HUMAN Isoform Rpn10E of 26S proteasome non-ATPase regulatory subunit 4 OS=Homo sapiens GN=PSMD4;>sp|P55036|PSMD4_HUMAN 2	4	3	3	3	20.2	20.2	20.2	21.783	203	203;268;377;380	0	4.4043	3.3179	42.089	3	2	Plateau	3.2674	2.8989	43.759	3	2	Plateau	0.73541	0.80749	11.875	3	2	Median	502520000	102450000	205950000	194120000				22	730;819;1071	True;True;True
O75643;O75643-2;B4E0P5	O75643	60;22;15	60;22;15	60;22;15	U5 small nuclear ribonucleoprotein 200 kDa helicase	SNRNP200	4.3232	4.3204	0.98854	>sp|O75643|U520_HUMAN U5 small nuclear ribonucleoprotein 200 kDa helicase OS=Homo sapiens GN=SNRNP200 PE=1 SV=2	3	60	60	60	32.2	32.2	32.2	244.5	2136	2136;625;595	0	4.3232	4.673	60.799	25	0	Median	4.3204	4.5377	54.682	25	0	Median	0.98854	1.0497	7.4687	25	0	Median	14988000000	1140700000	6445000000	7402400000				144	14;131;219;220;223;245;246;264;265;284;306;344;353;354;361;449;480;485;496;576;589;626;644;655;748;829;842;893;909;954;998;1044;1092;1138;1157;1171;1179;1193;1232;1292;1319;1338;1342;1444;1445;1457;1458;1552;1568;1570;1612;1625;1666;1714;1838;1864;1874;1891;1892;1897	True;True;True;True;True;True;True;True;True;True;True;True;True;True;True;True;True;True;True;True;True;True;True;True;True;True;True;True;True;True;True;True;True;True;True;True;True;True;True;True;True;True;True;True;True;True;True;True;True;True;True;True;True;True;True;True;True;True;True;True
P11142;E9PKE3;P11142-2;E9PNE6;E9PN89;E9PLF4;A8K7Q2;E9PQQ4;E9PQK7;E9PK54;E9PPY6;P54652;E9PN25;E9PI65;E9PS65;E9PM13	P11142;E9PKE3;P11142-2;E9PNE6;E9PN89	28;27;23;19;18;13;13;12;12;12;10;10;9;8;6;4	26;25;22;17;18;12;12;11;11;11;9;8;8;7;5;3	23;22;19;15;15;11;10;11;11;11;9;5;8;6;5;3	Heat shock cognate 71 kDa protein	HSPA8	3.861	4.0641	1.1636	>sp|P11142|HSP7C_HUMAN Heat shock cognate 71 kDa protein OS=Homo sapiens GN=HSPA8 PE=1 SV=1;>tr|E9PKE3|E9PKE3_HUMAN Heat shock cognate 71 kDa protein OS=Homo sapiens GN=HSPA8 PE=1 SV=1;>sp|P11142-2|HSP7C_HUMAN Isoform 2 of Heat shock cognate 71 kDa protein	16	28	26	23	45.8	42.7	40.7	70.897	646	646;627;493;500;312;187;410;171;178;184;137;639;132;168;223;151	0	3.861	2.9867	40.005	21	0	Median	4.0641	4.0265	35.65	21	0	Median	1.1636	1.2316	12.683	21	0	Median	12133000000	1494200000	4976500000	5662500000				180	155;229;451;456;459;592;669;736;737;821;941;1038;1039;1087;1154;1172;1230;1231;1237;1310;1330;1378;1464;1484;1639;1657;1695;1800	True;True;True;True;True;True;True;True;True;False;True;True;True;True;True;True;True;True;True;True;True;True;True;True;False;True;True;True
O94906-2;O94906	O94906-2;O94906	10;10	10;10	10;10	Pre-mRNA-processing factor 6	PRPF6	3.6862	4.5903	1.1213	>sp|O94906-2|PRP6_HUMAN Isoform 2 of Pre-mRNA-processing factor 6 OS=Homo sapiens GN=PRPF6;>sp|O94906|PRP6_HUMAN Pre-mRNA-processing factor 6 OS=Homo sapiens GN=PRPF6 PE=1 SV=1	2	10	10	10	12.4	12.4	12.4	102.43	901	901;941	0	3.6862	3.48	10.426	4	0	Median	4.5903	4.8024	21.141	4	0	Median	1.1213	1.2302	8.9869	4	0	Median	796500000	135300000	292930000	368270000				148	3;18;65;185;217;402;646;654;801;1104	True;True;True;True;True;True;True;True;True;True
P31948-3;P31948;P31948-2;F5H783;H0YGI8;F5GXD8	P31948-3;P31948;P31948-2;F5H783	3;3;3;2;1;1	3;3;3;2;1;1	3;3;3;2;1;1	Stress-induced-phosphoprotein 1	STIP1	3.6801	2.4733	0.691	>sp|P31948-3|STIP1_HUMAN Isoform 3 of Stress-induced-phosphoprotein 1 OS=Homo sapiens GN=STIP1;>sp|P31948|STIP1_HUMAN Stress-induced-phosphoprotein 1 OS=Homo sapiens GN=STIP1 PE=1 SV=1;>sp|P31948-2|STIP1_HUMAN Isoform 2 of Stress-induced-phosphoprotein 1 O	6	3	3	3	6.9	6.9	6.9	59.777	519	519;543;590;236;137;138	0	3.6801	3.7501	31.064	2	1	Median	2.4733	2.4493	82.597	2	1	Median	0.691	0.74474	43.942	2	1	Median	67506000	9195900	33681000	24629000				206	94;1592;1644	True;True;True
C9JJV1;Q9Y5U2-2;Q9Y5U2;A6NCC9;E9PME3;C9JHT9;E9PL88;C9JDU0	C9JJV1;Q9Y5U2-2;Q9Y5U2;A6NCC9;E9PME3;C9JHT9	5;5;5;4;4;4;2;2	5;5;5;4;4;4;2;2	5;5;5;4;4;4;2;2	Protein TSSC4	TSSC4	3.636	3.7885	1.1161	>tr|C9JJV1|C9JJV1_HUMAN Protein TSSC4 (Fragment) OS=Homo sapiens GN=TSSC4 PE=1 SV=3;>sp|Q9Y5U2-2|TSSC4_HUMAN Isoform 2 of Protein TSSC4 OS=Homo sapiens GN=TSSC4;>sp|Q9Y5U2|TSSC4_HUMAN Protein TSSC4 OS=Homo sapiens GN=TSSC4 PE=1 SV=3;>tr|A6NCC9|A6NCC9_HUMAN	8	5	5	5	24.5	24.5	24.5	21.965	208	208;265;329;127;191;203;110;112	0	3.636	3.822	80.756	3	0	Median	3.7885	3.9704	74.758	3	0	Median	1.1161	1.1718	2.7947	3	0	Median	1092500000	96408000	475340000	520790000				50	585;1460;1470;1739;1792	True;True;True;True;True
Q3ZCM7;A0A075B736;Q5SQY0;I3L2F9;A6NNZ2;Q9H4B7;CON__ENSEMBL:ENSBTAP00000025008;A0A075B724	Q3ZCM7;A0A075B736;Q5SQY0;I3L2F9;A6NNZ2	11;10;10;8;8;5;5;1	2;2;2;0;0;0;0;0	2;2;2;0;0;0;0;0	Tubulin beta-8 chain;Tubulin beta-8 chain-like protein LOC260334	TUBB8	3.6166	2.4517	0.77981	>sp|Q3ZCM7|TBB8_HUMAN Tubulin beta-8 chain OS=Homo sapiens GN=TUBB8 PE=1 SV=2;>tr|A0A075B736|A0A075B736_HUMAN Tubulin beta-8 chain OS=Homo sapiens GN=TUBB8 PE=1 SV=1;>tr|Q5SQY0|Q5SQY0_HUMAN Tubulin beta-8 chain OS=Homo sapiens GN=TUBB8 PE=1 SV=1;>tr|I3L2F9	8	11	2	2	24.5	7.4	7.4	49.775	444	444;407;410;410;444;451;536;119	0	3.6166	2.9219	34.496	2	0	Median	2.4517	2.2955	7.3887	2	0	Median	0.77981	0.87808	13.281	2	0	Median	255720000	39080000	113820000	102820000				306	190;325;492;493;802;851;883;935;986;1216;1526	False;True;False;False;False;True;False;False;False;False;False
E9PQB7;G3V1A4;E9PP50;P23528;E9PK25;E9PLJ3;Q9Y281-3;Q9Y281;E9PS23	E9PQB7;G3V1A4;E9PP50;P23528;E9PK25;E9PLJ3;Q9Y281-3;Q9Y281	3;3;3;3;3;2;2;2;1	3;3;3;3;3;2;2;2;1	3;3;3;3;3;2;2;2;1	Cofilin-1;Cofilin-2	CFL1;CFL2	3.3868	0.59221	0.29705	>tr|E9PQB7|E9PQB7_HUMAN Cofilin-1 (Fragment) OS=Homo sapiens GN=CFL1 PE=1 SV=1;>tr|G3V1A4|G3V1A4_HUMAN Cofilin 1 (Non-muscle), isoform CRA_a OS=Homo sapiens GN=CFL1 PE=1 SV=1;>tr|E9PP50|E9PP50_HUMAN Cofilin-1 (Fragment) OS=Homo sapiens GN=CFL1 PE=1 SV=3;>s	9	3	3	3	34.4	34.4	34.4	13.923	122	122;149;160;166;204;79;149;166;91	0	3.3868	2.6447	14.812	3	1	Median	0.59221	0.65961	14.516	2	0	Median	0.29705	0.31127	14.453	2	0	Median	98272000	24925000	56661000	16685000				79	187;409;1873	True;True;True
Q96DI7;Q96DI7-2;Q9NSS8	Q96DI7;Q96DI7-2	9;8;4	9;8;4	9;8;4	U5 small nuclear ribonucleoprotein 40 kDa protein	SNRNP40	3.3538	3.9902	1.3376	>sp|Q96DI7|SNR40_HUMAN U5 small nuclear ribonucleoprotein 40 kDa protein OS=Homo sapiens GN=SNRNP40 PE=1 SV=1;>sp|Q96DI7-2|SNR40_HUMAN Isoform 2 of U5 small nuclear ribonucleoprotein 40 kDa protein OS=Homo sapiens GN=SNRNP40	3	9	9	9	39.2	39.2	39.2	39.31	357	357;409;127	0	3.3538	2.6755	45.105	5	0	Median	3.9902	3.5257	44.96	5	0	Median	1.3376	1.4138	12.358	5	0	Median	2000900000	267380000	775080000	958480000				323	515;544;548;705;866;1062;1335;1643;1848	True;True;True;True;True;True;True;True;True
Q14257;Q14257-2;H0YL43;A8MXP8	Q14257;Q14257-2;H0YL43;A8MXP8	5;5;3;3	5;5;3;3	5;5;3;3	Reticulocalbin-2	RCN2	3.1016	2.3371	0.73415	>sp|Q14257|RCN2_HUMAN Reticulocalbin-2 OS=Homo sapiens GN=RCN2 PE=1 SV=1;>sp|Q14257-2|RCN2_HUMAN Isoform 2 of Reticulocalbin-2 OS=Homo sapiens GN=RCN2;>tr|H0YL43|H0YL43_HUMAN Reticulocalbin-2 (Fragment) OS=Homo sapiens GN=RCN2 PE=1 SV=1;>tr|A8MXP8|A8MXP8_H	4	5	5	5	19.2	19.2	19.2	36.876	317	317;335;155;216	0	3.1016	3.2309	45.188	4	0	Median	2.3371	2.3811	39.861	4	0	Median	0.73415	0.79359	9.5325	4	0	Median	484850000	62359000	212130000	210360000				296	39;1288;1735;1736;1856	True;True;True;True;True
P62979;M0R1V7;A0A087WV77;J3QS39;J3QTR3;F5H6Q2;P62987;F5GYU3;F5H2Z3;F5H265;B4DV12;F5H388;F5H747;F5GXK7;J3QKN0;Q5PY61;P0CG47;Q96C32;P0CG48;J3QSA3;F5GZ39;M0R1M6;M0R2S1;J3QLP7;J3QRK5;K7EMA8	P62979;M0R1V7;A0A087WV77;J3QS39;J3QTR3;F5H6Q2;P62987;F5GYU3;F5H2Z3;F5H265;B4DV12;F5H388;F5H747;F5GXK7;J3QKN0;Q5PY61;P0CG47;Q96C32;P0CG48;J3QSA3;F5GZ39;M0R1M6;M0R2S1;J3QLP7;J3QRK5	4;3;3;3;3;3;3;3;3;3;3;3;3;3;3;3;3;3;3;2;2;2;2;2;2;1	4;3;3;3;3;3;3;3;3;3;3;3;3;3;3;3;3;3;3;2;2;2;2;2;2;1	4;3;3;3;3;3;3;3;3;3;3;3;3;3;3;3;3;3;3;2;2;2;2;2;2;1	Ubiquitin-40S ribosomal protein S27a;Ubiquitin;40S ribosomal protein S27a;Ubiquitin-60S ribosomal protein L40;Ubiquitin;60S ribosomal protein L40;Polyubiquitin-B;Ubiquitin;Polyubiquitin-C;Ubiquitin	RPS27A;UBA52;UBB;UBC;UBBP4	2.8747	2.3165	0.86322	>sp|P62979|RS27A_HUMAN Ubiquitin-40S ribosomal protein S27a OS=Homo sapiens GN=RPS27A PE=1 SV=2;>tr|M0R1V7|M0R1V7_HUMAN Ubiquitin-60S ribosomal protein L40 (Fragment) OS=Homo sapiens GN=UBA52 PE=4 SV=1;>tr|A0A087WV77|A0A087WV77_HUMAN Ubiquitin-40S ribosoma	26	4	4	4	36.5	36.5	36.5	17.965	156	156;63;66;93;106;123;128;134;136;149;153;155;161;169;206;229;229;305;685;43;61;114;138;224;229;53	0	2.8747	2.1079	45.553	3	0	Median	2.3165	2.0483	44.866	3	0	Median	0.86322	0.93823	6.3192	3	0	Median	766910000	108880000	335740000	322300000				264	338;797;1580;1599	True;True;True;True
H7BZJ7;Q9BXW9-3;Q9BXW9-2;Q9BXW9	H7BZJ7;Q9BXW9-3;Q9BXW9-2;Q9BXW9	1;1;1;1	1;1;1;1	1;1;1;1	Fanconi anemia group D2 protein	FANCD2	2.7813	2.4501	0.85841	>tr|H7BZJ7|H7BZJ7_HUMAN Fanconi anemia group D2 protein (Fragment) OS=Homo sapiens GN=FANCD2 PE=1 SV=1;>sp|Q9BXW9-3|FACD2_HUMAN Isoform 3 of Fanconi anemia group D2 protein OS=Homo sapiens GN=FANCD2;>sp|Q9BXW9-2|FACD2_HUMAN Isoform 2 of Fanconi anemia grou	4	1	1	1	2	2	2	84.108	749	749;1249;1451;1471	0	2.7813	2.9453	3.4004	2	0	Median	2.4501	2.5692	13.255	2	0	Median	0.85841	0.89859	7.0904	2	0	Median	546150000	87603000	251420000	207130000				106	560	True
P53621;P53621-2	P53621;P53621-2	5;5	5;5	5;5	Coatomer subunit alpha;Xenin;Proxenin	COPA	2.6032	1.6514	0.94798	>sp|P53621|COPA_HUMAN Coatomer subunit alpha OS=Homo sapiens GN=COPA PE=1 SV=2;>sp|P53621-2|COPA_HUMAN Isoform 2 of Coatomer subunit alpha OS=Homo sapiens GN=COPA	2	5	5	5	4.9	4.9	4.9	138.34	1224	1224;1233	0	2.6032	2.9332	40.821	3	0	Median	1.6514	1.6362	38.303	3	0	Median	0.94798	1.0029	28.121	3	0	Median	177750000	34781000	75193000	67772000				229	198;812;1022;1028;1828	True;True;True;True;True
O95400	O95400	5	5	5	CD2 antigen cytoplasmic tail-binding protein 2	CD2BP2	2.41	3.2371	1.2904	>sp|O95400|CD2B2_HUMAN CD2 antigen cytoplasmic tail-binding protein 2 OS=Homo sapiens GN=CD2BP2 PE=1 SV=1	1	5	5	5	16.4	16.4	16.4	37.646	341	341	0	2.41	2.4838	9.0457	6	4	Median	3.2371	3.3869	11.293	6	4	Median	1.2904	1.3797	8.7808	6	4	Median	941440000	151780000	344070000	445590000				153	590;885;1085;1112;1336	True;True;True;True;True
P07900;P07900-2;G3V2J8;Q58FG0	P07900;P07900-2	16;16;5;1	16;16;5;1	9;9;1;1	Heat shock protein HSP 90-alpha	HSP90AA1	2.3431	1.4252	0.64634	>sp|P07900|HS90A_HUMAN Heat shock protein HSP 90-alpha OS=Homo sapiens GN=HSP90AA1 PE=1 SV=5;>sp|P07900-2|HS90A_HUMAN Isoform 2 of Heat shock protein HSP 90-alpha OS=Homo sapiens GN=HSP90AA1	4	16	16	9	24.6	24.6	15.6	84.659	732	732;854;174;334	0	2.3431	1.8715	25.976	12	0	Median	1.4252	1.3479	22.658	12	0	Median	0.64634	0.70574	14.305	12	0	Median	1884700000	381380000	892210000	611160000				171	30;106;293;342;387;619;638;648;872;977;1222;1328;1744;1745;1882;1893	True;True;True;True;True;True;True;True;True;True;True;True;True;True;True;True
P05387;H0YDD8	P05387	3;1	3;1	3;1	60S acidic ribosomal protein P2	RPLP2	2.2899	0.88355	0.44311	>sp|P05387|RLA2_HUMAN 60S acidic ribosomal protein P2 OS=Homo sapiens GN=RPLP2 PE=1 SV=1	2	3	3	3	40.9	40.9	40.9	11.665	115	115;92	0	2.2899	1.6153	40.245	3	1	Median	0.88355	0.79816	6.8491	3	1	Median	0.44311	0.51486	26.589	3	1	Median	197410000	58361000	98793000	40252000				166	759;1191;1925	True;True;True
Q9BQE3;F5H5D3;F8VVB9;Q9H853	Q9BQE3;F5H5D3;F8VVB9	18;18;10;1	3;3;0;0	2;2;0;0	Tubulin alpha-1C chain	TUBA1C;TUBA1B	2.2484	2.1082	0.89238	>sp|Q9BQE3|TBA1C_HUMAN Tubulin alpha-1C chain OS=Homo sapiens GN=TUBA1C PE=1 SV=1;>tr|F5H5D3|F5H5D3_HUMAN Tubulin alpha-1C chain OS=Homo sapiens GN=TUBA1C PE=1 SV=1;>tr|F8VVB9|F8VVB9_HUMAN Kallikrein-9 (Fragment) OS=Homo sapiens GN=KLK9 PE=4 SV=3	4	18	3	2	55	12	9.1	49.895	449	449;519;247;241	0	2.2484	1.6624	16.76	3	2	Plateau	2.1082	1.816	26.292	3	2	Plateau	0.89238	0.96679	11.114	3	2	Median	315140000	59813000	147690000	107640000				91	177;181;203;313;364;453;553;726;939;1005;1091;1201;1286;1287;1571;1575;1722;1909	True;False;True;False;False;False;False;False;False;False;False;False;False;False;False;True;False;False
J3KRB3;A0A087WWH0;J3QS96;A0A087WXM6;J3QQT2;J3KRX5;P18621;P18621-3;A0A087WY81;P18621-2;J3QLC8;J3KSJ0	J3KRB3;A0A087WWH0;J3QS96;A0A087WXM6;J3QQT2;J3KRX5;P18621;P18621-3;A0A087WY81;P18621-2;J3QLC8;J3KSJ0	4;4;4;4;4;4;4;4;3;3;3;2	4;4;4;4;4;4;4;4;3;3;3;2	4;4;4;4;4;4;4;4;3;3;3;2	60S ribosomal protein L17	RPL17	2.1782	1.961	0.83241	>tr|J3KRB3|J3KRB3_HUMAN 60S ribosomal protein L17 (Fragment) OS=Homo sapiens GN=RPL17 PE=1 SV=3;>tr|A0A087WWH0|A0A087WWH0_HUMAN 60S ribosomal protein L17 (Fragment) OS=Homo sapiens GN=RPL17 PE=4 SV=1;>tr|J3QS96|J3QS96_HUMAN 60S ribosomal protein L17 (Fragm	12	4	4	4	35.7	35.7	35.7	14.894	129	129;132;138;169;171;174;184;228;98;146;174;56	0	2.1782	2.0074	34.33	3	0	Median	1.961	1.9411	28.024	3	0	Median	0.83241	0.94146	2.4026	3	0	Median	378420000	89760000	148500000	140150000				9	570;896;1904;1921	True;True;True;True
H0YMZ1;H0YL69;P25789;H0YLS6;H0YLC2;H0YMI6;H0YMA1;H0YN18;H0YKT8;P25789-2	H0YMZ1;H0YL69;P25789;H0YLS6;H0YLC2;H0YMI6;H0YMA1;H0YN18	3;3;3;2;2;2;2;2;1;1	3;3;3;2;2;2;2;2;1;1	3;3;3;2;2;2;2;2;1;1	Proteasome subunit alpha type;Proteasome subunit alpha type-4	PSMA4	2.1716	1.3144	0.72271	>tr|H0YMZ1|H0YMZ1_HUMAN Proteasome subunit alpha type (Fragment) OS=Homo sapiens GN=PSMA4 PE=1 SV=3;>tr|H0YL69|H0YL69_HUMAN Proteasome subunit alpha type (Fragment) OS=Homo sapiens GN=PSMA4 PE=1 SV=1;>sp|P25789|PSA4_HUMAN Proteasome subunit alpha type-4 OS	10	3	3	3	14.5	14.5	14.5	24.583	221	221;236;261;125;174;183;209;230;182;190	0	2.1716	1.5622	46.031	3	1	Median	1.3144	1.1634	40.616	3	1	Median	0.72271	0.79769	5.347	3	1	Median	312080000	81333000	132180000	98568000				101	1019;1078;1636	True;True;True
Q13409-6;Q13409-3;Q13409-7;Q13409-2;Q13409-5;Q13409	Q13409-6;Q13409-3;Q13409-7;Q13409-2;Q13409-5;Q13409	1;1;1;1;1;1	1;1;1;1;1;1	1;1;1;1;1;1	Cytoplasmic dynein 1 intermediate chain 2	DYNC1I2	2.1561	1.5453	0.71671	>sp|Q13409-6|DC1I2_HUMAN Isoform 2F of Cytoplasmic dynein 1 intermediate chain 2 OS=Homo sapiens GN=DYNC1I2;>sp|Q13409-3|DC1I2_HUMAN Isoform 2C of Cytoplasmic dynein 1 intermediate chain 2 OS=Homo sapiens GN=DYNC1I2;>sp|Q13409-7|DC1I2_HUMAN Isoform 3 of Cy	6	1	1	1	3.1	3.1	3.1	68.297	611	611;612;630;632;637;638	0	2.1561	2.4648	9.6362	2	2	Median	1.5453	1.9349	29.534	2	2	Median	0.71671	0.76377	19.898	2	2	Median	76835000	18153000	33239000	25443000				290	1584	True
Q5JP53;P07437;Q5ST81;G3V2A3;G3V5W4;G3V2R8;G3V3R4;G3V2N6	Q5JP53;P07437;Q5ST81	22;22;19;5;1;1;1;1	5;5;2;0;1;1;1;1	4;4;2;0;0;0;0;0	Tubulin beta chain	TUBB	2.1056	1.8948	0.93225	>tr|Q5JP53|Q5JP53_HUMAN Tubulin beta chain OS=Homo sapiens GN=TUBB PE=1 SV=1;>sp|P07437|TBB5_HUMAN Tubulin beta chain OS=Homo sapiens GN=TUBB PE=1 SV=2;>tr|Q5ST81|Q5ST81_HUMAN Tubulin beta chain OS=Homo sapiens GN=TUBB PE=1 SV=1	8	22	5	4	64.6	20.4	16.9	47.766	426	426;444;372;189;97;118;148;164	0	2.1056	1.7591	24.675	8	0	Median	1.8948	1.8277	26.32	8	0	Median	0.93225	1.0083	6.7868	8	0	Median	2705600000	538590000	1121700000	1045300000				170	79;111;424;492;493;516;551;552;783;802;808;815;883;935;986;1107;1146;1216;1239;1388;1526;1907	True;True;False;False;False;True;False;False;False;False;False;True;False;False;False;False;True;False;False;False;False;False
P68363;P68363-2;P68366-2;P68366;C9JDS9	P68363;P68363-2;P68366-2;P68366	18;14;13;13;6	18;14;13;13;6	1;1;1;1;0	Tubulin alpha-1B chain;Tubulin alpha-4A chain	TUBA1B;TUBA4A	2.1022	1.6716	0.90787	>sp|P68363|TBA1B_HUMAN Tubulin alpha-1B chain OS=Homo sapiens GN=TUBA1B PE=1 SV=1;>sp|P68363-2|TBA1B_HUMAN Isoform 2 of Tubulin alpha-1B chain OS=Homo sapiens GN=TUBA1B;>sp|P68366-2|TBA4A_HUMAN Isoform 2 of Tubulin alpha-4A chain OS=Homo sapiens GN=TUBA4A;	5	18	18	1	54.8	54.8	2.9	50.151	451	451;335;433;448;156	0	2.1022	1.7235	21.353	25	0	Median	1.6716	1.7347	16.334	25	0	Median	0.90787	0.99576	11.745	25	0	Median	10623000000	2392500000	4005700000	4224900000				269	176;181;202;313;364;453;553;726;939;1005;1091;1201;1286;1287;1408;1571;1722;1909	True;True;True;True;True;True;True;True;True;True;True;True;True;True;True;True;True;True
F8W1R7;P60660-2;P60660;J3KND3;G8JLA2;G3V1V0;B7Z6Z4;F8VPF3;G3V1Y7;F8VZU9;F8W180;F8W1I5;P14649;F8VXL3;H0YI43	F8W1R7;P60660-2;P60660;J3KND3;G8JLA2;G3V1V0;B7Z6Z4;F8VPF3;G3V1Y7;F8VZU9;F8W180	6;6;6;6;6;6;6;5;4;3;3;2;2;1;1	6;6;6;6;6;6;6;5;4;3;3;2;2;1;1	6;6;6;6;6;6;6;5;4;3;3;2;2;1;1	Myosin light polypeptide 6	MYL6	2.0926	1.4123	0.71387	>tr|F8W1R7|F8W1R7_HUMAN Retinal cone rhodopsin-sensitive cGMP 3,5-cyclic phosphodiesterase subunit gamma OS=Homo sapiens GN=PDE6H PE=4 SV=1;>sp|P60660-2|MYL6_HUMAN Isoform Smooth muscle of Myosin light polypeptide 6 OS=Homo sapiens GN=MYL6;>sp|P60660|MYL	15	6	6	6	49.7	49.7	49.7	16.29	145	145;151;151;152;152;161;238;130;115;103;196;175;208;47;83	0	2.0926	1.5679	10.615	4	0	Median	1.4123	1.2464	14.365	4	0	Median	0.71387	0.77838	4.8114	4	0	Median	1653300000	368630000	723940000	560690000				38	101;327;667;779;1196;1754	True;True;True;True;True;True
P60174-1;P60174;P60174-4;U3KPZ0;U3KQF3	P60174-1;P60174;P60174-4;U3KPZ0	6;6;5;3;2	6;6;5;3;2	6;6;5;3;2	Triosephosphate isomerase	TPI1	2.0654	0.12688	0.082749	>sp|P60174-1|TPIS_HUMAN Isoform 2 of Triosephosphate isomerase OS=Homo sapiens GN=TPI1;>sp|P60174|TPIS_HUMAN Triosephosphate isomerase OS=Homo sapiens GN=TPI1 PE=1 SV=3;>sp|P60174-4|TPIS_HUMAN Isoform 4 of Triosephosphate isomerase OS=Homo sapiens GN=TPI1;	5	6	6	6	32.5	32.5	32.5	26.669	249	249;286;167;113;98	0	2.0654	1.636	48.077	7	7	Median	0.12688	0.13156	121.68	6	6	Median	0.082749	0.090942	104.16	6	6	Median	564390000	214750000	310350000	39284000				235	680;747;1452;1524;1676;1836	True;True;True;True;True;True
Q16531;F8WF81;F5GZ34;F5H775;F5H6C5;F5H238;Q16531-2;F5GY55	Q16531;F8WF81;F5GZ34;F5H775;F5H6C5;F5H238;Q16531-2;F5GY55	2;1;1;1;1;1;1;1	2;1;1;1;1;1;1;1	2;1;1;1;1;1;1;1	DNA damage-binding protein 1	DDB1	2.0616	1.6492	0.82163	>sp|Q16531|DDB1_HUMAN DNA damage-binding protein 1 OS=Homo sapiens GN=DDB1 PE=1 SV=1;>tr|F8WF81|F8WF81_HUMAN DNA damage-binding protein 1 OS=Homo sapiens GN=DDB1 PE=1 SV=1;>tr|F5GZ34|F5GZ34_HUMAN DNA damage-binding protein 1 OS=Homo sapiens GN=DDB1 PE=1 SV	8	2	2	2	3.2	3.2	3.2	126.97	1140	1140;127;187;240;272;303;451;1092	0	2.0616	1.9764	20.571	2	1	Median	1.6492	1.6987	3.4186	2	1	Median	0.82163	0.91558	11.324	2	1	Median	116800000	22371000	48721000	45710000				303	116;899	True;True
P38646;D6RA73;D6RJI2;H0YBG6	P38646	8;3;3;1	8;3;3;1	8;3;3;1	Stress-70 protein, mitochondrial	HSPA9	2.0098	1.209	0.69786	>sp|P38646|GRP75_HUMAN Stress-70 protein, mitochondrial OS=Homo sapiens GN=HSPA9 PE=1 SV=2	4	8	8	8	14.6	14.6	14.6	73.68	679	679;62;95;163	0	2.0098	1.8193	15.507	5	0	Median	1.209	1.2642	9.1999	5	0	Median	0.69786	0.78038	11.64	5	0	Median	665350000	139530000	310050000	215770000				213	142;228;1180;1252;1260;1638;1759;1798	True;True;True;True;True;True;True;True
P06748-3;P06748-2;P06748;E5RI98	P06748-3;P06748-2;P06748;E5RI98	4;4;4;2	4;4;4;2	4;4;4;2	Nucleophosmin	NPM1	1.9964	0.60307	0.32658	>sp|P06748-3|NPM_HUMAN Isoform 3 of Nucleophosmin OS=Homo sapiens GN=NPM1;>sp|P06748-2|NPM_HUMAN Isoform 2 of Nucleophosmin OS=Homo sapiens GN=NPM1;>sp|P06748|NPM_HUMAN Nucleophosmin OS=Homo sapiens GN=NPM1 PE=1 SV=2;>tr|E5RI98|E5RI98_HUMAN Nucleophosmin (	4	4	4	4	22.4	22.4	22.4	28.4	259	259;265;294;111	0	1.9964	1.6605	55.841	4	0	Median	0.60307	0.62719	17.685	4	0	Median	0.32658	0.36263	36.356	4	0	Median	616450000	199300000	284140000	133020000				169	27;595;1170;1818	True;True;True;True
Q66PJ3-7;F8WCT1;Q66PJ3-3;Q66PJ3-2;Q66PJ3;F5GYV5;H7BZV4;Q66PJ3-4;F8WEP2;Q66PJ3-5;F5H7X4	Q66PJ3-7;F8WCT1;Q66PJ3-3;Q66PJ3-2;Q66PJ3;F5GYV5;H7BZV4;Q66PJ3-4;F8WEP2;Q66PJ3-5	5;5;5;5;5;4;4;4;3;3;2	5;5;5;5;5;4;4;4;3;3;2	5;5;5;5;5;4;4;4;3;3;2	ADP-ribosylation factor-like protein 6-interacting protein 4	ARL6IP4	1.9954	1.1499	0.56616	>sp|Q66PJ3-7|AR6P4_HUMAN Isoform 7 of ADP-ribosylation factor-like protein 6-interacting protein 4 OS=Homo sapiens GN=ARL6IP4;>tr|F8WCT1|F8WCT1_HUMAN ADP-ribosylation factor-like protein 6-interacting protein 4 OS=Homo sapiens GN=ARL6IP4 PE=1 SV=1;>sp|Q66P	11	5	5	5	26.1	26.1	26.1	25.348	226	226;229;402;413;421;211;216;399;170;365;307	0	1.9954	1.9886	160.65	6	4	Median	1.1499	1.1694	27.467	6	4	Median	0.56616	0.61908	156.06	6	4	Median	11002000000	277090000	10313000000	411520000				96	38;525;526;1000;1356	True;True;True;True;True
P08238;Q58FF7;Q5T9W8;Q14568;Q58FF6;F8W026;Q96GW1;P14625	P08238;Q58FF7	14;7;5;2;2;1;1;1	7;3;1;0;0;1;1;1	6;2;1;0;0;1;1;1	Heat shock protein HSP 90-beta;Putative heat shock protein HSP 90-beta-3	HSP90AB1;HSP90AB3P	1.9749	1.164	0.64792	>sp|P08238|HS90B_HUMAN Heat shock protein HSP 90-beta OS=Homo sapiens GN=HSP90AB1 PE=1 SV=4;>sp|Q58FF7|H90B3_HUMAN Putative heat shock protein HSP 90-beta-3 OS=Homo sapiens GN=HSP90AB3P PE=5 SV=1	8	14	7	6	19.5	10.4	9.4	83.263	724	724;597;168;343;505;49;315;803	0	1.9749	2.0768	51.438	7	0	Median	1.164	1.2188	57.425	7	0	Median	0.64792	0.68233	16.316	7	0	Median	741250000	192790000	327390000	221070000				173	30;105;342;386;400;619;688;871;978;1446;1744;1745;1882;1893	False;True;False;True;True;False;True;True;True;True;False;False;False;False
D6R9P3;D6RD18;Q99729-3;D6RBZ0;A0A087WZV1;Q99729-2;Q99729-4;Q99729	D6R9P3;D6RD18;Q99729-3;D6RBZ0;A0A087WZV1;Q99729-2;Q99729-4;Q99729	3;3;3;3;3;3;2;2	3;3;3;3;3;3;2;2	3;3;3;3;3;3;2;2	Heterogeneous nuclear ribonucleoprotein A/B	HNRNPAB	1.9697	1.5236	0.77807	>tr|D6R9P3|D6R9P3_HUMAN Heterogeneous nuclear ribonucleoprotein A/B OS=Homo sapiens GN=HNRNPAB PE=1 SV=1;>tr|D6RD18|D6RD18_HUMAN Heterogeneous nuclear ribonucleoprotein A/B OS=Homo sapiens GN=HNRNPAB PE=1 SV=1;>sp|Q99729-3|ROAA_HUMAN Isoform 3 of Heterogen	8	3	3	3	12.5	12.5	12.5	30.302	280	280;283;285;327;330;332;286;332	0	1.9697	1.3654	19.216	3	0	Median	1.5236	1.3486	21.058	3	0	Median	0.77807	0.86341	5.3028	3	0	Median	155380000	44147000	61872000	49365000				14	431;536;707	True;True;True
P68371;Q13509-2;M0R2D3;M0QY85;M0R0X0;M0QY37;M0QX14;M0QZL7;M0QYM7;M0R042;M0R2T4	P68371	24;11;7;5;4;4;4;4;4;3;2	24;11;7;5;4;4;4;4;4;3;2	1;0;0;0;0;0;0;0;0;0;0	Tubulin beta-4B chain	TUBB4B	1.9637	1.9681	0.88603	>sp|P68371|TBB4B_HUMAN Tubulin beta-4B chain OS=Homo sapiens GN=TUBB4B PE=1 SV=1	11	24	24	1	66.1	66.1	2.7	49.83	445	445;378;155;107;103;109;110;158;161;144;104	0	1.9637	1.8676	26.281	25	0	Median	1.9681	1.8165	28.339	25	0	Median	0.88603	0.95984	10.725	25	0	Median	9900800000	2082300000	3954600000	3863900000				270	110;190;369;424;492;493;517;551;552;783;791;802;808;883;935;986;1107;1165;1166;1216;1239;1388;1526;1907	True;True;True;True;True;True;True;True;True;True;True;True;True;True;True;True;True;True;True;True;True;True;True;True
Q9UMS4	Q9UMS4	3	3	3	Pre-mRNA-processing factor 19	PRPF19	1.9627	1.5475	0.98029	>sp|Q9UMS4|PRP19_HUMAN Pre-mRNA-processing factor 19 OS=Homo sapiens GN=PRPF19 PE=1 SV=1	1	3	3	3	10.5	10.5	10.5	55.18	504	504	0	1.9627	2.2115	33.576	3	2	Median	1.5475	1.5332	36.811	3	2	Median	0.98029	1.0608	12.271	3	2	Plateau	134850000	26200000	57241000	51412000				345	778;838;907	True;True;True
P31689-2;P31689	P31689-2;P31689	2;2	2;2	2;2	DnaJ homolog subfamily A member 1	DNAJA1	1.9169	2.2301	1.2171	>sp|P31689-2|DNJA1_HUMAN Isoform 2 of DnaJ homolog subfamily A member 1 OS=Homo sapiens GN=DNAJA1;>sp|P31689|DNJA1_HUMAN DnaJ homolog subfamily A member 1 OS=Homo sapiens GN=DNAJA1 PE=1 SV=2	2	2	2	2	11.5	11.5	11.5	37.044	331	331;397	0	1.9169	1.3667	50.893	2	0	Median	2.2301	1.9725	11.566	2	0	Median	1.2171	1.3937	11.535	2	0	Median	172350000	20715000	62093000	89542000				205	820;1581	True;True
Q9BUQ8;H0YI52;F8VVA2	Q9BUQ8	14;2;1	14;2;1	14;2;1	Probable ATP-dependent RNA helicase DDX23	DDX23	1.9063	2.6518	1.3044	>sp|Q9BUQ8|DDX23_HUMAN Probable ATP-dependent RNA helicase DDX23 OS=Homo sapiens GN=DDX23 PE=1 SV=3	3	14	14	14	18.7	18.7	18.7	95.581	820	820;152;182	0	1.9063	1.9445	55.606	3	0	Median	2.6518	2.7745	29.364	3	0	Median	1.3044	1.3857	18.326	3	0	Median	1483300000	218470000	600880000	663990000				331	147;222;259;266;347;377;659;692;706;1156;1192;1256;1586;1711	True;True;True;True;True;True;True;True;True;True;True;True;True;True
P04075;J3KPS3;P04075-2;H3BR68;H3BUH7;H3BPS8;H3BQN4	P04075;J3KPS3;P04075-2;H3BR68;H3BUH7;H3BPS8;H3BQN4	2;2;2;1;1;1;1	2;2;2;1;1;1;1	2;2;2;1;1;1;1	Fructose-bisphosphate aldolase A;Fructose-bisphosphate aldolase	ALDOA	1.9018	0.2707	0.14234	>sp|P04075|ALDOA_HUMAN Fructose-bisphosphate aldolase A OS=Homo sapiens GN=ALDOA PE=1 SV=2;>tr|J3KPS3|J3KPS3_HUMAN Fructose-bisphosphate aldolase OS=Homo sapiens GN=ALDOA PE=1 SV=1;>sp|P04075-2|ALDOA_HUMAN Isoform 2 of Fructose-bisphosphate aldolase A OS=H	7	2	2	2	6.9	6.9	6.9	39.42	364	364;368;418;130;155;278;361	0	1.9018	1.3357	7.8979	2	2	Median	0.2707	0.23967	55.545	2	2	Median	0.14234	0.16474	48.256	2	2	Median	77159000	24653000	46060000	6446400				110	90;559	True;True
E7EUT5;P04406-2;P04406	E7EUT5;P04406-2;P04406	2;2;2	2;2;2	2;2;2	Glyceraldehyde-3-phosphate dehydrogenase	GAPDH	1.8899	0.23452	0.12409	>tr|E7EUT5|E7EUT5_HUMAN Glyceraldehyde-3-phosphate dehydrogenase OS=Homo sapiens GN=GAPDH PE=1 SV=1;>sp|P04406-2|G3P_HUMAN Isoform 2 of Glyceraldehyde-3-phosphate dehydrogenase OS=Homo sapiens GN=GAPDH;>sp|P04406|G3P_HUMAN Glyceraldehyde-3-phosphate dehydr	3	2	2	2	9.6	9.6	9.6	27.87	260	260;293;335	0	1.8899	1.3246	9.9674	2	2	Median	0.23452	0.20751	74.364	2	2	Median	0.12409	0.14311	86.006	2	2	Median	93044000	28384000	54272000	10388000				72	743;1747	True;True
P19338;H7BY16;C9JYW2;C9JLB1;C9J1H7;C9JWL1	P19338;H7BY16	9;6;1;1;1;1	9;6;1;1;1;1	9;6;1;1;1;1	Nucleolin	NCL	1.8894	0.68963	0.37496	>sp|P19338|NUCL_HUMAN Nucleolin OS=Homo sapiens GN=NCL PE=1 SV=3;>tr|H7BY16|H7BY16_HUMAN Nucleolin (Fragment) OS=Homo sapiens GN=NCL PE=1 SV=3	6	9	9	9	16.2	16.2	16.2	76.613	710	710;297;141;151;166;170	0	1.8894	1.5824	46.792	5	0	Median	0.68963	0.62887	15.518	5	0	Median	0.37496	0.40296	43.428	5	0	Median	514000000	135660000	239580000	138760000				187	98;112;554;581;857;953;1410;1605;1825	True;True;True;True;True;True;True;True;True
A8MUD9;P18124	A8MUD9;P18124	2;2	2;2	2;2	60S ribosomal protein L7	RPL7	1.786	0.83172	0.49782	>tr|A8MUD9|A8MUD9_HUMAN 60S ribosomal protein L7 OS=Homo sapiens GN=RPL7 PE=1 SV=1;>sp|P18124|RL7_HUMAN 60S ribosomal protein L7 OS=Homo sapiens GN=RPL7 PE=1 SV=1	2	2	2	2	14.4	14.4	14.4	24.433	208	208;248	0	1.786	1.8732	14.03	2	1	Median	0.83172	0.95257	25.155	2	1	Median	0.49782	0.53507	18.923	2	1	Median	123890000	30711000	68139000	25040000				25	677;1635	True;True
Q13263-2;Q13263;M0R0K9	Q13263-2;Q13263;M0R0K9	2;2;1	2;2;1	2;2;1	Transcription intermediary factor 1-beta	TRIM28	1.7597	1.2916	0.70846	>sp|Q13263-2|TIF1B_HUMAN Isoform 2 of Transcription intermediary factor 1-beta OS=Homo sapiens GN=TRIM28;>sp|Q13263|TIF1B_HUMAN Transcription intermediary factor 1-beta OS=Homo sapiens GN=TRIM28 PE=1 SV=5;>tr|M0R0K9|M0R0K9_HUMAN Transcription intermediary	3	2	2	2	6.2	6.2	6.2	79.473	753	753;835;460	0	1.7597	1.9828	11.455	2	1	Median	1.2916	1.2797	10.867	2	1	Median	0.70846	0.74949	17.312	2	1	Median	280790000	63551000	115710000	101530000				288	19;1093	True;True
B7ZAR1;E9PCA1;P48643;P48643-2;E7ENZ3	B7ZAR1;E9PCA1;P48643;P48643-2;E7ENZ3	23;23;23;21;21	23;23;23;21;21	23;23;23;21;21	T-complex protein 1 subunit epsilon	CCT5	1.7337	1.2544	0.74975	>tr|B7ZAR1|B7ZAR1_HUMAN T-complex protein 1 subunit epsilon OS=Homo sapiens GN=CCT5 PE=1 SV=1;>tr|E9PCA1|E9PCA1_HUMAN T-complex protein 1 subunit epsilon OS=Homo sapiens GN=CCT5 PE=1 SV=1;>sp|P48643|TCPE_HUMAN T-complex protein 1 subunit epsilon OS=Homo sa	5	23	23	23	49.1	49.1	49.1	55.348	503	503;520;541;448;486	0	1.7337	1.4248	17.335	27	0	Median	1.2544	1.1799	12.333	27	0	Median	0.74975	0.81454	12.152	27	0	Median	4260200000	1045100000	1772700000	1442400000				39	196;310;311;372;396;414;500;617;650;675;686;806;949;973;974;1052;1160;1299;1300;1301;1432;1628;1870	True;True;True;True;True;True;True;True;True;True;True;True;True;True;True;True;True;True;True;True;True;True;True
P40227;P40227-2;Q92526-3;Q92526;Q92526-2	P40227;P40227-2	19;16;3;3;2	19;16;3;3;2	19;16;3;3;2	T-complex protein 1 subunit zeta	CCT6A	1.7272	1.3413	0.73734	>sp|P40227|TCPZ_HUMAN T-complex protein 1 subunit zeta OS=Homo sapiens GN=CCT6A PE=1 SV=3;>sp|P40227-2|TCPZ_HUMAN Isoform 2 of T-complex protein 1 subunit zeta OS=Homo sapiens GN=CCT6A	5	19	19	19	47.6	47.6	47.6	58.024	531	531;486;493;530;485	0	1.7272	1.4646	16.334	16	0	Median	1.3413	1.235	18.756	16	0	Median	0.73734	0.80675	13.342	16	0	Median	2841000000	687780000	1189400000	963810000				215	139;145;253;351;393;555;580;584;651;744;745;1161;1177;1253;1500;1690;1694;1729;1752	True;True;True;True;True;True;True;True;True;True;True;True;True;True;True;True;True;True;True
P10809;E7ESH4;E7EXB4;P10809-2;C9JL25;C9JL19;C9JCQ4;C9J0S9	P10809	19;6;5;3;3;2;2;1	19;6;5;3;3;2;2;1	19;6;5;3;3;2;2;1	60 kDa heat shock protein, mitochondrial	HSPD1	1.7263	0.96034	0.54859	>sp|P10809|CH60_HUMAN 60 kDa heat shock protein, mitochondrial OS=Homo sapiens GN=HSPD1 PE=1 SV=2	8	19	19	19	40.1	40.1	40.1	61.054	573	573;234;221;158;175;83;94;58	0	1.7263	1.415	20.768	14	0	Median	0.96034	0.8893	25.471	14	0	Median	0.54859	0.61109	17.04	14	0	Median	2441400000	701280000	1093200000	646850000				178	107;205;558;621;716;798;813;1082;1127;1176;1590;1594;1595;1650;1718;1720;1721;1723;1814	True;True;True;True;True;True;True;True;True;True;True;True;True;True;True;True;True;True;True
B4DUR8;P49368;P49368-2;Q5SZX6;E9PRC8;E9PQ35;Q5SZW8;E9PM09;Q5SZX9	B4DUR8;P49368;P49368-2	22;22;21;7;6;4;3;2;2	22;22;21;7;6;4;3;2;2	22;22;21;7;6;4;3;2;2	T-complex protein 1 subunit gamma	CCT3	1.7176	1.1816	0.75902	>tr|B4DUR8|B4DUR8_HUMAN T-complex protein 1 subunit gamma OS=Homo sapiens GN=CCT3 PE=1 SV=1;>sp|P49368|TCPG_HUMAN T-complex protein 1 subunit gamma OS=Homo sapiens GN=CCT3 PE=1 SV=4;>sp|P49368-2|TCPG_HUMAN Isoform 2 of T-complex protein 1 subunit gamma OS=	9	22	22	22	46	46	46	55.674	500	500;545;507;276;234;144;188;154;161	0	1.7176	1.5446	21.455	20	0	Median	1.1816	1.2538	15.993	20	0	Median	0.75902	0.78407	9.1207	20	0	Median	6941400000	1780700000	2869000000	2291700000				33	25;91;121;126;174;366;367;383;521;562;687;714;794;833;835;859;878;1210;1448;1589;1702;1868	True;True;True;True;True;True;True;True;True;True;True;True;True;True;True;True;True;True;True;True;True;True
E7EPB3;P50914	E7EPB3;P50914	2;2	2;2	2;2	60S ribosomal protein L14	RPL14	1.7149	0.67482	0.44225	>tr|E7EPB3|E7EPB3_HUMAN 60S ribosomal protein L14 OS=Homo sapiens GN=RPL14 PE=1 SV=1;>sp|P50914|RL14_HUMAN 60S ribosomal protein L14 OS=Homo sapiens GN=RPL14 PE=1 SV=4	2	2	2	2	18.5	18.5	18.5	14.558	124	124;215	0	1.7149	1.6511	31.796	2	1	Median	0.67482	0.70665	36.793	2	1	Median	0.44225	0.47975	10.911	2	1	Median	81798000	25190000	39616000	16992000				68	114;1111	True;True
P28066;P28066-2	P28066;P28066-2	3;2	3;2	3;2	Proteasome subunit alpha type-5	PSMA5	1.7127	1.177	0.68941	>sp|P28066|PSA5_HUMAN Proteasome subunit alpha type-5 OS=Homo sapiens GN=PSMA5 PE=1 SV=3;>sp|P28066-2|PSA5_HUMAN Isoform 2 of Proteasome subunit alpha type-5 OS=Homo sapiens GN=PSMA5	2	3	3	3	15.8	15.8	15.8	26.411	241	241;183	0	1.7127	1.2938	14.01	3	1	Plateau	1.177	1.0391	15.202	3	1	Median	0.68941	0.799	4.0806	3	1	Median	413920000	101990000	185730000	126190000				200	77;964;1480	True;True;True
P62306	P62306	2	2	2	Small nuclear ribonucleoprotein F	SNRPF	1.6963	1.7113	1.039	>sp|P62306|RUXF_HUMAN Small nuclear ribonucleoprotein F OS=Homo sapiens GN=SNRPF PE=1 SV=1	1	2	2	2	24.4	24.4	24.4	9.7251	86	86	0	1.6963	1.6881	6.6586	2	0	Median	1.7113	1.7914	4.2308	2	0	Median	1.039	1.1138	4.0408	2	0	Median	171490000	33114000	66265000	72109000				251	215;615	True;True
P17987;F5H282;E7EQR6;E7ERF2;F5GZ03;F5H136;F5H676;F5GZI8;F5H7Y1;F5GYL4;F5H726	P17987;F5H282;E7EQR6;E7ERF2	22;15;15;14;7;6;4;3;2;2;2	22;15;15;14;7;6;4;3;2;2;2	22;15;15;14;7;6;4;3;2;2;2	T-complex protein 1 subunit alpha	TCP1	1.6945	1.3416	0.74933	>sp|P17987|TCPA_HUMAN T-complex protein 1 subunit alpha OS=Homo sapiens GN=TCP1 PE=1 SV=1;>tr|F5H282|F5H282_HUMAN T-complex protein 1 subunit alpha OS=Homo sapiens GN=TCP1 PE=1 SV=1;>tr|E7EQR6|E7EQR6_HUMAN T-complex protein 1 subunit alpha OS=Homo sapiens	11	22	22	22	44.1	44.1	44.1	60.343	556	556;332;401;433;221;136;111;100;59;65;91	0	1.6945	1.3148	21.094	20	0	Median	1.3416	1.2082	16.013	20	0	Median	0.74933	0.82603	17.426	20	0	Median	3965600000	1046900000	1640100000	1278500000				186	50;51;240;399;639;673;684;728;756;984;1025;1254;1280;1434;1438;1465;1479;1626;1860;1884;1894;1895	True;True;True;True;True;True;True;True;True;True;True;True;True;True;True;True;True;True;True;True;True;True
D6RF44;H0YA96;D6RAF8;H0Y8G5;Q14103-4;Q14103-3;Q14103-2;Q14103;D6RD83;D6RBQ9	D6RF44;H0YA96;D6RAF8;H0Y8G5;Q14103-4;Q14103-3;Q14103-2;Q14103;D6RD83;D6RBQ9	2;2;2;2;2;2;2;2;1;1	2;2;2;2;2;2;2;2;1;1	2;2;2;2;2;2;2;2;1;1	Heterogeneous nuclear ribonucleoprotein D0	HNRNPD	1.6766	1.3283	0.82385	>tr|D6RF44|D6RF44_HUMAN Heterogeneous nuclear ribonucleoprotein D0 (Fragment) OS=Homo sapiens GN=HNRNPD PE=1 SV=3;>tr|H0YA96|H0YA96_HUMAN Heterogeneous nuclear ribonucleoprotein D0 (Fragment) OS=Homo sapiens GN=HNRNPD PE=1 SV=1;>tr|D6RAF8|D6RAF8_HUMAN Hete	10	2	2	2	21.4	21.4	21.4	12.64	112	112;210;221;261;287;306;336;355;92;155	0	1.6766	1.2078	32.643	2	0	Median	1.3283	1.1757	29.614	2	0	Median	0.82385	0.93562	2.8172	2	0	Median	176750000	48956000	73516000	54275000				62	466;708	True;True
Q99832;Q99832-3;Q99832-4;Q99832-2;F8WAM2;F8WBP8	Q99832;Q99832-3;Q99832-4;Q99832-2	18;17;15;13;4;1	18;17;15;13;4;1	18;17;15;13;4;1	T-complex protein 1 subunit eta	CCT7	1.6536	1.1544	0.72116	>sp|Q99832|TCPH_HUMAN T-complex protein 1 subunit eta OS=Homo sapiens GN=CCT7 PE=1 SV=2;>sp|Q99832-3|TCPH_HUMAN Isoform 3 of T-complex protein 1 subunit eta OS=Homo sapiens GN=CCT7;>sp|Q99832-4|TCPH_HUMAN Isoform 4 of T-complex protein 1 subunit eta OS=Hom	6	18	18	18	46.2	46.2	46.2	59.366	543	543;499;456;339;98;83	0	1.6536	1.5125	17.733	18	0	Median	1.1544	1.2019	17.762	18	0	Median	0.72116	0.77619	15.438	18	0	Median	4462800000	1177800000	1852900000	1432000000				327	97;221;355;541;565;786;1063;1064;1282;1302;1318;1431;1525;1531;1604;1607;1734;1911	True;True;True;True;True;True;True;True;True;True;True;True;True;True;True;True;True;True
P61604;B8ZZ54;B8ZZL8;S4R3N1	P61604;B8ZZ54;B8ZZL8;S4R3N1	2;1;1;1	2;1;1;1	2;1;1;1	10 kDa heat shock protein, mitochondrial	HSPE1	1.639			>sp|P61604|CH10_HUMAN 10 kDa heat shock protein, mitochondrial OS=Homo sapiens GN=HSPE1 PE=1 SV=2;>tr|B8ZZ54|B8ZZ54_HUMAN 10 kDa heat shock protein, mitochondrial OS=Homo sapiens GN=HSPE1 PE=1 SV=1;>tr|B8ZZL8|B8ZZL8_HUMAN 10 kDa heat shock protein, mitocho	4	2	2	2	25.5	25.5	25.5	10.932	102	102;47;101;261	0	1.639	1.469	15.079	2	2	Median		NaN	NaN	1	1	Median		NaN	NaN	1	1	Median	98228000	36737000	57363000	4127700				239	1768;1837	True;True
P30041	P30041	2	2	2	Peroxiredoxin-6	PRDX6	1.6351	0.83896	0.54249	>sp|P30041|PRDX6_HUMAN Peroxiredoxin-6 OS=Homo sapiens GN=PRDX6 PE=1 SV=3	1	2	2	2	10.7	10.7	10.7	25.035	224	224	0	1.6351	1.1357	7.5548	2	0	Median	0.83896	0.7424	13.344	2	0	Median	0.54249	0.62977	29.386	2	0	Median	56235000	16401000	26499000	13334000				203	931;992	True;True
P78371;P78371-2;F5GWF6;F8VQ14	P78371;P78371-2;F5GWF6;F8VQ14	29;26;26;23	29;26;26;23	29;26;26;23	T-complex protein 1 subunit beta	CCT2	1.6293	1.2506	0.73298	>sp|P78371|TCPB_HUMAN T-complex protein 1 subunit beta OS=Homo sapiens GN=CCT2 PE=1 SV=4;>sp|P78371-2|TCPB_HUMAN Isoform 2 of T-complex protein 1 subunit beta OS=Homo sapiens GN=CCT2;>tr|F5GWF6|F5GWF6_HUMAN T-complex protein 1 subunit beta OS=Homo sapiens	4	29	29	29	67.7	67.7	67.7	57.488	535	535;488;530;416	0	1.6293	1.4383	21.456	30	0	Median	1.2506	1.1752	27.399	29	0	Median	0.73298	0.81961	20.394	29	0	Median	4302800000	1107800000	1842200000	1352800000				272	9;55;164;235;326;332;333;522;637;724;727;766;769;879;929;934;975;999;1013;1106;1158;1194;1322;1350;1433;1614;1659;1778;1794	True;True;True;True;True;True;True;True;True;True;True;True;True;True;True;True;True;True;True;True;True;True;True;True;True;True;True;True;True
P50990;P50990-2;P50990-3;H7C4C8;H7C2U0	P50990;P50990-2;P50990-3;H7C4C8	26;25;22;13;1	26;25;22;13;1	26;25;22;13;1	T-complex protein 1 subunit theta	CCT8	1.6105	1.2489	0.77118	>sp|P50990|TCPQ_HUMAN T-complex protein 1 subunit theta OS=Homo sapiens GN=CCT8 PE=1 SV=4;>sp|P50990-2|TCPQ_HUMAN Isoform 2 of T-complex protein 1 subunit theta OS=Homo sapiens GN=CCT8;>sp|P50990-3|TCPQ_HUMAN Isoform 3 of T-complex protein 1 subunit theta	5	26	26	26	52.7	52.7	52.7	59.62	548	548;529;475;323;107	0	1.6105	1.5106	22.73	23	0	Median	1.2489	1.2144	25.425	23	0	Median	0.77118	0.8303	11.612	23	0	Median	6752000000	1697100000	2835800000	2219100000				224	70;74;133;178;257;339;381;412;413;439;608;633;634;683;720;765;846;933;967;993;1123;1212;1278;1648;1668;1912	True;True;True;True;True;True;True;True;True;True;True;True;True;True;True;True;True;True;True;True;True;True;True;True;True;True
O75533;H7C341	O75533;H7C341	2;1	2;1	2;1	Splicing factor 3B subunit 1	SF3B1	1.5988	1.065	0.6152	>sp|O75533|SF3B1_HUMAN Splicing factor 3B subunit 1 OS=Homo sapiens GN=SF3B1 PE=1 SV=3;>tr|H7C341|H7C341_HUMAN Splicing factor 3B subunit 1 (Fragment) OS=Homo sapiens GN=SF3B1 PE=1 SV=1	2	2	2	2	1.9	1.9	1.9	145.83	1304	1304;241	0	1.5988	1.5582	63.599	2	1	Median	1.065	1.1156	21.468	2	1	Median	0.6152	0.66379	31.978	2	1	Median	110510000	28233000	39515000	42762000				143	308;1795	True;True
P62195-2;P62195;J3QLH6;J3KRP2;J3QSA9;J3QRW1;J3QQM1;J3QRR3;J3QSE0;Q8NB90-3;Q8NB90-2;Q8NB90	P62195-2;P62195;J3QLH6;J3KRP2;J3QSA9;J3QRW1;J3QQM1	4;4;3;3;3;2;2;1;1;1;1;1	4;4;3;3;3;2;2;1;1;1;1;1	4;4;3;3;3;2;2;1;1;1;1;1	26S protease regulatory subunit 8	PSMC5	1.5983	1.2226	0.68423	>sp|P62195-2|PRS8_HUMAN Isoform 2 of 26S protease regulatory subunit 8 OS=Homo sapiens GN=PSMC5;>sp|P62195|PRS8_HUMAN 26S protease regulatory subunit 8 OS=Homo sapiens GN=PSMC5 PE=1 SV=1;>tr|J3QLH6|J3QLH6_HUMAN 26S protease regulatory subunit 8 (Fragment)	12	4	4	4	16.3	16.3	16.3	44.784	398	398;406;215;241;257;143;263;127;169;696;790;893	0	1.5983	1.762	29.169	3	0	Median	1.2226	1.5309	34.974	3	0	Median	0.68423	0.76331	21.337	3	0	Median	137820000	34682000	56367000	46767000				242	514;618;689;1043	True;True;True;True
P24534;F2Z2G2;C9JZW3;F8WF65	P24534	6;2;2;1	6;2;2;1	6;2;2;1	Elongation factor 1-beta	EEF1B2	1.59	1.3564	0.83828	>sp|P24534|EF1B_HUMAN Elongation factor 1-beta OS=Homo sapiens GN=EEF1B2 PE=1 SV=3	4	6	6	6	41.3	41.3	41.3	24.763	225	225;68;123;29	0	1.59	1.1427	15.087	5	0	Median	1.3564	1.2392	21.493	5	0	Median	0.83828	0.95257	7.7488	5	0	Median	1233300000	291360000	483730000	458170000				192	1125;1407;1453;1477;1478;1506	True;True;True;True;True;True
O60506-4;O60506-3;O60506-2;O60506;O60506-5;B7Z645;B4DT28;O43390-4;O43390-3;O43390;O43390-2;F6UXX1	O60506-4;O60506-3;O60506-2;O60506;O60506-5;B7Z645;B4DT28;O43390-4;O43390-3;O43390;O43390-2	5;5;5;5;4;4;3;3;3;3;3;1	5;5;5;5;4;4;3;3;3;3;3;1	5;5;5;5;4;4;3;3;3;3;3;1	Heterogeneous nuclear ribonucleoprotein Q;Heterogeneous nuclear ribonucleoprotein R	SYNCRIP;HNRPR;HNRNPR	1.5875	1.08	0.65482	>sp|O60506-4|HNRPQ_HUMAN Isoform 4 of Heterogeneous nuclear ribonucleoprotein Q OS=Homo sapiens GN=SYNCRIP;>sp|O60506-3|HNRPQ_HUMAN Isoform 3 of Heterogeneous nuclear ribonucleoprotein Q OS=Homo sapiens GN=SYNCRIP;>sp|O60506-2|HNRPQ_HUMAN Isoform 2 of Hete	12	5	5	5	11.8	11.8	11.8	58.735	527	527;562;588;623;410;464;494;535;595;633;636;185	0	1.5875	1.1266	12.487	3	0	Median	1.08	0.956	12.897	3	0	Median	0.65482	0.7555	9.7505	3	0	Median	272710000	90241000	102990000	79476000				139	64;533;966;1200;1673	True;True;True;True;True
P42677;Q5T4L4;Q71UM5;H0YMV8;C9J1C5;C9JLI6	P42677;Q5T4L4;Q71UM5;H0YMV8	3;2;2;2;1;1	3;2;2;2;1;1	3;2;2;2;1;1	40S ribosomal protein S27;40S ribosomal protein S27-like	RPS27;RPS27L	1.5675	1.3932	0.8403	>sp|P42677|RS27_HUMAN 40S ribosomal protein S27 OS=Homo sapiens GN=RPS27 PE=1 SV=3;>tr|Q5T4L4|Q5T4L4_HUMAN 40S ribosomal protein S27 OS=Homo sapiens GN=RPS27 PE=1 SV=1;>sp|Q71UM5|RS27L_HUMAN 40S ribosomal protein S27-like OS=Homo sapiens GN=RPS27L PE=1 SV=	6	3	3	3	40.5	40.5	40.5	9.461	84	84;66;84;100;52;97	0	1.5675	1.421	17.718	3	0	Median	1.3932	1.409	18.664	3	0	Median	0.8403	0.95033	3.4491	3	0	Median	704330000	169310000	269190000	265840000				217	277;1094;1129	True;True;True
P26641;P26641-2	P26641;P26641-2	9;8	9;8	9;8	Elongation factor 1-gamma	EEF1G	1.561	1.2228	0.83408	>sp|P26641|EF1G_HUMAN Elongation factor 1-gamma OS=Homo sapiens GN=EEF1G PE=1 SV=3;>sp|P26641-2|EF1G_HUMAN Isoform 2 of Elongation factor 1-gamma OS=Homo sapiens GN=EEF1G	2	9	9	9	22.7	22.7	22.7	50.118	437	437;487	0	1.561	1.2424	32.404	9	0	Median	1.2228	1.2115	32.419	9	0	Median	0.83408	0.93151	16.844	9	0	Median	2698700000	714510000	1085700000	898530000				199	7;87;102;433;764;884;943;1487;1770	True;True;True;True;True;True;True;True;True
Q49AN9;F5H013;P62308;A8MWD9;C9JVQ0	Q49AN9;F5H013;P62308;A8MWD9;C9JVQ0	2;2;2;2;1	2;2;2;2;1	2;2;2;2;1	Small nuclear ribonucleoprotein G;Small nuclear ribonucleoprotein G-like protein	SNRPG	1.5595	1.6632	1.0942	>tr|Q49AN9|Q49AN9_HUMAN SNRPG protein OS=Homo sapiens GN=SNRPG PE=2 SV=1;>tr|F5H013|F5H013_HUMAN Small nuclear ribonucleoprotein G OS=Homo sapiens GN=SNRPG PE=4 SV=1;>sp|P62308|RUXG_HUMAN Small nuclear ribonucleoprotein G OS=Homo sapiens GN=SNRPG PE=1 SV=1	5	2	2	2	31.2	31.2	31.2	7.1013	64	64;68;76;76;96	0	1.5595	1.5738	6.1321	2	0	Median	1.6632	1.7417	3.4508	2	0	Median	1.0942	1.1661	5.9929	2	0	Median	213670000	48748000	76036000	88883000				27	591;668	True;True
P50991;P50991-2	P50991;P50991-2	19;17	19;17	19;17	T-complex protein 1 subunit delta	CCT4	1.5482	1.2609	0.78721	>sp|P50991|TCPD_HUMAN T-complex protein 1 subunit delta OS=Homo sapiens GN=CCT4 PE=1 SV=4;>sp|P50991-2|TCPD_HUMAN Isoform 2 of T-complex protein 1 subunit delta OS=Homo sapiens GN=CCT4	2	19	19	19	47.3	47.3	47.3	57.924	539	539;509	0	1.5482	1.4275	16.214	19	0	Median	1.2609	1.2099	15.569	19	0	Median	0.78721	0.88921	6.7479	19	0	Median	3255200000	808390000	1290500000	1156300000				225	48;103;141;233;504;556;557;606;719;888;976;1117;1153;1159;1295;1518;1600;1656;1737	True;True;True;True;True;True;True;True;True;True;True;True;True;True;True;True;True;True;True
E9PK01;P29692;A0A087X1X7;P29692-2;E9PRY8;E9PPR1;E9PL12;E9PQ49;E9PI39;E9PMW7;E9PIZ1;H0YCK7	E9PK01;P29692;A0A087X1X7;P29692-2;E9PRY8;E9PPR1;E9PL12;E9PQ49;E9PI39;E9PMW7	7;7;6;6;6;5;5;5;5;4;3;3	7;7;6;6;6;5;5;5;5;4;3;3	1;1;1;1;1;1;1;1;1;1;1;1	Elongation factor 1-delta	EEF1D	1.5426	1.2021	0.83056	>tr|E9PK01|E9PK01_HUMAN Elongation factor 1-delta (Fragment) OS=Homo sapiens GN=EEF1D PE=1 SV=1;>sp|P29692|EF1D_HUMAN Elongation factor 1-delta OS=Homo sapiens GN=EEF1D PE=1 SV=5;>tr|A0A087X1X7|A0A087X1X7_HUMAN Elongation factor 1-delta OS=Homo sapiens GN=	12	7	7	1	35.2	35.2	9.2	28.821	261	261;281;631;647;697;166;168;199;204;130;137;210	0	1.5426	1.344	7.9583	6	0	Median	1.2021	1.1588	9.8104	6	0	Median	0.83056	0.88551	5.0783	6	0	Median	2929200000	820640000	1148500000	960020000				78	167;171;620;679;1126;1409;1425	True;True;True;True;True;True;True
O14818;O14818-2;Q8TAA3-2;Q8TAA3-5;Q8TAA3;O14818-4;H0Y586;A0A087WYS6;F5GY34	O14818;O14818-2;Q8TAA3-2;Q8TAA3-5;Q8TAA3;O14818-4;H0Y586	8;5;5;5;5;4;4;3;2	8;5;5;5;5;4;4;3;2	8;5;5;5;5;4;4;3;2	Proteasome subunit alpha type-7;Proteasome subunit alpha type-7-like	PSMA7;PSMA8	1.5389	1.212	0.70824	>sp|O14818|PSA7_HUMAN Proteasome subunit alpha type-7 OS=Homo sapiens GN=PSMA7 PE=1 SV=1;>sp|O14818-2|PSA7_HUMAN Isoform 2 of Proteasome subunit alpha type-7 OS=Homo sapiens GN=PSMA7;>sp|Q8TAA3-2|PSA7L_HUMAN Isoform 2 of Proteasome subunit alpha type-7-lik	9	8	8	8	43.1	43.1	43.1	27.887	248	248;178;212;250;256;149;187;224;63	0	1.5389	1.1218	50.801	7	0	Median	1.212	1.1031	31.174	7	0	Median	0.70824	0.80159	17.209	7	0	Median	743150000	181700000	334680000	226770000				133	84;85;104;770;876;1108;1143;1250	True;True;True;True;True;True;True;True
P05198;H0YJS4;G3V4T5	P05198;H0YJS4;G3V4T5	2;1;1	2;1;1	2;1;1	Eukaryotic translation initiation factor 2 subunit 1	EIF2S1	1.5301	1.345	0.87288	>sp|P05198|IF2A_HUMAN Eukaryotic translation initiation factor 2 subunit 1 OS=Homo sapiens GN=EIF2S1 PE=1 SV=3;>tr|H0YJS4|H0YJS4_HUMAN Eukaryotic translation initiation factor 2 subunit 1 (Fragment) OS=Homo sapiens GN=EIF2S1 PE=1 SV=1;>tr|G3V4T5|G3V4T5_HUM	3	2	2	2	6.3	6.3	6.3	36.112	315	315;252;273	0	1.5301	1.5012	28.643	2	1	Median	1.345	1.4077	20.198	2	1	Median	0.87288	0.94081	9.8786	2	1	Median	115270000	31428000	46372000	37475000				164	790;1841	True;True
P04181;P04181-2	P04181;P04181-2	5;4	5;4	5;4	Ornithine aminotransferase, mitochondrial;Ornithine aminotransferase, hepatic form;Ornithine aminotransferase, renal form	OAT	1.5213	0.68737	0.37225	>sp|P04181|OAT_HUMAN Ornithine aminotransferase, mitochondrial OS=Homo sapiens GN=OAT PE=1 SV=1;>sp|P04181-2|OAT_HUMAN Isoform 2 of Ornithine aminotransferase, mitochondrial OS=Homo sapiens GN=OAT	2	5	5	5	14.4	14.4	14.4	48.534	439	439;301	0	1.5213	1.5284	27.163	3	0	Median	0.68737	0.68102	18.868	3	0	Median	0.37225	0.39749	32.472	3	0	Median	294500000	106510000	132260000	55733000				160	441;578;658;830;1653	True;True;True;True;True
P43686;P43686-2	P43686;P43686-2	3;2	3;2	3;2	26S protease regulatory subunit 6B	PSMC4	1.5203	1.1892	0.84593	>sp|P43686|PRS6B_HUMAN 26S protease regulatory subunit 6B OS=Homo sapiens GN=PSMC4 PE=1 SV=2;>sp|P43686-2|PRS6B_HUMAN Isoform 2 of 26S protease regulatory subunit 6B OS=Homo sapiens GN=PSMC4	2	3	3	3	7.9	7.9	7.9	47.366	418	418;387	0	1.5203	1.0963	103.22	3	2	Median	1.1892	1.0525	102.15	3	2	Median	0.84593	0.94719	8.6328	3	2	Median	289510000	142550000	78700000	68259000				218	349;450;997	True;True;True
H3BT36;P25787;H7C402	H3BT36;P25787;H7C402	2;2;1	2;2;1	2;2;1	Proteasome subunit alpha type-2	PSMA2	1.5163			>tr|H3BT36|H3BT36_HUMAN Proteasome subunit alpha type-2 OS=Homo sapiens GN=PSMA2 PE=4 SV=1;>sp|P25787|PSA2_HUMAN Proteasome subunit alpha type-2 OS=Homo sapiens GN=PSMA2 PE=1 SV=2;>tr|H7C402|H7C402_HUMAN Proteasome subunit alpha type-2 (Fragment) OS=Homo s	3	2	2	2	72.9	72.9	72.9	5.0107	48	48;234;36	0	1.5163	1.0696	23.476	2	1	Median		NaN	NaN	1	0	Median		NaN	NaN	1	0	Median	99848000	27840000	44146000	27862000				105	623;1128	True;True
J3KNQ3;Q9UNM6;Q9UNM6-2;H0YD73;E9PL38;A0A087WUL9	J3KNQ3;Q9UNM6;Q9UNM6-2;H0YD73;E9PL38;A0A087WUL9	4;4;4;3;3;3	4;4;4;3;3;3	4;4;4;3;3;3	26S proteasome non-ATPase regulatory subunit 13	PSMD13	1.4933	1.1583	0.76371	>tr|J3KNQ3|J3KNQ3_HUMAN 26S proteasome non-ATPase regulatory subunit 13 OS=Homo sapiens GN=PSMD13 PE=1 SV=1;>sp|Q9UNM6|PSD13_HUMAN 26S proteasome non-ATPase regulatory subunit 13 OS=Homo sapiens GN=PSMD13 PE=1 SV=2;>sp|Q9UNM6-2|PSD13_HUMAN Isoform 2 of 26S	6	4	4	4	10.9	10.9	10.9	39.829	349	349;376;378;221;263;377	0	1.4933	1.255	5.5907	2	0	Median	1.1583	1.1146	18.099	2	0	Median	0.76371	0.84526	12.651	2	0	Median	195060000	49939000	78694000	66428000				107	280;1054;1472;1756	True;True;True;True
P25786;P25786-2;F5GX11;B4DEV8	P25786;P25786-2;F5GX11	6;6;5;2	6;6;5;2	6;6;5;2	Proteasome subunit alpha type-1	PSMA1	1.4916	0.92217	0.71181	>sp|P25786|PSA1_HUMAN Proteasome subunit alpha type-1 OS=Homo sapiens GN=PSMA1 PE=1 SV=1;>sp|P25786-2|PSA1_HUMAN Isoform Long of Proteasome subunit alpha type-1 OS=Homo sapiens GN=PSMA1;>tr|F5GX11|F5GX11_HUMAN Proteasome subunit alpha type-1 OS=Homo sapien	4	6	6	6	28.5	28.5	28.5	29.555	263	263;269;238;164	0	1.4916	1.1189	21.391	5	0	Median	0.92217	0.88197	19.375	5	0	Median	0.71181	0.81155	22.346	5	0	Median	320400000	93800000	137820000	88785000				195	146;417;510;1130;1233;1247	True;True;True;True;True;True
P51665;H3BNT7;H3BTM8;H3BQV2	P51665;H3BNT7;H3BTM8	6;5;5;1	6;5;5;1	6;5;5;1	26S proteasome non-ATPase regulatory subunit 7	PSMD7	1.4869	1.0815	0.83852	>sp|P51665|PSMD7_HUMAN 26S proteasome non-ATPase regulatory subunit 7 OS=Homo sapiens GN=PSMD7 PE=1 SV=2;>tr|H3BNT7|H3BNT7_HUMAN 26S proteasome non-ATPase regulatory subunit 7 OS=Homo sapiens GN=PSMD7 PE=1 SV=1;>tr|H3BTM8|H3BTM8_HUMAN 26S proteasome non-AT	4	6	6	6	27.8	27.8	27.8	37.025	324	324;177;198;43	0	1.4869	1.1375	23.621	5	0	Median	1.0815	1.1325	9.3236	5	0	Median	0.83852	0.91425	11.578	5	0	Median	407770000	114030000	166700000	127030000				226	261;832;1543;1835;1842;1876	True;True;True;True;True;True
Q5VTE0;P68104;A0A087WVQ9;A0A087WV01;Q05639;A6PW80;Q5JR01	Q5VTE0;P68104;A0A087WVQ9;A0A087WV01;Q05639	12;12;10;8;7;4;4	12;12;10;8;7;4;4	12;12;10;8;7;4;4	Putative elongation factor 1-alpha-like 3;Elongation factor 1-alpha 1;Elongation factor 1-alpha 2	EEF1A1P5;EEF1A1;EEF1A2	1.484	1.1777	0.81794	>sp|Q5VTE0|EF1A3_HUMAN Putative elongation factor 1-alpha-like 3 OS=Homo sapiens GN=EEF1A1P5 PE=5 SV=1;>sp|P68104|EF1A1_HUMAN Elongation factor 1-alpha 1 OS=Homo sapiens GN=EEF1A1 PE=1 SV=1;>tr|A0A087WVQ9|A0A087WVQ9_HUMAN Elongation factor 1-alpha 1 OS=Hom	7	12	12	12	36.6	36.6	36.6	50.184	462	462;462;441;426;463;107;145	0	1.484	1.1881	13.609	13	0	Median	1.1777	1.0779	15.4	13	0	Median	0.81794	0.87503	10.386	13	0	Median	4179600000	1176800000	1566100000	1436700000				268	252;356;715;1065;1289;1311;1379;1496;1559;1706;1930;1931	True;True;True;True;True;True;True;True;True;True;True;True
Q9Y6Y0;H0Y5Y2;X6R674	Q9Y6Y0	8;1;1	8;1;1	8;1;1	Influenza virus NS1A-binding protein	IVNS1ABP	1.4724	1.3108	0.94372	>sp|Q9Y6Y0|NS1BP_HUMAN Influenza virus NS1A-binding protein OS=Homo sapiens GN=IVNS1ABP PE=1 SV=3	3	8	8	8	12.5	12.5	12.5	71.729	642	642;117;135	0	1.4724	1.419	28.988	7	0	Median	1.3108	1.3727	13.253	7	0	Median	0.94372	1.0286	16.643	7	0	Median	467840000	122490000	162030000	183320000				354	990;991;1075;1141;1185;1313;1646;1750	True;True;True;True;True;True;True;True
P33993-3;P33993;C9J8M6;P33993-2	P33993-3;P33993;C9J8M6;P33993-2	3;3;2;2	3;3;2;2	3;3;2;2	DNA replication licensing factor MCM7	MCM7	1.4685	1.1667	1.0173	>sp|P33993-3|MCM7_HUMAN Isoform 3 of DNA replication licensing factor MCM7 OS=Homo sapiens GN=MCM7;>sp|P33993|MCM7_HUMAN DNA replication licensing factor MCM7 OS=Homo sapiens GN=MCM7 PE=1 SV=4;>tr|C9J8M6|C9J8M6_HUMAN DNA replication licensing factor MCM7 (	4	3	3	3	8.1	8.1	8.1	60.643	543	543;719;183;389	0	1.4685	1.4996	13.085	3	1	Median	1.1667	1.2222	83.484	3	1	Median	1.0173	1.0981	62.101	3	1	Median	177480000	50678000	57461000	69345000				207	678;1411;1622	True;True;True
P62280;M0QZC5;M0R1H5;M0R1H6	P62280;M0QZC5	5;4;1;1	5;4;1;1	5;4;1;1	40S ribosomal protein S11	RPS11	1.4649	1.1313	0.83241	>sp|P62280|RS11_HUMAN 40S ribosomal protein S11 OS=Homo sapiens GN=RPS11 PE=1 SV=3;>tr|M0QZC5|M0QZC5_HUMAN 40S ribosomal protein S11 OS=Homo sapiens GN=RPS11 PE=1 SV=1	4	5	5	5	36.1	36.1	36.1	18.431	158	158;118;79;88	0	1.4649	1.4128	20.222	4	0	Median	1.1313	1.068	25.27	4	0	Median	0.83241	0.9041	18.342	4	0	Median	319190000	90852000	136540000	91802000				249	216;315;330;775;1766	True;True;True;True;True
P25788-2;P25788;G3V3W4;G3V5N4	P25788-2;P25788;G3V3W4;G3V5N4	2;2;1;1	2;2;1;1	2;2;1;1	Proteasome subunit alpha type-3	PSMA3	1.457	1.0352	0.80642	>sp|P25788-2|PSA3_HUMAN Isoform 2 of Proteasome subunit alpha type-3 OS=Homo sapiens GN=PSMA3;>sp|P25788|PSA3_HUMAN Proteasome subunit alpha type-3 OS=Homo sapiens GN=PSMA3 PE=1 SV=2;>tr|G3V3W4|G3V3W4_HUMAN Proteasome subunit alpha type-3 OS=Homo sapiens G	4	2	2	2	8.5	8.5	8.5	27.647	248	248;255;36;54	0	1.457	1.2511	12.861	2	0	Median	1.0352	0.99632	3.4471	2	0	Median	0.80642	0.88707	19.458	2	0	Median	189370000	53653000	82882000	52831000				196	180;1713	True;True
Q99460;A0A087WW66;Q99460-2;H7C378;H7BZR6;C9J9M4	Q99460;A0A087WW66;Q99460-2	8;8;7;2;1;1	8;8;7;2;1;1	8;8;7;2;1;1	26S proteasome non-ATPase regulatory subunit 1	PSMD1	1.4555	1.1608	0.87368	>sp|Q99460|PSMD1_HUMAN 26S proteasome non-ATPase regulatory subunit 1 OS=Homo sapiens GN=PSMD1 PE=1 SV=2;>tr|A0A087WW66|A0A087WW66_HUMAN 26S proteasome non-ATPase regulatory subunit 1 OS=Homo sapiens GN=PSMD1 PE=4 SV=1;>sp|Q99460-2|PSMD1_HUMAN Isoform 2 of	6	8	8	8	11.5	11.5	11.5	105.84	953	953;953;922;192;164;203	0	1.4555	1.4516	20.876	7	0	Median	1.1608	1.2568	26.319	7	0	Median	0.87368	0.93701	10.239	7	0	Median	702580000	174090000	284520000	243980000				8	21;507;1030;1262;1449;1746;1773;1813	True;True;True;True;True;True;True;True
P52732	P52732	14	14	14	Kinesin-like protein KIF11	KIF11	1.4505	1.1371	0.80748	>sp|P52732|KIF11_HUMAN Kinesin-like protein KIF11 OS=Homo sapiens GN=KIF11 PE=1 SV=2	1	14	14	14	14.7	14.7	14.7	119.16	1056	1056	0	1.4505	1.3379	20.964	10	0	Median	1.1371	1.1	19.068	10	0	Median	0.80748	0.87356	13.843	10	0	Median	1097100000	268310000	459450000	369320000				227	329;360;420;434;446;712;1036;1037;1051;1055;1109;1423;1508;1634	True;True;True;True;True;True;True;True;True;True;True;True;True;True
O15397;O15397-2;F5H2I3;H0YH64;F5H244	O15397;O15397-2	8;5;2;2;1	8;5;2;2;1	7;4;2;2;1	Importin-8	IPO8	1.4374	1.2279	0.87886	>sp|O15397|IPO8_HUMAN Importin-8 OS=Homo sapiens GN=IPO8 PE=1 SV=2;>sp|O15397-2|IPO8_HUMAN Isoform 2 of Importin-8 OS=Homo sapiens GN=IPO8	5	8	8	7	8.7	8.7	7.7	119.94	1037	1037;832;46;167;167	0	1.4374	1.3127	16.934	7	0	Median	1.2279	1.2346	15.456	7	0	Median	0.87886	1.0036	10.312	7	0	Median	827080000	244530000	302370000	280190000				135	672;740;746;1026;1359;1520;1521;1769	True;True;True;True;True;True;True;True
P55072;C9JUP7;C9IZA5	P55072	12;1;1	12;1;1	12;1;1	Transitional endoplasmic reticulum ATPase	VCP	1.4357	1.0936	0.79705	>sp|P55072|TERA_HUMAN Transitional endoplasmic reticulum ATPase OS=Homo sapiens GN=VCP PE=1 SV=4	3	12	12	12	21.6	21.6	21.6	89.321	806	806;115;160	0	1.4357	1.191	19.252	7	0	Median	1.0936	1.04	11.337	7	0	Median	0.79705	0.87218	10.384	7	0	Median	931730000	297760000	341510000	292460000				231	161;256;312;421;425;426;914;917;922;946;968;1854	True;True;True;True;True;True;True;True;True;True;True;True
P62191-2;P62191	P62191-2;P62191	7;7	7;7	7;7	26S protease regulatory subunit 4	PSMC1	1.4354	1.1874	0.73902	>sp|P62191-2|PRS4_HUMAN Isoform 2 of 26S protease regulatory subunit 4 OS=Homo sapiens GN=PSMC1;>sp|P62191|PRS4_HUMAN 26S protease regulatory subunit 4 OS=Homo sapiens GN=PSMC1 PE=1 SV=1	2	7	7	7	23.7	23.7	23.7	41.167	367	367;440	0	1.4354	1.2315	24.151	7	0	Median	1.1874	1.1736	16.679	7	0	Median	0.73902	0.81514	14.215	7	0	Median	365780000	102280000	139330000	124170000				241	173;698;1224;1606;1671;1672;1834	True;True;True;True;True;True;True
D6RG13;P61247;D6RAT0;D6RB09;H0Y9Y4;D6R9B6;E9PFI5;H0Y8L7;D6RAS7;D6RED7;D6RGE0;D6RI02	D6RG13;P61247;D6RAT0;D6RB09;H0Y9Y4;D6R9B6;E9PFI5;H0Y8L7	10;10;9;8;7;6;6;5;4;3;2;2	10;10;9;8;7;6;6;5;4;3;2;2	10;10;9;8;7;6;6;5;4;3;2;2	40S ribosomal protein S3a	RPS3A	1.4354	1.3602	0.86414	>tr|D6RG13|D6RG13_HUMAN 40S ribosomal protein S3a (Fragment) OS=Homo sapiens GN=RPS3A PE=1 SV=1;>sp|P61247|RS3A_HUMAN 40S ribosomal protein S3a OS=Homo sapiens GN=RPS3A PE=1 SV=2;>tr|D6RAT0|D6RAT0_HUMAN 40S ribosomal protein S3a OS=Homo sapiens GN=RPS3A PE	12	10	10	10	49.3	49.3	49.3	25.608	223	223;264;227;194;208;145;205;190;125;101;65;95	0	1.4354	1.3267	20.592	7	0	Median	1.3602	1.2123	23.744	7	0	Median	0.86414	0.92504	15.647	7	0	Median	1211300000	351010000	436950000	423300000				65	24;132;428;1003;1004;1006;1046;1181;1630;1709	True;True;True;True;True;True;True;True;True;True
O00232;O00232-2	O00232;O00232-2	2;1	2;1	2;1	26S proteasome non-ATPase regulatory subunit 12	PSMD12	1.4256	1.0686	0.76778	>sp|O00232|PSD12_HUMAN 26S proteasome non-ATPase regulatory subunit 12 OS=Homo sapiens GN=PSMD12 PE=1 SV=3;>sp|O00232-2|PSD12_HUMAN Isoform 2 of 26S proteasome non-ATPase regulatory subunit 12 OS=Homo sapiens GN=PSMD12	2	2	2	2	7.5	7.5	7.5	52.904	456	456;436	0	1.4256	1.2399	30.191	3	0	Median	1.0686	1.0411	11.621	3	0	Median	0.76778	0.86867	9.1941	3	0	Median	194850000	55876000	71156000	67814000				127	868;1073	True;True
P62318-2;P62318	P62318-2;P62318	2;2	2;2	2;2	Small nuclear ribonucleoprotein Sm D3	SNRPD3	1.4254	1.5942	1.0261	>sp|P62318-2|SMD3_HUMAN Isoform 2 of Small nuclear ribonucleoprotein Sm D3 OS=Homo sapiens GN=SNRPD3;>sp|P62318|SMD3_HUMAN Small nuclear ribonucleoprotein Sm D3 OS=Homo sapiens GN=SNRPD3 PE=1 SV=1	2	2	2	2	15.8	15.8	15.8	13.291	120	120;126	0	1.4254	1.3009	3.1641	2	0	Median	1.5942	1.5376	7.8939	2	0	Median	1.0261	1.1022	8.1182	2	0	Median	1389700000	303690000	508060000	577980000				254	481;1688	True;True
J3QLE5;P14678-2;P63162;P14678;P63162-2;A8MT02;P14678-3;J3KRY3;S4R3P3	J3QLE5;P14678-2;P63162;P14678;P63162-2;A8MT02;P14678-3;J3KRY3;S4R3P3	3;3;3;3;3;3;3;2;2	3;3;3;3;3;3;3;2;2	3;3;3;3;3;3;3;2;2	Small nuclear ribonucleoprotein-associated proteins B and B;Small nuclear ribonucleoprotein-associated protein N	SNRPN;SNRPB	1.4125	1.6549	1.1087	>tr|J3QLE5|J3QLE5_HUMAN Small nuclear ribonucleoprotein-associated protein N (Fragment) OS=Homo sapiens GN=SNRPN PE=4 SV=1;>sp|P14678-2|RSMB_HUMAN Isoform SM-B of Small nuclear ribonucleoprotein-associated proteins B and B OS=Homo sapiens GN=SNRPB;>sp|P63	9	3	3	3	13	13	13	17.546	169	169;231;240;240;244;288;289;59;70	0	1.4125	1.468	14.948	3	0	Median	1.6549	1.7334	14.145	3	0	Median	1.1087	1.2447	8.3161	3	0	Median	660450000	132790000	241670000	285990000				23	209;704;1763	True;True;True
P05455;E9PGX9;E7ERC4	P05455;E9PGX9;E7ERC4	2;1;1	2;1;1	2;1;1	Lupus La protein	SSB	1.4119	0.69902	0.52991	>sp|P05455|LA_HUMAN Lupus La protein OS=Homo sapiens GN=SSB PE=1 SV=2;>tr|E9PGX9|E9PGX9_HUMAN Lupus La protein (Fragment) OS=Homo sapiens GN=SSB PE=1 SV=1;>tr|E7ERC4|E7ERC4_HUMAN Lupus La protein (Fragment) OS=Homo sapiens GN=SSB PE=1 SV=1	3	2	2	2	6.4	6.4	6.4	46.836	408	408;120;184	0	1.4119	1.1495	29.662	2	0	Median	0.69902	0.65431	5.082	2	0	Median	0.52991	0.59225	23.046	2	0	Median	98571000	32099000	44182000	22290000				167	604;733	True;True
P62316;K7ERG4;P62316-2;K7EJB5	P62316;K7ERG4;P62316-2	6;4;3;1	6;4;3;1	6;4;3;1	Small nuclear ribonucleoprotein Sm D2	SNRPD2	1.3937	1.6563	1.3424	>sp|P62316|SMD2_HUMAN Small nuclear ribonucleoprotein Sm D2 OS=Homo sapiens GN=SNRPD2 PE=1 SV=1;>tr|K7ERG4|K7ERG4_HUMAN Small nuclear ribonucleoprotein Sm D2 OS=Homo sapiens GN=SNRPD2 PE=1 SV=1;>sp|P62316-2|SMD2_HUMAN Isoform 2 of Small nuclear ribonucleop	4	6	6	6	55.1	55.1	55.1	13.527	118	118;78;108;54	0	1.3937	1.2874	11.45	4	0	Median	1.6563	1.7372	12.597	4	0	Median	1.3424	1.4037	17.094	4	0	Median	1686500000	396430000	539220000	750830000				253	528;629;1218;1370;1371;1436	True;True;True;True;True;True
P62269;J3JS69	P62269;J3JS69	3;2	3;2	3;2	40S ribosomal protein S18	RPS18	1.3803	0.96822	0.87353	>sp|P62269|RS18_HUMAN 40S ribosomal protein S18 OS=Homo sapiens GN=RPS18 PE=1 SV=3;>tr|J3JS69|J3JS69_HUMAN 40S ribosomal protein S18 OS=Homo sapiens GN=RPS18 PE=1 SV=1	2	3	3	3	20.4	20.4	20.4	17.718	152	152;82	0	1.3803	1.1856	20.561	3	1	Median	0.96822	1.0135	20.511	3	1	Median	0.87353	0.93354	34.401	3	1	Median	223640000	72732000	86209000	64700000				246	57;793;1922	True;True;True
P60900;G3V5Z7;G3V295;P60900-2;G3V3U4;G3V3I1;P60900-3;G3V4S5;G3V2S7;H0YJC4	P60900;G3V5Z7;G3V295;P60900-2;G3V3U4;G3V3I1	5;5;4;4;3;3;2;1;1;1	5;5;4;4;3;3;2;1;1;1	5;5;4;4;3;3;2;1;1;1	Proteasome subunit alpha type-6;Proteasome subunit alpha type	PSMA6	1.3641	1.0235	0.78087	>sp|P60900|PSA6_HUMAN Proteasome subunit alpha type-6 OS=Homo sapiens GN=PSMA6 PE=1 SV=1;>tr|G3V5Z7|G3V5Z7_HUMAN Proteasome subunit alpha type OS=Homo sapiens GN=PSMA6 PE=1 SV=1;>tr|G3V295|G3V295_HUMAN Proteasome subunit alpha type OS=Homo sapiens GN=PSMA6	10	5	5	5	25.6	25.6	25.6	27.399	246	246;252;203;227;107;148;167;41;67;85	0	1.3641	1.1901	15.734	3	0	Median	1.0235	1.0516	6.5734	3	0	Median	0.78087	0.8469	10.826	3	0	Median	480000000	138180000	219490000	122330000				99	80;204;566;645;777	True;True;True;True;True
P62826;B5MDF5;J3KQE5;H0YFC6;B4DV51;F5H018	P62826;B5MDF5;J3KQE5;H0YFC6;B4DV51;F5H018	2;2;2;1;1;1	2;2;2;1;1;1	2;2;2;1;1;1	GTP-binding nuclear protein Ran	RAN	1.3597	0.35293	0.24626	>sp|P62826|RAN_HUMAN GTP-binding nuclear protein Ran OS=Homo sapiens GN=RAN PE=1 SV=3;>tr|B5MDF5|B5MDF5_HUMAN GTP-binding nuclear protein Ran OS=Homo sapiens GN=RAN PE=1 SV=1;>tr|J3KQE5|J3KQE5_HUMAN GTP-binding nuclear protein Ran (Fragment) OS=Homo sapien	6	2	2	2	9.7	9.7	9.7	24.423	216	216;233;234;103;128;199	0	1.3597	0.97448	19.143	2	1	Median	0.35293	0.31245	16.334	2	1	Median	0.24626	0.2812	4.6348	2	1	Median	149660000	50989000	72244000	26431000				36	1119;1211	True;True
P25205;J3KQ69;P25205-2;Q7Z6P5	P25205;J3KQ69;P25205-2;Q7Z6P5	2;2;2;1	2;2;2;1	2;2;2;1	DNA replication licensing factor MCM3	MCM3	1.3402	0.89196	0.74388	>sp|P25205|MCM3_HUMAN DNA replication licensing factor MCM3 OS=Homo sapiens GN=MCM3 PE=1 SV=3;>tr|J3KQ69|J3KQ69_HUMAN DNA replication licensing factor MCM3 OS=Homo sapiens GN=MCM3 PE=1 SV=2;>sp|P25205-2|MCM3_HUMAN Isoform 2 of DNA replication licensing fac	4	2	2	2	1.9	1.9	1.9	90.98	808	808;818;853;328	0	1.3402	1.2871	15.498	2	0	Median	0.89196	0.93422	4.4479	2	0	Median	0.74388	0.80734	16.698	2	0	Median	78652000	20892000	32002000	25758000				111	1587;1678	True;True
P16403;P10412;P16402;P22492;Q02539	P16403;P10412;P16402	5;5;5;1;1	5;5;5;1;1	5;5;5;1;1	Histone H1.2;Histone H1.4;Histone H1.3	HIST1H1C;HIST1H1E;HIST1H1D	1.3293	0.8579	0.55515	>sp|P16403|H12_HUMAN Histone H1.2 OS=Homo sapiens GN=HIST1H1C PE=1 SV=2;>sp|P10412|H14_HUMAN Histone H1.4 OS=Homo sapiens GN=HIST1H1E PE=1 SV=2;>sp|P16402|H13_HUMAN Histone H1.3 OS=Homo sapiens GN=HIST1H1D PE=1 SV=2	5	5	5	5	16	16	16	21.364	213	213;219;221;207;215	0	1.3293	1.2251	22.406	5	0	Median	0.8579	0.8492	18.782	5	0	Median	0.55515	0.60955	12.484	5	0	Median	484830000	125050000	212480000	147300000				176	89;163;848;1391;1392	True;True;True;True;True
P26640;A2ABF4;P26640-2	P26640	4;1;1	4;1;1	4;1;1	Valine--tRNA ligase	VARS	1.3222	1.2779	0.91031	>sp|P26640|SYVC_HUMAN Valine--tRNA ligase OS=Homo sapiens GN=VARS PE=1 SV=4	3	4	4	4	4.4	4.4	4.4	140.47	1264	1264;174;297	0	1.3222	1.4184	19.797	3	0	Median	1.2779	1.3372	31.695	3	0	Median	0.91031	0.97761	20.448	3	0	Median	249660000	67762000	93542000	88353000				198	824;985;1421;1886	True;True;True;True
P35998;P35998-2;C9JLS9	P35998;P35998-2	7;6;1	7;6;1	7;6;1	26S protease regulatory subunit 7	PSMC2	1.3094	1.2002	0.78538	>sp|P35998|PRS7_HUMAN 26S protease regulatory subunit 7 OS=Homo sapiens GN=PSMC2 PE=1 SV=3;>sp|P35998-2|PRS7_HUMAN Isoform 2 of 26S protease regulatory subunit 7 OS=Homo sapiens GN=PSMC2	3	7	7	7	20.1	20.1	20.1	48.633	433	433;296;130	0	1.3094	1.2971	16.257	7	0	Median	1.2002	1.1917	14.559	7	0	Median	0.78538	0.86234	24.794	7	0	Median	574410000	159190000	227690000	187530000				212	92;452;512;936;1077;1532;1740	True;True;True;True;True;True;True
Q9Y2H1;Q9Y2H1-2;I3L0D0;F5GY51;H0YGN4;F5H7Z3;F5H277	Q9Y2H1;Q9Y2H1-2	12;8;4;4;3;3;3	7;5;2;2;1;2;1	7;5;2;2;1;2;1	Serine/threonine-protein kinase 38-like	STK38L	1.3052	0.74309	0.58334	>sp|Q9Y2H1|ST38L_HUMAN Serine/threonine-protein kinase 38-like OS=Homo sapiens GN=STK38L PE=1 SV=3;>sp|Q9Y2H1-2|ST38L_HUMAN Isoform 2 of Serine/threonine-protein kinase 38-like OS=Homo sapiens GN=STK38L	7	12	7	7	21.1	14	14	54.002	464	464;371;89;131;87;94;214	0	1.3052	1.1248	17.707	6	0	Median	0.74309	0.71074	17.078	6	0	Median	0.58334	0.64517	14.554	6	0	Median	595630000	176840000	254890000	163900000				349	86;262;317;404;518;853;979;1080;1081;1213;1422;1623	False;True;True;True;False;False;True;False;False;True;True;True
P12956-2;P12956;B1AHC9	P12956-2;P12956;B1AHC9	3;3;2	3;3;2	3;3;2	X-ray repair cross-complementing protein 6	XRCC6	1.3041	1.2144	1.0817	>sp|P12956-2|XRCC6_HUMAN Isoform 2 of X-ray repair cross-complementing protein 6 OS=Homo sapiens GN=XRCC6;>sp|P12956|XRCC6_HUMAN X-ray repair cross-complementing protein 6 OS=Homo sapiens GN=XRCC6 PE=1 SV=2;>tr|B1AHC9|B1AHC9_HUMAN X-ray repair cross-comple	3	3	3	3	7.4	7.4	7.4	65.148	568	568;609;559	0	1.3041	1.464	37.396	3	1	Median	1.2144	1.1974	14.186	3	1	Plateau	1.0817	1.1444	45.554	3	1	Plateau	126740000	36262000	52486000	37991000				182	300;1365;1544	True;True;True
F2Z2Y6;O95777;C9JIZ0;C9JNV3	F2Z2Y6;O95777;C9JIZ0;C9JNV3	2;2;1;1	2;2;1;1	2;2;1;1	N-alpha-acetyltransferase 38, NatC auxiliary subunit	NAA38	1.303	1.5654	1.1669	>tr|F2Z2Y6|F2Z2Y6_HUMAN U6 snRNA-associated Sm-like protein LSm8 OS=Homo sapiens GN=LSM8 PE=1 SV=1;>sp|O95777|LSM8_HUMAN U6 snRNA-associated Sm-like protein LSm8 OS=Homo sapiens GN=LSM8 PE=1 SV=3;>tr|C9JIZ0|C9JIZ0_HUMAN LSM8 homolog, U6 small nuclear RNA a	4	2	2	2	38.8	38.8	38.8	7.3713	67	67;96;75;78	0	1.303	1.2816	8.5299	2	0	Median	1.5654	1.6389	15.77	2	0	Median	1.1669	1.2558	13.541	2	0	Median	123730000	29433000	42442000	51856000				86	534;1642	True;True
P62701;C9JEH7;P22090;Q8TD47	P62701	5;2;2;2	5;2;2;2	5;2;2;2	40S ribosomal protein S4, X isoform	RPS4X	1.299	1.0137	0.84039	>sp|P62701|RS4X_HUMAN 40S ribosomal protein S4, X isoform OS=Homo sapiens GN=RPS4X PE=1 SV=2	4	5	5	5	14.1	14.1	14.1	29.597	263	263;262;263;263	0	1.299	1.18	25.218	4	0	Median	1.0137	0.9584	20.081	4	0	Median	0.84039	0.92493	16.381	4	0	Median	714710000	175570000	220610000	318530000				257	403;657;723;1097;1576	True;True;True;True;True
Q06830;H7C3T4;Q13162;P32119	Q06830;H7C3T4;Q13162	4;2;2;1	4;2;2;1	4;2;2;1	Peroxiredoxin-1;Peroxiredoxin-4	PRDX1;PRDX4	1.2921	0.35623	0.2757	>sp|Q06830|PRDX1_HUMAN Peroxiredoxin-1 OS=Homo sapiens GN=PRDX1 PE=1 SV=1;>tr|H7C3T4|H7C3T4_HUMAN Peroxiredoxin-4 (Fragment) OS=Homo sapiens GN=PRDX4 PE=1 SV=1;>sp|Q13162|PRDX4_HUMAN Peroxiredoxin-4 OS=Homo sapiens GN=PRDX4 PE=1 SV=1	4	4	4	4	15.6	15.6	15.6	22.11	199	199;161;271;198	0	1.2921	0.93277	32.153	5	3	Median	0.35623	0.37285	53.411	5	3	Median	0.2757	0.29424	17.535	5	3	Median	460120000	189100000	211180000	59841000				281	26;571;572;1279	True;True;True;True
P28070	P28070	3	3	3	Proteasome subunit beta type-4	PSMB4	1.2877	0.98876	0.73335	>sp|P28070|PSB4_HUMAN Proteasome subunit beta type-4 OS=Homo sapiens GN=PSMB4 PE=1 SV=4	1	3	3	3	15.5	15.5	15.5	29.204	264	264	0	1.2877	1.2004	14.342	3	0	Median	0.98876	0.87358	20.4	3	0	Median	0.73335	0.82574	15.426	3	0	Median	339260000	102970000	147670000	88620000				201	495;1298;1320	True;True;True
G3V461;G3V4N7;P12277	G3V461;G3V4N7;P12277	1;1;1	1;1;1	1;1;1	Creatine kinase B-type	CKB	1.2794			>tr|G3V461|G3V461_HUMAN Creatine kinase B-type (Fragment) OS=Homo sapiens GN=CKB PE=1 SV=1;>tr|G3V4N7|G3V4N7_HUMAN Creatine kinase B-type (Fragment) OS=Homo sapiens GN=CKB PE=1 SV=1;>sp|P12277|KCRB_HUMAN Creatine kinase B-type OS=Homo sapiens GN=CKB PE=1 S	3	1	1	1	8.6	8.6	8.6	14.221	128	128;217;381	0	1.2794	1.2297	12.23	2	2	Median		NaN	NaN	0	0	Median		NaN	NaN	0	0	Median	81776000	33975000	47801000	0				98	1775	True
O00231;O00231-2;J3QRY4	O00231;O00231-2	5;5;2	5;5;2	5;5;2	26S proteasome non-ATPase regulatory subunit 11	PSMD11	1.275	1.0624	0.81559	>sp|O00231|PSD11_HUMAN 26S proteasome non-ATPase regulatory subunit 11 OS=Homo sapiens GN=PSMD11 PE=1 SV=3;>sp|O00231-2|PSD11_HUMAN Isoform 2 of 26S proteasome non-ATPase regulatory subunit 11 OS=Homo sapiens GN=PSMD11	3	5	5	5	16.4	16.4	16.4	47.463	422	422;423;188	0	1.275	1.2311	21.942	5	0	Median	1.0624	1.0526	26.592	5	0	Median	0.81559	0.88109	21.066	5	0	Median	360340000	108450000	140970000	110930000				126	1;41;148;1139;1796	True;True;True;True;True
P62937;P62937-2;F8WE65;C9J5S7;Q9Y536;F5H284;A0A075B759	P62937;P62937-2;F8WE65;C9J5S7	5;3;3;3;1;1;1	5;3;3;3;1;1;1	5;3;3;3;1;1;1	Peptidyl-prolyl cis-trans isomerase A;Peptidyl-prolyl cis-trans isomerase A, N-terminally processed;Peptidyl-prolyl cis-trans isomerase	PPIA	1.2577	0.46722	0.36775	>sp|P62937|PPIA_HUMAN Peptidyl-prolyl cis-trans isomerase A OS=Homo sapiens GN=PPIA PE=1 SV=2;>sp|P62937-2|PPIA_HUMAN Isoform 2 of Peptidyl-prolyl cis-trans isomerase A OS=Homo sapiens GN=PPIA;>tr|F8WE65|F8WE65_HUMAN Peptidyl-prolyl cis-trans isomerase OS=	7	5	5	5	39.4	39.4	39.4	18.012	165	165;105;120;121;164;164;164	0	1.2577	1.1503	16.492	5	0	Median	0.46722	0.4626	14.499	5	0	Median	0.36775	0.40379	12.259	5	0	Median	767250000	272800000	352430000	142020000				263	741;881;1416;1749;1809	True;True;True;True;True
H0YLA2;P37108	H0YLA2;P37108	2;2	2;2	2;2	Signal recognition particle 14 kDa protein	SRP14	1.2571	0.97999	0.81913	>tr|H0YLA2|H0YLA2_HUMAN Signal recognition particle 14 kDa protein OS=Homo sapiens GN=SRP14 PE=1 SV=1;>sp|P37108|SRP14_HUMAN Signal recognition particle 14 kDa protein OS=Homo sapiens GN=SRP14 PE=1 SV=2	2	2	2	2	23.5	23.5	23.5	13.058	115	115;136	0	1.2571	1.1469	3.7824	4	4	Linear	0.97999	0.99775	13.204	4	4	Median	0.81913	0.88949	12.136	4	4	Median	264650000	78301000	102340000	84002000				102	869;1765	True;True
Q09028-3;Q09028;Q5JP02;H0YCT5;H0YF10;H0YDK2;Q09028-4;E9PC52;Q09028-2;Q16576;Q16576-2;E9PNS2;E9PIC4;E9PNS6;H0YEU5;Q5JP01	Q09028-3;Q09028;Q5JP02;H0YCT5;H0YF10;H0YDK2;Q09028-4;E9PC52;Q09028-2;Q16576;Q16576-2	3;3;2;2;2;2;2;2;2;2;2;1;1;1;1;1	3;3;2;2;2;2;2;2;2;2;2;1;1;1;1;1	3;3;2;2;2;2;2;2;2;2;2;1;1;1;1;1	Histone-binding protein RBBP4;Histone-binding protein RBBP7	RBBP4;RBBP7	1.2525	0.795	0.6352	>sp|Q09028-3|RBBP4_HUMAN Isoform 3 of Histone-binding protein RBBP4 OS=Homo sapiens GN=RBBP4;>sp|Q09028|RBBP4_HUMAN Histone-binding protein RBBP4 OS=Homo sapiens GN=RBBP4 PE=1 SV=3;>tr|Q5JP02|Q5JP02_HUMAN Histone-binding protein RBBP7 (Fragment) OS=Homo sa	16	3	3	3	7.1	7.1	7.1	46.158	410	410;425;175;180;207;262;390;416;424;425;469;62;87;104;167;285	0	1.2525	1.2919	10.542	4	2	Median	0.795	0.80989	13.39	4	2	Median	0.6352	0.68265	13.921	4	2	Median	281810000	100750000	112610000	68455000				284	28;1049;1641	True;True;True
P61163;R4GMT0;P42025	P61163;R4GMT0;P42025	5;4;3	5;4;3	5;4;3	Alpha-centractin;Beta-centractin	ACTR1A;ACTR1B	1.2454	1.0865	0.89404	>sp|P61163|ACTZ_HUMAN Alpha-centractin OS=Homo sapiens GN=ACTR1A PE=1 SV=1;>tr|R4GMT0|R4GMT0_HUMAN Alpha-centractin OS=Homo sapiens GN=ACTR1A PE=1 SV=1;>sp|P42025|ACTY_HUMAN Beta-centractin OS=Homo sapiens GN=ACTR1B PE=1 SV=1	3	5	5	5	19.9	19.9	19.9	42.613	376	376;332;376	0	1.2454	0.87897	21.989	5	0	Median	1.0865	0.96173	16.764	5	0	Median	0.89404	1.0269	13.974	5	0	Median	429760000	138650000	149190000	141920000				238	59;290;837;1144;1588	True;True;True;True;True
O43242;O43242-2	O43242;O43242-2	10;7	10;7	10;7	26S proteasome non-ATPase regulatory subunit 3	PSMD3	1.2447	1.0278	0.88307	>sp|O43242|PSMD3_HUMAN 26S proteasome non-ATPase regulatory subunit 3 OS=Homo sapiens GN=PSMD3 PE=1 SV=2;>sp|O43242-2|PSMD3_HUMAN Isoform 2 of 26S proteasome non-ATPase regulatory subunit 3 OS=Homo sapiens GN=PSMD3	2	10	10	10	20.4	20.4	20.4	60.977	534	534;356	0	1.2447	1.1788	20.944	9	0	Median	1.0278	1.0766	33.686	9	0	Median	0.88307	0.93422	25.139	9	0	Median	566370000	172030000	195780000	198560000				137	82;254;273;379;630;809;1074;1439;1499;1509	True;True;True;True;True;True;True;True;True;True
P28072;I3L3X7;A0A087X2I4	P28072	3;1;1	3;1;1	3;1;1	Proteasome subunit beta type-6	PSMB6	1.2392	0.96087	0.71299	>sp|P28072|PSB6_HUMAN Proteasome subunit beta type-6 OS=Homo sapiens GN=PSMB6 PE=1 SV=4	3	3	3	3	13	13	13	25.357	239	239;102;213	0	1.2392	1.1532	7.3574	3	0	Median	0.96087	1.0033	33.197	3	0	Median	0.71299	0.80452	33.844	3	0	Median	492220000	158070000	187430000	146720000				202	916;1321;1640	True;True;True
Q13200;Q13200-3;Q13200-2;F8WBS8;H7C2Q3;H7C1H2;C9JPC0	Q13200;Q13200-3;Q13200-2	8;7;6;1;1;1;1	8;7;6;1;1;1;1	8;7;6;1;1;1;1	26S proteasome non-ATPase regulatory subunit 2	PSMD2	1.2392	1.0851	0.854	>sp|Q13200|PSMD2_HUMAN 26S proteasome non-ATPase regulatory subunit 2 OS=Homo sapiens GN=PSMD2 PE=1 SV=3;>sp|Q13200-3|PSMD2_HUMAN Isoform 3 of 26S proteasome non-ATPase regulatory subunit 2 OS=Homo sapiens GN=PSMD2;>sp|Q13200-2|PSMD2_HUMAN Isoform 2 of 26S	7	8	8	8	14.2	14.2	14.2	100.2	908	908;778;749;59;143;203;217	0	1.2392	1.2099	18.578	6	0	Median	1.0851	1.1365	16.348	6	0	Median	0.854	0.90623	10.809	6	0	Median	948980000	245910000	385350000	317720000				287	137;193;468;1116;1162;1579;1725;1799	True;True;True;True;True;True;True;True
Q8WWY3;E7ESA8;E7EVX8;Q8WWY3-3;Q8WWY3-2;E7EU94;E7ESX0;E7EN72	Q8WWY3;E7ESA8;E7EVX8;Q8WWY3-3;Q8WWY3-2;E7EU94;E7ESX0;E7EN72	10;9;9;7;6;5;5;5	10;9;9;7;6;5;5;5	10;9;9;7;6;5;5;5	U4/U6 small nuclear ribonucleoprotein Prp31	PRPF31	1.2319	1.3722	1.065	>sp|Q8WWY3|PRP31_HUMAN U4/U6 small nuclear ribonucleoprotein Prp31 OS=Homo sapiens GN=PRPF31 PE=1 SV=2;>tr|E7ESA8|E7ESA8_HUMAN U4/U6 small nuclear ribonucleoprotein Prp31 OS=Homo sapiens GN=PRPF31 PE=1 SV=2;>tr|E7EVX8|E7EVX8_HUMAN U4/U6 small nuclear ribon	8	10	10	10	28.7	28.7	28.7	55.455	499	499;491;493;278;364;261;276;284	0	1.2319	1.1573	29.491	7	0	Median	1.3722	1.4801	18.512	7	0	Median	1.065	1.1324	20.258	7	0	Median	1345800000	384230000	440320000	521290000				319	160;782;840;854;981;1317;1332;1476;1728;1748	True;True;True;True;True;True;True;True;True;True
Q5T6W1;Q5T6W2;Q5T6W5;P61978-3;P61978;P61978-2	Q5T6W1;Q5T6W2;Q5T6W5;P61978-3;P61978;P61978-2	3;3;3;3;3;3	3;3;3;3;3;3	3;3;3;3;3;3	Heterogeneous nuclear ribonucleoprotein K	HNRNPK	1.2284	0.90641	0.77642	>tr|Q5T6W1|Q5T6W1_HUMAN Heterogeneous nuclear ribonucleoprotein K OS=Homo sapiens GN=HNRNPK PE=1 SV=1;>tr|Q5T6W2|Q5T6W2_HUMAN Heterogeneous nuclear ribonucleoprotein K (Fragment) OS=Homo sapiens GN=HNRNPK PE=1 SV=1;>tr|Q5T6W5|Q5T6W5_HUMAN Heterogeneous nuc	6	3	3	3	14.4	14.4	14.4	33.976	306	306;379;428;440;463;464	0	1.2284	0.84741	20.245	3	0	Median	0.90641	0.80488	5.6952	3	0	Median	0.77642	0.89172	11.035	3	0	Median	114500000	38531000	41650000	34318000				240	735;776;1031	True;True;True
F8VPD4;P27708	F8VPD4;P27708	4;4	4;4	4;4	CAD protein;Glutamine-dependent carbamoyl-phosphate synthase;Aspartate carbamoyltransferase;Dihydroorotase	CAD	1.2256	1.1075	0.89234	>tr|F8VPD4|F8VPD4_HUMAN CAD protein OS=Homo sapiens GN=CAD PE=1 SV=1;>sp|P27708|PYR1_HUMAN CAD protein OS=Homo sapiens GN=CAD PE=1 SV=3	2	4	4	4	2.3	2.3	2.3	236.02	2162	2162;2225	0	1.2256	1.174	16.787	4	0	Median	1.1075	1.1275	17.531	4	0	Median	0.89234	0.97911	20.62	4	0	Median	128570000	35875000	49060000	43631000				93	158;390;926;1764	True;True;True;True
Q15208	Q15208	29	29	24	Serine/threonine-protein kinase 38	STK38	1.2255	0.93712	0.77297	>sp|Q15208|STK38_HUMAN Serine/threonine-protein kinase 38 OS=Homo sapiens GN=STK38 PE=1 SV=1	1	29	29	24	64.9	64.9	57.8	54.19	465	465	0	1.2255	1.2059	26.507	36	0	Median	0.93712	0.93586	26.443	36	0	Median	0.77297	0.86128	11.456	36	0	Median	14784000000	4645300000	5493500000	4645200000				301	31;44;86;120;263;267;305;405;418;447;458;518;520;710;711;844;853;980;1080;1081;1197;1206;1281;1331;1401;1451;1624;1779;1819	True;True;True;True;True;True;True;True;True;True;True;True;True;True;True;True;True;True;True;True;True;True;True;True;True;True;True;True;True
P25398	P25398	3	3	3	40S ribosomal protein S12	RPS12	1.2224	1.3007	1.0524	>sp|P25398|RS12_HUMAN 40S ribosomal protein S12 OS=Homo sapiens GN=RPS12 PE=1 SV=3	1	3	3	3	26.5	26.5	26.5	14.515	132	132	0	1.2224	1.0656	7.5101	3	0	Median	1.3007	1.2698	5.4359	3	0	Median	1.0524	1.1556	4.7283	3	0	Median	408600000	121640000	131960000	155000000				193	908;971;1113	True;True;True
P23396;P23396-2;E9PPU1;E9PL09;F2Z2S8;H0YCJ7;H0YEU2;E9PQ96;E9PJH4;H0YF32;E9PK82;E9PQX2;E9PSF4	P23396;P23396-2;E9PPU1;E9PL09;F2Z2S8;H0YCJ7;H0YEU2	5;5;4;4;3;3;3;2;2;2;2;1;1	5;5;4;4;3;3;3;2;2;2;2;1;1	5;5;4;4;3;3;3;2;2;2;2;1;1	40S ribosomal protein S3	RPS3	1.2102	0.98804	0.83964	>sp|P23396|RS3_HUMAN 40S ribosomal protein S3 OS=Homo sapiens GN=RPS3 PE=1 SV=2;>sp|P23396-2|RS3_HUMAN Isoform 2 of 40S ribosomal protein S3 OS=Homo sapiens GN=RPS3;>tr|E9PPU1|E9PPU1_HUMAN 40S ribosomal protein S3 OS=Homo sapiens GN=RPS3 PE=1 SV=1;>tr|E9PL	13	5	5	5	25.5	25.5	25.5	26.688	243	243;259;158;231;117;135;171;91;115;123;128;44;103	0	1.2102	0.93213	9.7743	4	0	Median	0.98804	0.95137	20.453	4	0	Median	0.83964	0.94132	10.773	4	0	Median	352910000	112720000	122820000	117380000				191	244;375;509;543;569	True;True;True;True;True
E9PKG1;Q99873-3;Q99873-2;Q99873-4;Q99873;H7C2I1;E9PIX6;E9PNR9;E9PQ98;H0YDE4;A0A087X1W2	E9PKG1;Q99873-3;Q99873-2;Q99873-4;Q99873;H7C2I1;E9PIX6;E9PNR9;E9PQ98;H0YDE4	5;5;5;5;5;5;4;3;3;3;2	5;5;5;5;5;5;4;3;3;3;2	5;5;5;5;5;5;4;3;3;3;2	Protein arginine N-methyltransferase 1	PRMT1	1.2071	1.0077	0.73519	>tr|E9PKG1|E9PKG1_HUMAN Protein arginine N-methyltransferase 1 OS=Homo sapiens GN=PRMT1 PE=1 SV=1;>sp|Q99873-3|ANM1_HUMAN Isoform 3 of Protein arginine N-methyltransferase 1 OS=Homo sapiens GN=PRMT1;>sp|Q99873-2|ANM1_HUMAN Isoform 2 of Protein arginine N-m	11	5	5	5	19.1	19.1	19.1	37.709	325	325;343;347;353;361;371;209;160;205;238;285	0	1.2071	1.0849	10.423	4	0	Median	1.0077	0.97024	18.455	4	0	Median	0.73519	0.81385	14.414	4	0	Median	354180000	108650000	136390000	109140000				81	127;170;272;1294;1549	True;True;True;True;True
J3QSB4;P26373	J3QSB4;P26373	1;1	1;1	1;1	60S ribosomal protein L13	RPL13	1.2063	0.70311	0.58288	>tr|J3QSB4|J3QSB4_HUMAN 60S ribosomal protein L13 (Fragment) OS=Homo sapiens GN=RPL13 PE=1 SV=1;>sp|P26373|RL13_HUMAN 60S ribosomal protein L13 OS=Homo sapiens GN=RPL13 PE=1 SV=4	2	1	1	1	8.7	8.7	8.7	14.692	126	126;211	0	1.2063	1.175	8.4006	2	2	Median	0.70311	0.73658	12.944	2	2	Median	0.58288	0.62899	4.3721	2	2	Median	110760000	38561000	44824000	27378000				114	1485	True
Q5T8U3;P62424	Q5T8U3;P62424	2;2	2;2	2;2	60S ribosomal protein L7a	RPL7A	1.1908	0.54624	0.5041	>tr|Q5T8U3|Q5T8U3_HUMAN 60S ribosomal protein L7a (Fragment) OS=Homo sapiens GN=RPL7A PE=1 SV=1;>sp|P62424|RL7A_HUMAN 60S ribosomal protein L7a OS=Homo sapiens GN=RPL7A PE=1 SV=2	2	2	2	2	10.5	10.5	10.5	21.545	191	191;266	0	1.1908	0.8509	33.294	2	0	Median	0.54624	0.48365	25.604	2	0	Median	0.5041	0.5774	11.033	2	0	Median	131010000	47414000	50521000	33072000				255	1186;1684	True;True
P55884;P55884-2;C9JZG1	P55884;P55884-2	3;3;1	3;3;1	3;3;1	Eukaryotic translation initiation factor 3 subunit B	EIF3B	1.1742	0.88521	0.74802	>sp|P55884|EIF3B_HUMAN Eukaryotic translation initiation factor 3 subunit B OS=Homo sapiens GN=EIF3B PE=1 SV=3;>sp|P55884-2|EIF3B_HUMAN Isoform 2 of Eukaryotic translation initiation factor 3 subunit B OS=Homo sapiens GN=EIF3B	3	3	3	3	4.1	4.1	4.1	92.48	814	814;873;302	0	1.1742	1.1147	19.34	2	0	Median	0.88521	0.92605	10.259	2	0	Median	0.74802	0.81746	5.0692	2	0	Median	48584000	15185000	19047000	14352000				234	140;445;1821	True;True;True
Q13561;Q13561-3;Q13561-2;F8W1I6;F8VW18;F8VRV7;H0YI98;H0YHL1;F8VX93;F8W0U6	Q13561;Q13561-3;Q13561-2;F8W1I6;F8VW18;F8VRV7;H0YI98	6;6;6;5;4;3;3;2;2;1	6;6;6;5;4;3;3;2;2;1	6;6;6;5;4;3;3;2;2;1	Dynactin subunit 2	DCTN2	1.1674	0.87533	0.77242	>sp|Q13561|DCTN2_HUMAN Dynactin subunit 2 OS=Homo sapiens GN=DCTN2 PE=1 SV=4;>sp|Q13561-3|DCTN2_HUMAN Isoform 3 of Dynactin subunit 2 OS=Homo sapiens GN=DCTN2;>sp|Q13561-2|DCTN2_HUMAN Isoform 2 of Dynactin subunit 2 OS=Homo sapiens GN=DCTN2;>tr|F8W1I6|F8W1	10	6	6	6	16.2	16.2	16.2	44.23	401	401;403;406;315;278;153;268;128;135;45	0	1.1674	1.0256	4.913	4	0	Median	0.87533	0.9059	12.373	4	0	Median	0.77242	0.86519	6.1782	4	0	Median	630030000	197920000	238800000	193310000				292	1029;1095;1103;1733;1806;1871	True;True;True;True;True;True
P62314;J3QLR7;J3QLI9	P62314	3;1;1	3;1;1	3;1;1	Small nuclear ribonucleoprotein Sm D1	SNRPD1	1.1513	1.4675	1.2674	>sp|P62314|SMD1_HUMAN Small nuclear ribonucleoprotein Sm D1 OS=Homo sapiens GN=SNRPD1 PE=1 SV=1	3	3	3	3	37.8	37.8	37.8	13.281	119	119;44;75	0	1.1513	0.91001	33.037	3	0	Median	1.4675	1.5893	12.103	3	0	Median	1.2674	1.429	20.068	3	0	Median	714570000	180430000	241520000	292620000				252	1086;1189;1236	True;True;True
P62158;E7ETZ0;H0Y7A7;E7EMB3;F8WBR5;M0QZ52;G3V479;G3V361;Q96HY3	P62158;E7ETZ0;H0Y7A7;E7EMB3;F8WBR5;M0QZ52;G3V479;G3V361;Q96HY3	2;2;2;2;1;1;1;1;1	2;2;2;2;1;1;1;1;1	2;2;2;2;1;1;1;1;1	Calmodulin	CALM1;CALM2;CALM3	1.147	0.3856	0.55995	>sp|P62158|CALM_HUMAN Calmodulin OS=Homo sapiens GN=CALM1 PE=1 SV=2;>tr|E7ETZ0|E7ETZ0_HUMAN Calmodulin OS=Homo sapiens GN=CALM1 PE=1 SV=1;>tr|H0Y7A7|H0Y7A7_HUMAN Calmodulin (Fragment) OS=Homo sapiens GN=CALM2 PE=1 SV=1;>tr|E7EMB3|E7EMB3_HUMAN Calmodulin OS	9	2	2	2	22.1	22.1	22.1	16.837	149	149;150;187;196;65;83;83;98;113	0	1.147	1.0571	44.344	3	3	Median	0.3856	0.38169	55.246	3	3	Median	0.55995	0.61202	50.744	3	3	Median	205500000	86812000	83999000	34694000				67	328;1708	True;True
H0YB39;E9PCY7;P31943;G8JLB6;H0YBG7;H0YBD7;P55795;P52597;E5RGH4;E5RGV0;E7EN40;D6RIU0;D6RBM0	H0YB39;E9PCY7;P31943;G8JLB6;H0YBG7;H0YBD7;P55795;P52597	4;4;4;4;3;3;3;2;1;1;1;1;1	4;4;4;4;3;3;3;2;1;1;1;1;1	4;4;4;4;3;3;3;2;1;1;1;1;1	Heterogeneous nuclear ribonucleoprotein H;Heterogeneous nuclear ribonucleoprotein H, N-terminally processed;Heterogeneous nuclear ribonucleoprotein H2;Heterogeneous nuclear ribonucleoprotein H2, N-terminally processed;Heterogeneous nuclear ribonucleoprotein F;Heterogeneous nuclear ribonucleoprotein F, N-terminally processed	HNRNPH1;HNRNPH2;HNRNPF	1.1444	1.0099	0.81368	>tr|H0YB39|H0YB39_HUMAN Heterogeneous nuclear ribonucleoprotein H (Fragment) OS=Homo sapiens GN=HNRNPH1 PE=1 SV=1;>tr|E9PCY7|E9PCY7_HUMAN Heterogeneous nuclear ribonucleoprotein H OS=Homo sapiens GN=HNRNPH1 PE=1 SV=1;>sp|P31943|HNRH1_HUMAN Heterogeneous nu	13	4	4	4	20.6	20.6	20.6	30.383	277	277;429;449;472;185;195;449;415;100;155;166;168;212	0	1.1444	1.1111	4.4595	3	0	Median	1.0099	1.058	30.591	3	0	Median	0.81368	0.87903	31.417	3	0	Median	511390000	130630000	203720000	177040000				76	169;279;1488;1731	True;True;True;True
P10599;P10599-2	P10599;P10599-2	5;4	5;4	5;4	Thioredoxin	TXN	1.141	0.73556	0.69957	>sp|P10599|THIO_HUMAN Thioredoxin OS=Homo sapiens GN=TXN PE=1 SV=3;>sp|P10599-2|THIO_HUMAN Isoform 2 of Thioredoxin OS=Homo sapiens GN=TXN	2	5	5	5	51.4	51.4	51.4	11.737	105	105;85	0	1.141	0.87582	12.011	4	0	Median	0.73556	0.68826	11.251	4	0	Median	0.69957	0.77924	16.623	4	0	Median	1101000000	372880000	400460000	327690000				177	213;373;1150;1517;1717	True;True;True;True;True
Q13347;Q5TFK1	Q13347	9;2	9;2	9;2	Eukaryotic translation initiation factor 3 subunit I	EIF3I	1.1332	0.9118	0.84375	>sp|Q13347|EIF3I_HUMAN Eukaryotic translation initiation factor 3 subunit I OS=Homo sapiens GN=EIF3I PE=1 SV=1	2	9	9	9	36	36	36	36.501	325	325;125	0	1.1332	0.87794	10.476	8	0	Median	0.9118	0.85206	13.059	8	0	Median	0.84375	0.94905	6.8498	8	0	Median	1182600000	354510000	442870000	385270000				289	462;545;666;826;960;1133;1275;1382;1512	True;True;True;True;True;True;True;True;True
P63173;J3KT73;J3QL01;J3KSP2	P63173;J3KT73;J3QL01	5;3;3;2	5;3;3;2	5;3;3;2	60S ribosomal protein L38	RPL38	1.1188	1.4372	1.2695	>sp|P63173|RL38_HUMAN 60S ribosomal protein L38 OS=Homo sapiens GN=RPL38 PE=1 SV=2;>tr|J3KT73|J3KT73_HUMAN 60S ribosomal protein L38 OS=Homo sapiens GN=RPL38 PE=1 SV=1;>tr|J3QL01|J3QL01_HUMAN 60S ribosomal protein L38 OS=Homo sapiens GN=RPL38 PE=1 SV=1	4	5	5	5	52.9	52.9	52.9	8.2178	70	70;64;67;21	0	1.1188	1.031	13.275	7	0	Median	1.4372	1.4227	17.959	7	0	Median	1.2695	1.3939	6.8812	7	0	Median	10929000000	3070400000	3415700000	4443400000				266	695;877;1014;1306;1908	True;True;True;True;True
Q7L014;D6RJA6	Q7L014	3;1	3;1	3;1	Probable ATP-dependent RNA helicase DDX46	DDX46	1.1166	0.94687	0.81288	>sp|Q7L014|DDX46_HUMAN Probable ATP-dependent RNA helicase DDX46 OS=Homo sapiens GN=DDX46 PE=1 SV=2	2	3	3	3	2.8	2.8	2.8	117.36	1031	1031;471	0	1.1166	0.92367	34.583	3	0	Median	0.94687	0.94848	3.0738	3	0	Median	0.81288	0.92633	17.364	3	0	Median	160410000	52467000	57680000	50261000				312	1045;1564;1565	True;True;True
C9JD32;B9ZVP7;J3KT29;P62829	C9JD32;B9ZVP7;J3KT29;P62829	2;2;2;2	2;2;2;2	2;2;2;2	60S ribosomal protein L23	RPL23	1.0859	0.82688	0.7589	>tr|C9JD32|C9JD32_HUMAN 60S ribosomal protein L23 (Fragment) OS=Homo sapiens GN=RPL23 PE=1 SV=1;>tr|B9ZVP7|B9ZVP7_HUMAN 60S ribosomal protein L23 OS=Homo sapiens GN=RPL23 PE=1 SV=1;>tr|J3KT29|J3KT29_HUMAN 60S ribosomal protein L23 OS=Homo sapiens GN=RPL23	4	2	2	2	30.8	30.8	30.8	9.6694	91	91;114;122;140	0	1.0859	0.79122	12.9	3	0	Median	0.82688	0.73209	7.4684	3	0	Median	0.7589	0.86022	1.1165	3	0	Median	286910000	93535000	97992000	95378000				42	810;1214	True;True
P11021	P11021	10	9	9	78 kDa glucose-regulated protein	HSPA5	1.0694	0.96628	0.86019	>sp|P11021|GRP78_HUMAN 78 kDa glucose-regulated protein OS=Homo sapiens GN=HSPA5 PE=1 SV=2	1	10	9	9	17.3	17.3	17.3	72.332	654	654	0	1.0694	1.0467	26.062	5	0	Median	0.96628	0.86089	24.189	5	0	Median	0.86019	0.92673	14.373	5	0	Median	758260000	257490000	251780000	248990000				179	736;738;822;825;1184;1226;1227;1463;1661;1816	False;True;True;True;True;True;True;True;True;True
Q99613-2;Q99613;B5ME19;H3BPE4;H3BTY8;H3BPE3	Q99613-2;Q99613;B5ME19	11;11;10;2;1;1	11;11;10;2;1;1	11;11;10;2;1;1	Eukaryotic translation initiation factor 3 subunit C;Eukaryotic translation initiation factor 3 subunit C-like protein	EIF3C;EIF3CL	1.058	0.97167	0.88169	>sp|Q99613-2|EIF3C_HUMAN Isoform 2 of Eukaryotic translation initiation factor 3 subunit C OS=Homo sapiens GN=EIF3C;>sp|Q99613|EIF3C_HUMAN Eukaryotic translation initiation factor 3 subunit C OS=Homo sapiens GN=EIF3C PE=1 SV=1;>sp|B5ME19|EIFCL_HUMAN Eukary	6	11	11	11	13	13	13	104.1	903	903;913;914;148;80;133	0	1.058	1.087	17.493	8	0	Median	0.97167	1.0172	22.184	8	0	Median	0.88169	0.94482	21.115	8	0	Median	640710000	187640000	225840000	227230000				326	88;231;389;457;523;982;1268;1341;1412;1541;1847	True;True;True;True;True;True;True;True;True;True;True
P41567;K7EM18;O60739	P41567;K7EM18;O60739	2;2;1	2;2;1	2;2;1	Eukaryotic translation initiation factor 1;Eukaryotic translation initiation factor 1b	EIF1;EIF1B	1.0519	1.1533	0.95282	>sp|P41567|EIF1_HUMAN Eukaryotic translation initiation factor 1 OS=Homo sapiens GN=EIF1 PE=1 SV=1;>tr|K7EM18|K7EM18_HUMAN Eukaryotic translation initiation factor 1 OS=Homo sapiens GN=EIF1 PE=1 SV=1;>sp|O60739|EIF1B_HUMAN Eukaryotic translation initiation	3	2	2	2	30.1	30.1	30.1	12.732	113	113;121;113	0	1.0519	1.1367	34.42	2	0	Median	1.1533	1.2845	18.757	2	0	Median	0.95282	0.99844	8.6487	2	0	Median	161170000	44968000	54831000	61375000				120	1190;1603	True;True
G3V1Q4;E7ES33;Q16181-2;Q16181;E7EPK1;Q5JXL7;H0Y3Y4;Q6ZU15	G3V1Q4;E7ES33;Q16181-2;Q16181;E7EPK1;Q5JXL7	3;3;3;3;3;2;1;1	3;3;3;3;3;2;1;1	3;3;3;3;3;2;1;1	Septin-7	SEPT7;DKFZp586I031	1.045	1.0514	0.92357	>tr|G3V1Q4|G3V1Q4_HUMAN Septin 7, isoform CRA_a OS=Homo sapiens GN=SEPT7 PE=1 SV=1;>tr|E7ES33|E7ES33_HUMAN Septin-7 OS=Homo sapiens GN=SEPT7 PE=1 SV=3;>sp|Q16181-2|SEPT7_HUMAN Isoform 2 of Septin-7 OS=Homo sapiens GN=SEPT7;>sp|Q16181|SEPT7_HUMAN Septin-7 O	8	3	3	3	8.1	8.1	8.1	44.842	384	384;417;436;437;437;88;373;432	0	1.045	0.96308	7.8343	3	1	Median	1.0514	1.0407	22.259	3	1	Median	0.92357	1.0627	25.791	3	1	Median	147810000	43099000	52907000	51801000				69	1009;1203;1785	True;True;True
Q15393;Q15393-3	Q15393;Q15393-3	2;1	2;1	2;1	Splicing factor 3B subunit 3	SF3B3	1.0226	0.99117	0.94423	>sp|Q15393|SF3B3_HUMAN Splicing factor 3B subunit 3 OS=Homo sapiens GN=SF3B3 PE=1 SV=4;>sp|Q15393-3|SF3B3_HUMAN Isoform 3 of Splicing factor 3B subunit 3 OS=Homo sapiens GN=SF3B3	2	2	2	2	2.2	2.2	2.2	135.58	1217	1217;399	0	1.0226	1.0092	11.472	3	2	Median	0.99117	1.038	7.9544	3	2	Median	0.94423	1.0096	1.8958	3	2	Median	203420000	68232000	70156000	65029000				302	477;643	True;True
B5MCP9;P62081	B5MCP9;P62081	3;3	3;3	3;3	40S ribosomal protein S7	RPS7	1.0048	0.97709	0.95275	>tr|B5MCP9|B5MCP9_HUMAN 40S ribosomal protein S7 OS=Homo sapiens GN=RPS7 PE=1 SV=1;>sp|P62081|RS7_HUMAN 40S ribosomal protein S7 OS=Homo sapiens GN=RPS7 PE=1 SV=1	2	3	3	3	18.7	18.7	18.7	21.312	187	187;194	0	1.0048	0.7996	28.453	3	0	Median	0.97709	0.88307	3.1754	3	0	Median	0.95275	1.0923	14.045	3	0	Median	155910000	49631000	52090000	54191000				35	78;1601;1602	True;True;True
P55081	P55081	3	3	3	Microfibrillar-associated protein 1	MFAP1	1.0023	1.1243	1.1589	>sp|P55081|MFAP1_HUMAN Microfibrillar-associated protein 1 OS=Homo sapiens GN=MFAP1 PE=1 SV=2	1	3	3	3	8	8	8	51.958	439	439	0	1.0023	0.94242	19.005	3	0	Median	1.1243	1.1333	18.181	3	0	Median	1.1589	1.2471	7.072	3	0	Median	319350000	107120000	101720000	110510000				232	250;807;1297	True;True;True
E9PJT3;E9PJ04;H0YCG1;A0A087WZZ5;Q13435;E9PPJ0	E9PJT3;E9PJ04;H0YCG1;A0A087WZZ5;Q13435;E9PPJ0	2;2;2;2;2;1	2;2;2;2;2;1	2;2;2;2;2;1	Splicing factor 3B subunit 2	SF3B2	0.9984	0.9434	0.94491	>tr|E9PJT3|E9PJT3_HUMAN Splicing factor 3B subunit 2 (Fragment) OS=Homo sapiens GN=SF3B2 PE=1 SV=1;>tr|E9PJ04|E9PJ04_HUMAN Splicing factor 3B subunit 2 (Fragment) OS=Homo sapiens GN=SF3B2 PE=1 SV=3;>tr|H0YCG1|H0YCG1_HUMAN Splicing factor 3B subunit 2 (Frag	6	2	2	2	9.9	9.9	9.9	29.134	273	273;354;387;871;895;878	0	0.9984	1.1413	12.552	2	2	Median	0.9434	1.1813	19.297	2	2	Median	0.94491	1.007	6.7455	2	2	Median	175790000	57351000	61053000	57385000				15	22;919	True;True
Q07021;I3L3Q7;I3L3B0	Q07021;I3L3Q7;I3L3B0	2;1;1	2;1;1	2;1;1	Complement component 1 Q subcomponent-binding protein, mitochondrial	C1QBP	0.99702	0.81292	0.87366	>sp|Q07021|C1QBP_HUMAN Complement component 1 Q subcomponent-binding protein, mitochondrial OS=Homo sapiens GN=C1QBP PE=1 SV=1;>tr|I3L3Q7|I3L3Q7_HUMAN Complement component 1 Q subcomponent-binding protein, mitochondrial (Fragment) OS=Homo sapiens GN=C1QBP	3	2	2	2	14.5	14.5	14.5	31.362	282	282;177;178	0	0.99702	1.0771	22.225	2	0	Median	0.81292	0.82787	14.983	2	0	Median	0.87366	0.92344	7.7611	2	0	Median	274460000	93248000	98731000	82480000				282	53;115	True;True
P62249;M0R210;M0R1M5;M0R3H0;A0A087WZ27;M0QX76;Q6IPX4	P62249;M0R210;M0R1M5;M0R3H0;A0A087WZ27	5;4;3;3;3;2;2	5;4;3;3;3;2;2	5;4;3;3;3;2;2	40S ribosomal protein S16	RPS16	0.98505	0.75099	0.82407	>sp|P62249|RS16_HUMAN 40S ribosomal protein S16 OS=Homo sapiens GN=RPS16 PE=1 SV=2;>tr|M0R210|M0R210_HUMAN 40S ribosomal protein S16 OS=Homo sapiens GN=RPS16 PE=1 SV=1;>tr|M0R1M5|M0R1M5_HUMAN 40S ribosomal protein S16 (Fragment) OS=Homo sapiens GN=RPS16 PE	7	5	5	5	33.6	33.6	33.6	16.445	146	146;129;85;100;146;50;152	0	0.98505	0.78445	15.832	4	0	Median	0.75099	0.72375	12.569	4	0	Median	0.82407	0.90725	11.968	4	0	Median	495000000	173160000	165860000	155970000				244	113;365;1023;1593;1783	True;True;True;True;True
Q9BQA1;Q9BQA1-2;H0Y711	Q9BQA1;Q9BQA1-2;H0Y711	12;8;6	12;8;6	12;8;6	Methylosome protein 50	WDR77	0.97922	1.0238	1.0556	>sp|Q9BQA1|MEP50_HUMAN Methylosome protein 50 OS=Homo sapiens GN=WDR77 PE=1 SV=1;>sp|Q9BQA1-2|MEP50_HUMAN Isoform 2 of Methylosome protein 50 OS=Homo sapiens GN=WDR77;>tr|H0Y711|H0Y711_HUMAN Methylosome protein 50 (Fragment) OS=Homo sapiens GN=WDR77 PE=1 S	3	12	12	12	56.1	56.1	56.1	36.724	342	342;278;291	0	0.97922	1.0335	14.898	27	0	Median	1.0238	1.0144	15.14	27	0	Median	1.0556	1.0914	12.519	27	0	Median	28081000000	9276900000	8931200000	9873000000				328	67;68;224;236;289;301;419;432;448;1361;1846;1918	True;True;True;True;True;True;True;True;True;True;True;True
Q14244-2;Q14244;Q14244-3;Q14244-6;Q14244-4;Q14244-7;A0A087WZ40	Q14244-2;Q14244;Q14244-3;Q14244-6;Q14244-4;Q14244-7;A0A087WZ40	2;2;1;1;1;1;1	2;2;1;1;1;1;1	2;2;1;1;1;1;1	Ensconsin	MAP7	0.96672	1.1488	1.0516	>sp|Q14244-2|MAP7_HUMAN Isoform 2 of Ensconsin OS=Homo sapiens GN=MAP7;>sp|Q14244|MAP7_HUMAN Ensconsin OS=Homo sapiens GN=MAP7 PE=1 SV=1;>sp|Q14244-3|MAP7_HUMAN Isoform 3 of Ensconsin OS=Homo sapiens GN=MAP7;>sp|Q14244-6|MAP7_HUMAN Isoform 6 of Ensconsin O	7	2	2	2	2.5	2.5	2.5	79.975	712	712;749;655;734;734;771;779	0	0.96672	0.96839	6.9369	2	0	Median	1.1488	1.2025	22.885	2	0	Median	1.0516	1.1241	9.956	2	0	Median	159790000	53744000	55885000	50166000				295	40;370	True;True
B7ZBA0;H0Y594;H0Y7U4;Q8NI27-2;Q8NI27;B7ZB98	B7ZBA0;H0Y594;H0Y7U4;Q8NI27-2;Q8NI27;B7ZB98	2;2;2;2;2;1	2;2;2;2;2;1	2;2;2;2;2;1	THO complex subunit 2	THOC2	0.96531	0.6394	0.63067	>tr|B7ZBA0|B7ZBA0_HUMAN THO complex subunit 2 (Fragment) OS=Homo sapiens GN=THOC2 PE=1 SV=1;>tr|H0Y594|H0Y594_HUMAN THO complex subunit 2 (Fragment) OS=Homo sapiens GN=THOC2 PE=1 SV=1;>tr|H0Y7U4|H0Y7U4_HUMAN THO complex subunit 2 (Fragment) OS=Homo sapiens	6	2	2	2	16.1	16.1	16.1	20.83	180	180;189;388;414;1593;84	0	0.96531	0.93111	24.889	2	1	Median	0.6394	0.67307	7.8787	2	1	Median	0.63067	0.67	31.179	2	1	Median	179250000	56811000	80139000	42305000				40	1140;1372	True;True
Q00839-2;Q00839	Q00839-2;Q00839	4;4	4;4	4;4	Heterogeneous nuclear ribonucleoprotein U	HNRNPU	0.95398	0.68029	0.70006	>sp|Q00839-2|HNRPU_HUMAN Isoform Short of Heterogeneous nuclear ribonucleoprotein U OS=Homo sapiens GN=HNRNPU;>sp|Q00839|HNRPU_HUMAN Heterogeneous nuclear ribonucleoprotein U OS=Homo sapiens GN=HNRNPU PE=1 SV=6	2	4	4	4	6.8	6.8	6.8	88.979	806	806;825	0	0.95398	1.1398	32.808	4	2	Median	0.68029	0.69286	22.708	4	2	Median	0.70006	0.72878	22.102	4	2	Median	143980000	49684000	57225000	37069000				277	374;473;1024;1187	True;True;True;True
Q7RTV0	Q7RTV0	2	2	2	PHD finger-like domain-containing protein 5A	PHF5A	0.94915	0.8364	0.82188	>sp|Q7RTV0|PHF5A_HUMAN PHD finger-like domain-containing protein 5A OS=Homo sapiens GN=PHF5A PE=1 SV=1	1	2	2	2	18.2	18.2	18.2	12.405	110	110	0	0.94915	0.91316	9.2843	2	0	Median	0.8364	0.87618	0.12478	2	0	Median	0.82188	0.89105	28.31	2	0	Median	85712000	27992000	30940000	26780000				313	685;1535	True;True
Q5VTL8-2;Q5VTL8	Q5VTL8-2;Q5VTL8	3;3	3;3	3;3	Pre-mRNA-splicing factor 38B	PRPF38B	0.94848	0.57786	0.60925	>sp|Q5VTL8-2|PR38B_HUMAN Isoform 2 of Pre-mRNA-splicing factor 38B OS=Homo sapiens GN=PRPF38B;>sp|Q5VTL8|PR38B_HUMAN Pre-mRNA-splicing factor 38B OS=Homo sapiens GN=PRPF38B PE=1 SV=1	2	3	3	3	17.4	17.4	17.4	21.061	190	190;546	0	0.94848	0.68449	7.6161	3	3	Median	0.57786	0.5114	49.786	3	3	Median	0.60925	0.69061	43.036	3	3	Median	269150000	84874000	98760000	85515000				309	1267;1664;1817	True;True;True
Q14566	Q14566	2	2	2	DNA replication licensing factor MCM6	MCM6	0.93746	0.8454	0.79623	>sp|Q14566|MCM6_HUMAN DNA replication licensing factor MCM6 OS=Homo sapiens GN=MCM6 PE=1 SV=1	1	2	2	2	2.9	2.9	2.9	92.888	821	821	0	0.93746	0.9152	27.602	2	0	Median	0.8454	0.88557	1.9292	2	0	Median	0.79623	0.85857	15.689	2	0	Median	114660000	34647000	42880000	37133000				298	799;1115	True;True
E9PMI6;J3KN38;P54105;E9PJF4;E9PQ83	E9PMI6;J3KN38;P54105;E9PJF4	6;6;6;4;2	6;6;6;4;2	6;6;6;4;2	Methylosome subunit pICln	CLNS1A	0.92378	1.1028	1.2293	>tr|E9PMI6|E9PMI6_HUMAN Methylosome subunit pICln OS=Homo sapiens GN=CLNS1A PE=1 SV=1;>tr|J3KN38|J3KN38_HUMAN Methylosome subunit pICln OS=Homo sapiens GN=CLNS1A PE=1 SV=1;>sp|P54105|ICLN_HUMAN Methylosome subunit pICln OS=Homo sapiens GN=CLNS1A PE=1 SV=1;	5	6	6	6	62.9	62.9	62.9	18.259	167	167;203;237;179;49	0	0.92378	0.97217	25.248	5	0	Median	1.1028	1.0926	12.483	5	0	Median	1.2293	1.2996	7.6288	5	0	Median	2116000000	1051200000	488550000	576290000				84	297;574;952;1303;1375;1539	True;True;True;True;True;True
C9J7B7;Q15008;Q15008-4;C9J0E9;Q15008-3;Q15008-2	C9J7B7;Q15008;Q15008-4;C9J0E9;Q15008-3;Q15008-2	2;2;2;1;1;1	2;2;2;1;1;1	2;2;2;1;1;1	26S proteasome non-ATPase regulatory subunit 6	PSMD6	0.92303	0.80324	0.89348	>tr|C9J7B7|C9J7B7_HUMAN 26S proteasome non-ATPase regulatory subunit 6 (Fragment) OS=Homo sapiens GN=PSMD6 PE=1 SV=1;>sp|Q15008|PSMD6_HUMAN 26S proteasome non-ATPase regulatory subunit 6 OS=Homo sapiens GN=PSMD6 PE=1 SV=1;>sp|Q15008-4|PSMD6_HUMAN Isoform 4	6	2	2	2	17.4	17.4	17.4	16.564	144	144;389;442;226;350;351	0	0.92303	1.0346	21.09	2	0	Median	0.80324	0.92014	27.891	2	0	Median	0.89348	0.92535	11.546	2	0	Median	156240000	66491000	40992000	48755000				47	482;1427	True;True
Q16769;B5MCZ9;Q16769-2;C9JS14	Q16769;B5MCZ9;Q16769-2	3;2;2;1	3;2;2;1	3;2;2;1	Glutaminyl-peptide cyclotransferase	QPCT	0.90712	0.49389	0.53044	>sp|Q16769|QPCT_HUMAN Glutaminyl-peptide cyclotransferase OS=Homo sapiens GN=QPCT PE=1 SV=1;>tr|B5MCZ9|B5MCZ9_HUMAN Glutaminyl-peptide cyclotransferase (Fragment) OS=Homo sapiens GN=QPCT PE=4 SV=1;>sp|Q16769-2|QPCT_HUMAN Isoform 2 of Glutaminyl-peptide cyc	4	3	3	3	13	13	13	40.876	361	361;284;312;118	0	0.90712	0.89413	36.418	4	2	Median	0.49389	0.50288	12.033	4	2	Median	0.53044	0.73847	20.412	4	2	Linear	263580000	109680000	102960000	50941000				304	1070;1376;1914	True;True;True
Q99417;A0A087WV05	Q99417;A0A087WV05	3;3	3;3	3;3	C-Myc-binding protein	MYCBP	0.90642	1.239	1.301	>sp|Q99417|MYCBP_HUMAN C-Myc-binding protein OS=Homo sapiens GN=MYCBP PE=1 SV=3;>tr|A0A087WV05|A0A087WV05_HUMAN Protein GJA9-MYCBP OS=Homo sapiens GN=GJA9-MYCBP PE=4 SV=1	2	3	3	3	46.6	46.6	46.6	11.967	103	103;110	0	0.90642	0.83791	32.131	4	0	Median	1.239	1.2609	32.351	4	0	Median	1.301	1.4458	12.561	4	0	Median	414050000	141930000	121430000	150690000				6	642;932;1777	True;True;True
O15371-2;O15371-3;O15371;B0QYA5;B0QYA4;B0QYA8;B0QYA6;B0QYA7	O15371-2;O15371-3;O15371;B0QYA5;B0QYA4	4;4;4;3;2;1;1;1	4;4;4;3;2;1;1;1	4;4;4;3;2;1;1;1	Eukaryotic translation initiation factor 3 subunit D	EIF3D	0.89961	0.87742	0.96126	>sp|O15371-2|EIF3D_HUMAN Isoform 2 of Eukaryotic translation initiation factor 3 subunit D OS=Homo sapiens GN=EIF3D;>sp|O15371-3|EIF3D_HUMAN Isoform 3 of Eukaryotic translation initiation factor 3 subunit D OS=Homo sapiens GN=EIF3D;>sp|O15371|EIF3D_HUMAN E	8	4	4	4	11	11	11	58.14	499	499;533;548;269;105;123;173;186	0	0.89961	0.95062	13.277	6	4	Median	0.87742	0.89361	4.3145	6	4	Median	0.96126	1.028	9.0259	6	4	Median	715830000	245540000	224670000	245620000				134	703;1597;1621;1670	True;True;True;True
O14744;O14744-2;O14744-5;O14744-3;O14744-4;G3V580;H0YJX6;G3V5L5;G3V2L6;G3V2X6;C9JSX3;H7BZ44;H0YJD3;H0YJ77;G3V507;G3V2F5;G3V5T6	O14744;O14744-2;O14744-5;O14744-3;O14744-4	27;25;24;22;16;12;11;9;8;8;8;5;4;3;2;2;1	27;25;24;22;16;12;11;9;8;8;8;5;4;3;2;2;1	27;25;24;22;16;12;11;9;8;8;8;5;4;3;2;2;1	Protein arginine N-methyltransferase 5;Protein arginine N-methyltransferase 5, N-terminally processed	PRMT5	0.89806	1.0259	1.0458	>sp|O14744|ANM5_HUMAN Protein arginine N-methyltransferase 5 OS=Homo sapiens GN=PRMT5 PE=1 SV=4;>sp|O14744-2|ANM5_HUMAN Isoform 2 of Protein arginine N-methyltransferase 5 OS=Homo sapiens GN=PRMT5;>sp|O14744-5|ANM5_HUMAN Isoform 5 of Protein arginine N-met	17	27	27	27	48.2	48.2	48.2	72.683	637	637;620;593;576;466;180;279;170;183;185;186;179;177;138;42;86;104	0	0.89806	0.95283	14.644	35	0	Median	1.0259	0.998	15.619	35	0	Median	1.0458	1.0971	17.347	35	0	Median	36208000000	11753000000	12312000000	12143000000				132	11;12;17;211;238;239;278;294;316;348;371;538;681;752;860;911;988;1089;1264;1363;1364;1660;1774;1789;1791;1850;1923	True;True;True;True;True;True;True;True;True;True;True;True;True;True;True;True;True;True;True;True;True;True;True;True;True;True;True
P62277;E9PS50;J3KMX5	P62277;E9PS50;J3KMX5	3;2;2	3;2;2	3;2;2	40S ribosomal protein S13	RPS13	0.87929	0.58257	0.76306	>sp|P62277|RS13_HUMAN 40S ribosomal protein S13 OS=Homo sapiens GN=RPS13 PE=1 SV=2;>tr|E9PS50|E9PS50_HUMAN 40S ribosomal protein S13 (Fragment) OS=Homo sapiens GN=RPS13 PE=1 SV=1;>tr|J3KMX5|J3KMX5_HUMAN 40S ribosomal protein S13 OS=Homo sapiens GN=RPS13 PE	3	3	3	3	19.2	19.2	19.2	17.222	151	151;116;148	0	0.87929	0.88543	13.044	3	1	Median	0.58257	0.60973	103.9	3	1	Median	0.76306	0.81418	92.394	3	1	Median	221600000	98565000	79156000	43876000				248	583;1001;1105	True;True;True
O75821;K7ENA8;K7ER90;K7EL20;K7EP16;K7EL60	O75821;K7ENA8;K7ER90;K7EL20	7;6;4;4;3;1	7;6;4;4;3;1	7;6;4;4;3;1	Eukaryotic translation initiation factor 3 subunit G	EIF3G	0.86949	0.84341	0.99118	>sp|O75821|EIF3G_HUMAN Eukaryotic translation initiation factor 3 subunit G OS=Homo sapiens GN=EIF3G PE=1 SV=2;>tr|K7ENA8|K7ENA8_HUMAN Eukaryotic translation initiation factor 3 subunit G (Fragment) OS=Homo sapiens GN=EIF3G PE=1 SV=1;>tr|K7ER90|K7ER90_HUMA	6	7	7	7	25.9	25.9	25.9	35.611	320	320;289;227;263;118;149	0	0.86949	0.96361	8.7962	4	0	Median	0.84341	0.98181	21.533	4	0	Median	0.99118	1.1411	16.165	4	0	Median	576330000	188860000	214580000	172890000				147	376;410;531;1655;1823;1824;1926	True;True;True;True;True;True;True
Q9Y262-2;Q9Y262;B0QY89;H7C3A0;C9JHP4;C9K0Q7;B0QY90	Q9Y262-2;Q9Y262;B0QY89;H7C3A0;C9JHP4;C9K0Q7	4;4;4;3;3;3;1	4;4;4;3;3;3;1	4;4;4;3;3;3;1	Eukaryotic translation initiation factor 3 subunit L	EIF3L	0.86178	0.75921	0.94745	>sp|Q9Y262-2|EIF3L_HUMAN Isoform 2 of Eukaryotic translation initiation factor 3 subunit L OS=Homo sapiens GN=EIF3L;>sp|Q9Y262|EIF3L_HUMAN Eukaryotic translation initiation factor 3 subunit L OS=Homo sapiens GN=EIF3L PE=1 SV=1;>tr|B0QY89|B0QY89_HUMAN Eukar	7	4	4	4	7	7	7	61.013	516	516;564;607;127;150;183;466	0	0.86178	0.84097	12.061	4	3	Median	0.75921	0.73594	24.404	4	3	Median	0.94745	1.0259	17.67	4	3	Median	317180000	112480000	104550000	100140000				28	1273;1654;1812;1851	True;True;True;True
Q9BRS2	Q9BRS2	3	3	3	Serine/threonine-protein kinase RIO1	RIOK1	0.86034	0.93097	1.1399	>sp|Q9BRS2|RIOK1_HUMAN Serine/threonine-protein kinase RIO1 OS=Homo sapiens GN=RIOK1 PE=1 SV=2	1	3	3	3	5.8	5.8	5.8	65.582	568	568	0	0.86034	0.89552	38.457	4	0	Median	0.93097	0.94787	46.359	4	0	Median	1.1399	1.2063	20.951	4	0	Median	292340000	112010000	77190000	103150000				329	117;1481;1788	True;True;True
E5RIT4;H0YBR5;P60228	E5RIT4;H0YBR5;P60228	2;2;2	2;2;2	2;2;2	Eukaryotic translation initiation factor 3 subunit E	EIF3E	0.86008	0.8573	0.9561	>tr|E5RIT4|E5RIT4_HUMAN Eukaryotic translation initiation factor 3 subunit E (Fragment) OS=Homo sapiens GN=EIF3E PE=1 SV=1;>tr|H0YBR5|H0YBR5_HUMAN Eukaryotic translation initiation factor 3 subunit E (Fragment) OS=Homo sapiens GN=EIF3E PE=1 SV=1;>sp|P60228	3	2	2	2	30.7	30.7	30.7	8.868	75	75;171;445	0	0.86008	0.74812	46.025	2	0	Median	0.8573	0.82509	7.4163	2	0	Median	0.9561	1.0438	33.167	2	0	Median	274570000	89885000	91943000	92745000				66	1215;1293	True;True
Q9Y2S6	Q9Y2S6	4	4	4	Translation machinery-associated protein 7	TMA7	0.84683	0.8447	1.0159	>sp|Q9Y2S6|TMA7_HUMAN Translation machinery-associated protein 7 OS=Homo sapiens GN=TMA7 PE=1 SV=1	1	4	4	4	37.5	37.5	37.5	7.0662	64	64	0	0.84683	0.79849	10.304	9	0	Median	0.8447	0.90264	11.266	9	0	Median	1.0159	1.1154	6.2389	9	0	Median	5122900000	1785000000	1630400000	1707500000				350	5;6;392;594	True;True;True;True
P53999;D6RC37;D6R970	P53999	10;1;1	10;1;1	10;1;1	Activated RNA polymerase II transcriptional coactivator p15	SUB1	0.84277	0.78186	0.98548	>sp|P53999|TCP4_HUMAN Activated RNA polymerase II transcriptional coactivator p15 OS=Homo sapiens GN=SUB1 PE=1 SV=3	3	10	10	10	50.4	50.4	50.4	14.395	127	127;66;84	0	0.84277	0.80883	17.104	12	0	Median	0.78186	0.78192	12.444	12	0	Median	0.98548	1.0477	8.8784	12	0	Median	4244200000	1593000000	1314600000	1336600000				230	241;398;436;437;563;564;862;863;1307;1312	True;True;True;True;True;True;True;True;True;True
Q8WVK2;H0YBW5;B8ZZ98	Q8WVK2	4;1;1	4;1;1	4;1;1	U4/U6.U5 small nuclear ribonucleoprotein 27 kDa protein	SNRNP27	0.84253	0.82824	0.91126	>sp|Q8WVK2|SNR27_HUMAN U4/U6.U5 small nuclear ribonucleoprotein 27 kDa protein OS=Homo sapiens GN=SNRNP27 PE=1 SV=1	3	4	4	4	25.2	25.2	25.2	18.86	155	155;18;158	0	0.84253	0.63925	31.046	5	0	Median	0.82824	0.73537	13.982	5	0	Median	0.91126	1.027	14.109	5	0	Median	652660000	240390000	209670000	202610000				318	861;903;1048;1696	True;True;True;True
O75688;C9JIR6;O75688-4;B8ZZF0;O75688-5;O75688-3;P35813-2;P35813;P35813-3;E9PKB5;E9PL75;E9PJN3	O75688;C9JIR6;O75688-4;B8ZZF0;O75688-5	27;24;24;19;18;12;3;3;3;2;1;1	27;24;24;19;18;12;3;3;3;2;1;1	3;0;0;0;0;3;0;0;0;0;0;0	Protein phosphatase 1B	PPM1B	0.83179	0.95498	1.1601	>sp|O75688|PPM1B_HUMAN Protein phosphatase 1B OS=Homo sapiens GN=PPM1B PE=1 SV=1;>tr|C9JIR6|C9JIR6_HUMAN Protein phosphatase 1B (Fragment) OS=Homo sapiens GN=PPM1B PE=1 SV=1;>sp|O75688-4|PPM1B_HUMAN Isoform 4 of Protein phosphatase 1B OS=Homo sapiens GN=PP	12	27	27	3	65.8	65.8	6.9	52.642	479	479;378;380;303;327;193;324;382;455;187;129;148	0	0.83179	0.87513	15.519	35	0	Median	0.95498	0.97532	13.785	35	0	Median	1.1601	1.2335	8.8268	35	0	Median	32734000000	11318000000	9550000000	11866000000				145	100;286;298;406;596;647;773;774;800;850;958;1057;1188;1245;1291;1346;1381;1389;1390;1471;1548;1683;1697;1703;1784;1808;1889	True;True;True;True;True;True;True;True;True;True;True;True;True;True;True;True;True;True;True;True;True;True;True;True;True;True;True
P14618;H3BU13;H3BT25;H3BUW1;H3BTJ2;H3BQ34;H3BTN5;P14618-3;P14618-2	P14618;H3BU13;H3BT25;H3BUW1;H3BTJ2;H3BQ34;H3BTN5;P14618-3;P14618-2	2;1;1;1;1;1;1;1;1	2;1;1;1;1;1;1;1;1	2;1;1;1;1;1;1;1;1	Pyruvate kinase PKM;Pyruvate kinase	PKM	0.82297	0.23046	0.28004	>sp|P14618|KPYM_HUMAN Pyruvate kinase PKM OS=Homo sapiens GN=PKM PE=1 SV=4;>tr|H3BU13|H3BU13_HUMAN Pyruvate kinase PKM (Fragment) OS=Homo sapiens GN=PKM PE=1 SV=1;>tr|H3BT25|H3BT25_HUMAN Pyruvate kinase PKM (Fragment) OS=Homo sapiens GN=PKM PE=1 SV=1;>tr|H	9	2	2	2	5.6	5.6	5.6	57.936	531	531;82;151;162;168;281;485;516;531	0	0.82297	0.86078	39.794	2	2	Median	0.23046	0.26387	52.307	2	2	Median	0.28004	0.30148	10.99	2	2	Median	38633000	22105000	13946000	2581900				183	323;1242	True;True
A0A087WWY3;Q5HY54;Q60FE5;P21333-2;P21333;H0Y5F3;F8WE98	A0A087WWY3;Q5HY54;Q60FE5;P21333-2;P21333	11;11;11;11;11;1;1	11;11;11;11;11;1;1	11;11;11;11;11;1;1	Filamin-A	FLNA	0.82192	0.90176	1.0409	>tr|A0A087WWY3|A0A087WWY3_HUMAN Filamin-A OS=Homo sapiens GN=FLNA PE=4 SV=1;>tr|Q5HY54|Q5HY54_HUMAN Filamin-A OS=Homo sapiens GN=FLNA PE=1 SV=1;>tr|Q60FE5|Q60FE5_HUMAN Filamin A OS=Homo sapiens GN=FLNA PE=1 SV=1;>sp|P21333-2|FLNA_HUMAN Isoform 2 of Filamin	7	11	11	11	7.2	7.2	7.2	245.85	2315	2315;2607;2620;2639;2647;232;604	0	0.82192	0.63005	21.075	8	0	Median	0.90176	0.84434	11.787	8	0	Median	1.0409	1.1838	15.752	8	0	Median	5514500000	4975000000	246750000	292810000				10	73;109;128;168;199;831;1558;1682;1689;1829;1887	True;True;True;True;True;True;True;True;True;True;True
O00303;E9PQV8	O00303;E9PQV8	2;1	2;1	2;1	Eukaryotic translation initiation factor 3 subunit F	EIF3F	0.81928	0.93507	0.9453	>sp|O00303|EIF3F_HUMAN Eukaryotic translation initiation factor 3 subunit F OS=Homo sapiens GN=EIF3F PE=1 SV=1;>tr|E9PQV8|E9PQV8_HUMAN Eukaryotic translation initiation factor 3 subunit F OS=Homo sapiens GN=EIF3F PE=1 SV=1	2	2	2	2	6.4	6.4	6.4	37.563	357	357;124	0	0.81928	0.815	19.469	2	0	Median	0.93507	0.97877	25.497	2	0	Median	0.9453	1.0141	5.947	2	0	Median	186890000	61988000	58158000	66741000				129	989;1875	True;True
P62633-2;P62633;P62633-7;P62633-3;P62633-8;P62633-5;P62633-4;P62633-6	P62633-2;P62633;P62633-7;P62633-3;P62633-8;P62633-5;P62633-4;P62633-6	6;6;5;5;5;5;5;5	6;6;5;5;5;5;5;5	6;6;5;5;5;5;5;5	Cellular nucleic acid-binding protein	CNBP	0.77787	0.86635	1.1051	>sp|P62633-2|CNBP_HUMAN Isoform 2 of Cellular nucleic acid-binding protein OS=Homo sapiens GN=CNBP;>sp|P62633|CNBP_HUMAN Cellular nucleic acid-binding protein OS=Homo sapiens GN=CNBP PE=1 SV=1;>sp|P62633-7|CNBP_HUMAN Isoform 7 of Cellular nucleic acid-bind	8	6	6	6	45.3	45.3	45.3	18.742	170	170;177;160;167;171;172;178;179	0	0.77787	0.70109	11.525	7	0	Median	0.86635	0.89092	10.585	7	0	Median	1.1051	1.2093	8.299	7	0	Median	963990000	335080000	295810000	333100000				256	208;225;237;397;539;1627	True;True;True;True;True;True
P60866;P60866-2;E5RJX2;E5RIP1;G3XAN0	P60866;P60866-2;E5RJX2	3;3;2;1;1	3;3;2;1;1	3;3;2;1;1	40S ribosomal protein S20	RPS20	0.77327	0.66253	0.93546	>sp|P60866|RS20_HUMAN 40S ribosomal protein S20 OS=Homo sapiens GN=RPS20 PE=1 SV=1;>sp|P60866-2|RS20_HUMAN Isoform 2 of 40S ribosomal protein S20 OS=Homo sapiens GN=RPS20;>tr|E5RJX2|E5RJX2_HUMAN 40S ribosomal protein S20 OS=Homo sapiens GN=RPS20 PE=1 SV=1	5	3	3	3	25.2	25.2	25.2	13.373	119	119;142;61;46;64	0	0.77327	0.6599	11.518	3	0	Median	0.66253	0.69318	2.4383	3	0	Median	0.93546	1.0076	4.5828	3	0	Median	306610000	124520000	96014000	86077000				237	994;1618;1691	True;True;True
P23588;E7EX17;B4DS13;F8VX11;F8W0K0;F8VSC7;F8VP89;F8VRU1;F8VYE9	P23588;E7EX17;B4DS13;F8VX11	13;13;11;7;5;5;5;3;3	13;13;11;7;5;5;5;3;3	13;13;11;7;5;5;5;3;3	Eukaryotic translation initiation factor 4B	EIF4B	0.77067	0.8246	1.1074	>sp|P23588|IF4B_HUMAN Eukaryotic translation initiation factor 4B OS=Homo sapiens GN=EIF4B PE=1 SV=2;>tr|E7EX17|E7EX17_HUMAN Eukaryotic translation initiation factor 4B OS=Homo sapiens GN=EIF4B PE=1 SV=1;>tr|B4DS13|B4DS13_HUMAN Eukaryotic translation initi	9	13	13	13	23.4	23.4	23.4	69.15	611	611;616;572;360;170;227;275;175;185	0	0.77067	0.87248	29.428	18	0	Median	0.8246	0.90341	10.199	18	0	Median	1.1074	1.159	25.635	18	0	Median	5350800000	1922200000	1518100000	1910500000				73	20;156;242;579;1068;1234;1283;1333;1405;1492;1685;1686;1780	True;True;True;True;True;True;True;True;True;True;True;True;True
P30050;P30050-2	P30050;P30050-2	2;1	2;1	2;1	60S ribosomal protein L12	RPL12	0.76658	0.79838	1.0993	>sp|P30050|RL12_HUMAN 60S ribosomal protein L12 OS=Homo sapiens GN=RPL12 PE=1 SV=1;>sp|P30050-2|RL12_HUMAN Isoform 2 of 60S ribosomal protein L12 OS=Homo sapiens GN=RPL12	2	2	2	2	14.5	14.5	14.5	17.818	165	165;132	0	0.76658	0.64123	0.074864	2	1	Median	0.79838	0.76889	43.149	2	1	Median	1.0993	1.2225	41.647	2	1	Median	119440000	48805000	33518000	37121000				204	661;721	True;True
M0R0F0;P46782;M0R0R2;M0QZN2	M0R0F0;P46782;M0R0R2;M0QZN2	7;7;7;5	7;7;7;5	7;7;7;5	40S ribosomal protein S5;40S ribosomal protein S5, N-terminally processed	RPS5	0.76057	0.84645	1.0976	>tr|M0R0F0|M0R0F0_HUMAN 40S ribosomal protein S5 (Fragment) OS=Homo sapiens GN=RPS5 PE=1 SV=1;>sp|P46782|RS5_HUMAN 40S ribosomal protein S5 OS=Homo sapiens GN=RPS5 PE=1 SV=4;>tr|M0R0R2|M0R0R2_HUMAN 40S ribosomal protein S5 OS=Homo sapiens GN=RPS5 PE=1 SV=1	4	7	7	7	33	33	33	22.391	200	200;204;225;134	0	0.76057	0.66585	43.255	6	0	Median	0.84645	0.81449	16.009	6	0	Median	1.0976	1.1603	38.135	6	0	Median	1330800000	494050000	412760000	423980000				125	607;847;1100;1258;1259;1563;1786	True;True;True;True;True;True;True
P11387;E5RIC7;Q969P6-2;Q969P6	P11387	4;1;1;1	4;1;1;1	4;1;1;1	DNA topoisomerase 1	TOP1	0.76014	0.6327	0.94048	>sp|P11387|TOP1_HUMAN DNA topoisomerase 1 OS=Homo sapiens GN=TOP1 PE=1 SV=2	4	4	4	4	6	6	6	90.725	765	765;376;503;601	0	0.76014	0.66492	20.431	6	0	Median	0.6327	0.68286	10.147	6	0	Median	0.94048	1.0623	28.748	6	0	Median	4355200000	1746800000	1492300000	1116100000				181	172;243;886;1380	True;True;True;True
Q13442;F8WBW6	Q13442	7;1	7;1	7;1	28 kDa heat- and acid-stable phosphoprotein	PDAP1	0.7577	0.77946	0.95162	>sp|Q13442|HAP28_HUMAN 28 kDa heat- and acid-stable phosphoprotein OS=Homo sapiens GN=PDAP1 PE=1 SV=1	2	7	7	7	29.3	29.3	29.3	20.63	181	181;39	0	0.7577	0.67076	11.315	8	0	Median	0.77946	0.72137	11.196	8	0	Median	0.95162	1.0744	8.1884	8	0	Median	2924000000	1191700000	877890000	854420000				291	616;870;905;906;1164;1326;1826	True;True;True;True;True;True;True
Q96DG6	Q96DG6	7	7	7	Carboxymethylenebutenolidase homolog	CMBL	0.74328	0.90959	1.2453	>sp|Q96DG6|CMBL_HUMAN Carboxymethylenebutenolidase homolog OS=Homo sapiens GN=CMBL PE=1 SV=1	1	7	7	7	33.1	33.1	33.1	28.048	245	245	0	0.74328	0.7803	26.936	8	0	Median	0.90959	0.95503	19.728	8	0	Median	1.2453	1.3037	10.091	8	0	Median	1783600000	627270000	503240000	653110000				322	123;186;429;691;959;1010;1545	True;True;True;True;True;True;True
Q14331;E9PLY7;E9PRR7;Q9BZ01	Q14331;E9PLY7;E9PRR7;Q9BZ01	2;1;1;1	2;1;1;1	2;1;1;1	Protein FRG1;Protein FRG1B	FRG1;FRG1B	0.74102	1.4086	1.9137	>sp|Q14331|FRG1_HUMAN Protein FRG1 OS=Homo sapiens GN=FRG1 PE=1 SV=1;>tr|E9PLY7|E9PLY7_HUMAN Protein FRG1 (Fragment) OS=Homo sapiens GN=FRG1 PE=4 SV=3;>tr|E9PRR7|E9PRR7_HUMAN Protein FRG1 (Fragment) OS=Homo sapiens GN=FRG1 PE=1 SV=1;>sp|Q9BZ01|FRG1B_HUMAN	4	2	2	2	8.5	8.5	8.5	29.172	258	258;103;116;182	0	0.74102	0.72653	1.4792	2	0	Median	1.4086	1.4342	34.064	2	0	Median	1.9137	2.0578	34.104	2	0	Median	250150000	80967000	69752000	99434000				297	1261;1903	True;True
P62851	P62851	6	6	6	40S ribosomal protein S25	RPS25	0.73958	0.65641	0.93203	>sp|P62851|RS25_HUMAN 40S ribosomal protein S25 OS=Homo sapiens GN=RPS25 PE=1 SV=1	1	6	6	6	31.2	31.2	31.2	13.742	125	125	0	0.73958	0.73835	15.922	5	0	Median	0.65641	0.68876	17.061	5	0	Median	0.93203	0.97249	10.77	5	0	Median	2078600000	827180000	652780000	598640000				259	16;151;269;1007;1056;1802	True;True;True;True;True;True
P78347-2;P78347-4;P78347-3;P78347;P78347-5;C9J6M0;A0A087WW90;Q86UP8-3;Q86UP8;Q6EKJ0;Q86UP8-4;Q86UP8-2;Q6EKJ0-2;Q86UP8-5	P78347-2;P78347-4;P78347-3;P78347	42;42;42;42;15;4;2;2;2;2;1;1;1;1	42;42;42;42;15;4;2;2;2;2;1;1;1;1	42;42;42;42;15;4;2;2;2;2;1;1;1;1	General transcription factor II-I	GTF2I	0.73628	0.74752	1.0009	>sp|P78347-2|GTF2I_HUMAN Isoform 2 of General transcription factor II-I OS=Homo sapiens GN=GTF2I;>sp|P78347-4|GTF2I_HUMAN Isoform 4 of General transcription factor II-I OS=Homo sapiens GN=GTF2I;>sp|P78347-3|GTF2I_HUMAN Isoform 3 of General transcription fa	14	42	42	42	47.2	47.2	47.2	107.97	957	957;977;978;998;274;106;437;498;949;949;108;181;226;256	0	0.73628	0.692	23.856	36	0	Median	0.74752	0.73501	20.372	36	0	Median	1.0009	1.0829	15.747	36	0	Median	9625000000	3814300000	2871900000	2938800000				271	62;124;125;136;150;207;249;291;292;341;401;440;442;454;511;599;656;742;758;856;880;892;894;902;1168;1169;1314;1315;1316;1337;1348;1406;1420;1456;1459;1498;1613;1647;1782;1790;1805;1877	True;True;True;True;True;True;True;True;True;True;True;True;True;True;True;True;True;True;True;True;True;True;True;True;True;True;True;True;True;True;True;True;True;True;True;True;True;True;True;True;True;True
Q9Y383-3;Q9Y383-2;Q9Y383;Q96HJ9-2;A8MYV2;Q9NQ29-2;Q9NQ29-3;Q9NQ29;B8ZZ10;B8ZZ12;B8ZZ09	Q9Y383-3;Q9Y383-2;Q9Y383;Q96HJ9-2	9;9;9;9;4;4;4;4;3;1;1	9;9;9;9;4;4;4;4;3;1;1	9;9;9;9;4;4;4;4;3;1;1	Putative RNA-binding protein Luc7-like 2	LUC7L2	0.71974	0.52642	0.73482	>sp|Q9Y383-3|LC7L2_HUMAN Isoform 3 of Putative RNA-binding protein Luc7-like 2 OS=Homo sapiens GN=LUC7L2;>sp|Q9Y383-2|LC7L2_HUMAN Isoform 2 of Putative RNA-binding protein Luc7-like 2 OS=Homo sapiens GN=LUC7L2;>sp|Q9Y383|LC7L2_HUMAN Putative RNA-binding pr	11	9	9	9	28	28	28	46.228	389	389;391;392;458;272;325;354;371;182;32;84	0	0.71974	0.65896	14.068	7	0	Median	0.52642	0.51623	7.8648	7	0	Median	0.73482	0.77327	21.377	7	0	Median	2095800000	862930000	665550000	567270000				324	36;324;921;987;1238;1397;1693;1704;1730	True;True;True;True;True;True;True;True;True
K7EMH1;K7ERI7;P35268;K7EP65;K7EKS7;K7ELC4;K7EJT5	K7EMH1;K7ERI7;P35268;K7EP65;K7EKS7;K7ELC4	3;3;3;2;2;2;1	3;3;3;2;2;2;1	3;3;3;2;2;2;1	60S ribosomal protein L22	RPL22	0.71133	0.65101	1.1768	>tr|K7EMH1|K7EMH1_HUMAN 60S ribosomal protein L22 (Fragment) OS=Homo sapiens GN=RPL22 PE=1 SV=1;>tr|K7ERI7|K7ERI7_HUMAN 60S ribosomal protein L22 OS=Homo sapiens GN=RPL22 PE=1 SV=1;>sp|P35268|RL22_HUMAN 60S ribosomal protein L22 OS=Homo sapiens GN=RPL22 PE	7	3	3	3	27	27	27	10.422	89	89;95;128;48;53;79;47	0	0.71133	0.61184	14.871	4	3	Median	0.65101	0.57543	16.814	4	3	Median	1.1768	1.2298	15.882	4	3	Linear	702120000	288840000	216560000	196720000				121	827;828;1830	True;True;True
Q86XP3-2;Q86XP3	Q86XP3-2;Q86XP3	2;2	2;2	2;2	ATP-dependent RNA helicase DDX42	DDX42	0.70938	0.73782	1.0401	>sp|Q86XP3-2|DDX42_HUMAN Isoform 2 of ATP-dependent RNA helicase DDX42 OS=Homo sapiens GN=DDX42;>sp|Q86XP3|DDX42_HUMAN ATP-dependent RNA helicase DDX42 OS=Homo sapiens GN=DDX42 PE=1 SV=1	2	2	2	2	2	2	2	90.067	819	819;938	0	0.70938	0.74151	9.3752	3	2	Median	0.73782	0.79076	29.043	3	2	Median	1.0401	1.1763	10.475	3	2	Median	317740000	111380000	99715000	106650000				315	1515;1534	True;True
Q9NXV2;H3BSS5	Q9NXV2;H3BSS5	3;2	3;2	3;2	BTB/POZ domain-containing protein KCTD5	KCTD5	0.70813	0.74695	0.9165	>sp|Q9NXV2|KCTD5_HUMAN BTB/POZ domain-containing protein KCTD5 OS=Homo sapiens GN=KCTD5 PE=1 SV=1;>tr|H3BSS5|H3BSS5_HUMAN BTB/POZ domain-containing protein KCTD5 OS=Homo sapiens GN=KCTD5 PE=1 SV=1	2	3	3	3	17.1	17.1	17.1	26.092	234	234;246	0	0.70813	0.52815	65.2	3	2	Median	0.74695	0.65988	24.691	3	2	Plateau	0.9165	1.0617	47.265	3	2	Median	357600000	154770000	106770000	96065000				336	42;384;1061	True;True;True
J3QR48;Q14974	J3QR48;Q14974	1;1	1;1	1;1	Importin subunit beta-1	KPNB1	0.70008	0.57629	0.82318	>tr|J3QR48|J3QR48_HUMAN Importin subunit beta-1 (Fragment) OS=Homo sapiens GN=KPNB1 PE=1 SV=3;>sp|Q14974|IMB1_HUMAN Importin subunit beta-1 OS=Homo sapiens GN=KPNB1 PE=1 SV=2	2	1	1	1	8.1	8.1	8.1	16.485	149	149;876	0.003003	0.70008	0.69969	1.9426	2	2	Median	0.57629	0.60329	10.926	2	2	Median	0.82318	0.88058	8.805	2	2	Median	153940000	69339000	48784000	35814000				112	1751	True
Q9P258	Q9P258	7	7	7	Protein RCC2	RCC2	0.69338	0.55758	0.85467	>sp|Q9P258|RCC2_HUMAN Protein RCC2 OS=Homo sapiens GN=RCC2 PE=1 SV=2	1	7	7	7	19.9	19.9	19.9	56.084	522	522	0	0.69338	0.76867	7.6193	5	0	Median	0.55758	0.57107	16.758	5	0	Median	0.85467	0.90418	35.704	5	0	Median	440870000	176550000	128210000	136110000				339	60;194;309;701;996;1582;1658	True;True;True;True;True;True;True
C9JFR7;P99999;CON__P62894	C9JFR7;P99999;CON__P62894	2;2;1	2;2;1	2;2;1	Cytochrome c	CYCS	0.68949	0.57794	0.85964	>tr|C9JFR7|C9JFR7_HUMAN Cytochrome c (Fragment) OS=Homo sapiens GN=CYCS PE=1 SV=1;>sp|P99999|CYC_HUMAN Cytochrome c OS=Homo sapiens GN=CYCS PE=1 SV=2;>P62894 SWISS-PROT:P62894 Cytochrome c - Bos taurus (Bovine).	3	2	2	2	18.8	18.8	18.8	11.333	101	101;105;105	0	0.68949	0.57057	9.2742	2	1	Median	0.57794	0.55665	7.7814	2	1	Median	0.85964	0.95989	3.1712	2	1	Median	99280000	42583000	29643000	27055000			+	49	29;1554	True;True
P47813;O14602;X6RAC9;A6NJH9	P47813;O14602;X6RAC9	8;7;6;3	8;7;6;3	8;7;6;3	Eukaryotic translation initiation factor 1A, X-chromosomal;Eukaryotic translation initiation factor 1A, Y-chromosomal	EIF1AX;EIF1AY	0.68277	0.7052	1.0019	>sp|P47813|IF1AX_HUMAN Eukaryotic translation initiation factor 1A, X-chromosomal OS=Homo sapiens GN=EIF1AX PE=1 SV=2;>sp|O14602|IF1AY_HUMAN Eukaryotic translation initiation factor 1A, Y-chromosomal OS=Homo sapiens GN=EIF1AY PE=1 SV=4;>tr|X6RAC9|X6RAC9_HU	4	8	8	8	45.1	45.1	45.1	16.46	144	144;144;116;127	0	0.68277	0.65649	27.574	9	0	Median	0.7052	0.68395	7.7478	9	0	Median	1.0019	1.1	34.853	9	0	Median	3382500000	1189100000	1245300000	948120000				220	201;319;340;391;882;910;950;1849	True;True;True;True;True;True;True;True
P35580;P35580-5;P35580-2;P35580-3;P35580-4	P35580;P35580-5;P35580-2;P35580-3;P35580-4	4;4;4;4;4	4;4;4;4;4	3;3;3;3;3	Myosin-10	MYH10	0.67618	0.51186	0.72442	>sp|P35580|MYH10_HUMAN Myosin-10 OS=Homo sapiens GN=MYH10 PE=1 SV=3;>sp|P35580-5|MYH10_HUMAN Isoform 5 of Myosin-10 OS=Homo sapiens GN=MYH10;>sp|P35580-2|MYH10_HUMAN Isoform 2 of Myosin-10 OS=Homo sapiens GN=MYH10;>sp|P35580-3|MYH10_HUMAN Isoform 3 of Myos	5	4	4	3	2.7	2.7	2.2	229	1976	1976;1985;1992;1997;2007	0	0.67618	0.64433	58.437	4	3	Median	0.51186	0.53568	20.347	4	3	Median	0.72442	0.7875	40.152	4	3	Median	109040000	51824000	30035000	27180000				211	378;944;1285;1428	True;True;True;True
Q8WUA2	Q8WUA2	12	12	12	Peptidyl-prolyl cis-trans isomerase-like 4	PPIL4	0.67113	0.5621	0.8938	>sp|Q8WUA2|PPIL4_HUMAN Peptidyl-prolyl cis-trans isomerase-like 4 OS=Homo sapiens GN=PPIL4 PE=1 SV=1	1	12	12	12	28.3	28.3	28.3	57.224	492	492	0	0.67113	0.6185	29.664	9	0	Median	0.5621	0.5743	25.497	9	0	Median	0.8938	0.94557	44.767	9	0	Median	1963500000	827440000	556990000	579110000				317	247;395;709;729;789;1059;1244;1355;1424;1547;1916;1917	True;True;True;True;True;True;True;True;True;True;True;True
D6RA57;Q96EY4;H0Y9X1;D6RE67;D6RC31	D6RA57;Q96EY4;H0Y9X1;D6RE67;D6RC31	2;2;2;1;1	2;2;2;1;1	2;2;2;1;1	Translation machinery-associated protein 16	TMA16	0.66897	0.69088	1.0496	>tr|D6RA57|D6RA57_HUMAN Translation machinery-associated protein 16 OS=Homo sapiens GN=TMA16 PE=1 SV=1;>sp|Q96EY4|TMA16_HUMAN Translation machinery-associated protein 16 OS=Homo sapiens GN=TMA16 PE=1 SV=2;>tr|H0Y9X1|H0Y9X1_HUMAN Translation machinery-assoc	5	2	2	2	16	16	16	17.155	144	144;203;242;88;101	0	0.66897	0.67659	22.962	2	1	Median	0.69088	0.72301	36.261	2	1	Median	1.0496	1.1182	15.813	2	1	Median	179280000	72277000	55488000	51513000				61	226;505	True;True
P35637-2;P35637;H3BPE7;A0A075B7D9;Q92804-2;Q92804	P35637-2;P35637;H3BPE7	5;5;5;1;1;1	5;5;5;1;1;1	5;5;5;1;1;1	RNA-binding protein FUS	FUS	0.66745	0.56794	0.96456	>sp|P35637-2|FUS_HUMAN Isoform Short of RNA-binding protein FUS OS=Homo sapiens GN=FUS;>sp|P35637|FUS_HUMAN RNA-binding protein FUS OS=Homo sapiens GN=FUS PE=1 SV=1;>tr|H3BPE7|H3BPE7_HUMAN RNA-binding protein FUS OS=Homo sapiens GN=FUS PE=1 SV=1	6	5	5	5	13.9	13.9	13.9	53.354	525	525;526;527;449;589;592	0	0.66745	0.70248	21.489	3	0	Median	0.56794	0.5627	17.834	3	0	Median	0.96456	1.0401	36.916	3	0	Median	1743400000	783520000	459080000	500810000				104	10;135;529;1012;1556	True;True;True;True;True
P98179	P98179	4	4	4	Putative RNA-binding protein 3	RBM3	0.65851	1.0163	1.6893	>sp|P98179|RBM3_HUMAN Putative RNA-binding protein 3 OS=Homo sapiens GN=RBM3 PE=1 SV=1	1	4	4	4	35	35	35	17.17	157	157	0	0.65851	0.70488	4.3313	3	0	Median	1.0163	1.1726	10.274	3	0	Median	1.6893	1.8002	10.803	3	0	Median	695360000	255770000	171600000	267980000				275	119;537;1919;1928	True;True;True;True
P39019;M0R2L9;A0A075B6E2;M0QXK4;M0QYF7;M0R140	P39019;M0R2L9;A0A075B6E2;M0QXK4;M0QYF7;M0R140	6;3;3;3;3;3	6;3;3;3;3;3	6;3;3;3;3;3	40S ribosomal protein S19	RPS19	0.64229	0.64595	0.99143	>sp|P39019|RS19_HUMAN 40S ribosomal protein S19 OS=Homo sapiens GN=RPS19 PE=1 SV=2;>tr|M0R2L9|M0R2L9_HUMAN 40S ribosomal protein S19 (Fragment) OS=Homo sapiens GN=RPS19 PE=1 SV=1;>tr|A0A075B6E2|A0A075B6E2_HUMAN 40S ribosomal protein S19 OS=Homo sapiens GN=	6	6	6	6	37.9	37.9	37.9	16.06	145	145;71;71;76;100;102	0	0.64229	0.58426	29.17	5	0	Median	0.64595	0.5717	22.475	5	0	Median	0.99143	1.0886	14.199	5	0	Median	659320000	302900000	182290000	174130000				214	314;649;674;1015;1352;1767	True;True;True;True;True;True
A0A087X2D0;P84103-2;P84103	A0A087X2D0;P84103-2;P84103	1;1;1	1;1;1	1;1;1	Serine/arginine-rich splicing factor 3	SRSF3	0.6415	0.64145	0.99991	>tr|A0A087X2D0|A0A087X2D0_HUMAN Serine/arginine-rich-splicing factor 3 OS=Homo sapiens GN=SRSF3 PE=4 SV=1;>sp|P84103-2|SRSF3_HUMAN Isoform 2 of Serine/arginine-rich splicing factor 3 OS=Homo sapiens GN=SRSF3;>sp|P84103|SRSF3_HUMAN Serine/arginine-rich spli	3	1	1	1	9.5	9.5	9.5	10.32	95	95;124;164	0	0.6415	0.64403	13.854	2	2	Median	0.64145	0.67141	26.407	2	2	Median	0.99991	1.068	12.152	2	2	Median	163220000	74788000	32662000	55766000				18	49	True
O95218-2;O95218	O95218-2;O95218	2;2	2;2	2;2	Zinc finger Ran-binding domain-containing protein 2	ZRANB2	0.63672	0.80498	1.2738	>sp|O95218-2|ZRAB2_HUMAN Isoform 2 of Zinc finger Ran-binding domain-containing protein 2 OS=Homo sapiens GN=ZRANB2;>sp|O95218|ZRAB2_HUMAN Zinc finger Ran-binding domain-containing protein 2 OS=Homo sapiens GN=ZRANB2 PE=1 SV=2	2	2	2	2	5.6	5.6	5.6	36.318	320	320;330	0	0.63672	0.54376	17.969	2	0	Median	0.80498	0.77476	6.916	2	0	Median	1.2738	1.4045	23.495	2	0	Median	167000000	65780000	44381000	56834000				149	183;1530	True;True
Q7Z353-2;Q7Z353;E2QRN0	Q7Z353-2;Q7Z353	4;4;1	4;4;1	4;4;1	Highly divergent homeobox	HDX	0.63455	1.3125	2.1059	>sp|Q7Z353-2|HDX_HUMAN Isoform 2 of Highly divergent homeobox OS=Homo sapiens GN=HDX;>sp|Q7Z353|HDX_HUMAN Highly divergent homeobox OS=Homo sapiens GN=HDX PE=1 SV=1	3	4	4	4	7.8	7.8	7.8	70.224	632	632;690;207	0	0.63455	0.61024	19.391	3	0	Median	1.3125	1.3753	4.3554	3	0	Median	2.1059	2.2794	12.792	3	0	Median	295630000	108270000	68696000	118660000				314	43;474;697;1629	True;True;True;True
Q9P021	Q9P021	3	3	3	Cysteine-rich PDZ-binding protein	CRIPT	0.6274	1.0823	1.6837	>sp|Q9P021|CRIPT_HUMAN Cysteine-rich PDZ-binding protein OS=Homo sapiens GN=CRIPT PE=1 SV=1	1	3	3	3	28.7	28.7	28.7	11.216	101	101	0	0.6274	0.46133	76.429	3	0	Median	1.0823	0.95687	18.536	3	0	Median	1.6837	1.9507	48.599	3	0	Median	503970000	167800000	139790000	196380000				338	889;983;1483	True;True;True
O60869;O60869-2;O60869-3	O60869;O60869-2;O60869-3	8;7;7	8;7;7	8;7;7	Endothelial differentiation-related factor 1	EDF1	0.62584	0.73055	1.148	>sp|O60869|EDF1_HUMAN Endothelial differentiation-related factor 1 OS=Homo sapiens GN=EDF1 PE=1 SV=1;>sp|O60869-2|EDF1_HUMAN Isoform 2 of Endothelial differentiation-related factor 1 OS=Homo sapiens GN=EDF1;>sp|O60869-3|EDF1_HUMAN Isoform 3 of Endothelial	3	8	8	8	51.4	51.4	51.4	16.368	148	148;139;141	0	0.62584	0.63899	11.637	9	0	Median	0.73055	0.73221	10.185	9	0	Median	1.148	1.2667	15.316	9	0	Median	2183500000	926400000	589190000	667910000				142	45;81;258;411;788;948;1255;1820	True;True;True;True;True;True;True;True
P62857	P62857	2	2	2	40S ribosomal protein S28	RPS28	0.6233	0.58898	1.0307	>sp|P62857|RS28_HUMAN 40S ribosomal protein S28 OS=Homo sapiens GN=RPS28 PE=1 SV=1	1	2	2	2	30.4	30.4	30.4	7.8409	69	69	0	0.6233	0.63427	4.3482	3	2	Plateau	0.58898	0.61627	5.187	3	2	Median	1.0307	1.0958	7.8235	3	2	Median	329230000	129470000	91540000	108220000				261	350;1700	True;True
O00571-2;O00571;A0A087WVZ1;O15523-2;O15523	O00571-2;O00571;A0A087WVZ1	3;3;2;1;1	3;3;2;1;1	3;3;2;1;1	ATP-dependent RNA helicase DDX3X	DDX3X	0.62196	0.97287	1.0558	>sp|O00571-2|DDX3X_HUMAN Isoform 2 of ATP-dependent RNA helicase DDX3X OS=Homo sapiens GN=DDX3X;>sp|O00571|DDX3X_HUMAN ATP-dependent RNA helicase DDX3X OS=Homo sapiens GN=DDX3X PE=1 SV=3;>tr|A0A087WVZ1|A0A087WVZ1_HUMAN ATP-dependent RNA helicase DDX3X (Fra	5	3	3	3	5.3	5.3	5.3	71.354	646	646;662;138;657;660	0	0.62196	0.42614	30.888	3	1	Median	0.97287	0.65855	27.968	3	1	Plateau	1.0558	2.1272	39.854	3	1	Plateau	97190000	37829000	29287000	30074000				131	276;1724;1843	True;True;True
P46783;F6U211;S4R435;Q9NQ39	P46783;F6U211;S4R435	5;3;3;2	5;3;3;2	5;3;3;2	40S ribosomal protein S10	RPS10	0.61472	0.68529	1.0538	>sp|P46783|RS10_HUMAN 40S ribosomal protein S10 OS=Homo sapiens GN=RPS10 PE=1 SV=1;>tr|F6U211|F6U211_HUMAN 40S ribosomal protein S10 OS=Homo sapiens GN=RPS10 PE=4 SV=1;>tr|S4R435|S4R435_HUMAN Protein RPS10-NUDT3 (Fragment) OS=Homo sapiens GN=RPS10-NUDT3 PE	4	5	5	5	29.7	29.7	29.7	18.898	165	165;172;286;176	0	0.61472	0.62972	10.814	6	0	Median	0.68529	0.65233	17.327	6	0	Median	1.0538	1.147	23.952	6	0	Median	1064300000	424510000	299990000	339790000				219	37;318;627;676;845	True;True;True;True;True
Q9Y237;Q9Y237-2;H0Y4T6;J3KMW3;H0Y8P6;H0Y610;Q9Y237-3	Q9Y237;Q9Y237-2	5;5;2;2;2;2;2	5;5;2;2;2;2;2	5;5;2;2;2;2;2	Peptidyl-prolyl cis-trans isomerase NIMA-interacting 4	PIN4	0.61088	0.66949	1.0609	>sp|Q9Y237|PIN4_HUMAN Peptidyl-prolyl cis-trans isomerase NIMA-interacting 4 OS=Homo sapiens GN=PIN4 PE=1 SV=1;>sp|Q9Y237-2|PIN4_HUMAN Isoform 2 of Peptidyl-prolyl cis-trans isomerase NIMA-interacting 4 OS=Homo sapiens GN=PIN4	7	5	5	5	49.6	49.6	49.6	13.81	131	131;156;91;111;115;116;133	0	0.61088	0.59093	9.1579	6	0	Median	0.66949	0.66301	9.1729	6	0	Median	1.0609	1.1239	8.175	6	0	Median	958890000	397160000	280170000	281560000				347	470;487;488;605;1265	True;True;True;True;True
P23284	P23284	13	13	13	Peptidyl-prolyl cis-trans isomerase B	PPIB	0.60948	0.63901	1.0584	>sp|P23284|PPIB_HUMAN Peptidyl-prolyl cis-trans isomerase B OS=Homo sapiens GN=PPIB PE=1 SV=2	1	13	13	13	57.9	57.9	57.9	23.742	216	216	0	0.60948	0.57721	20.236	15	0	Median	0.63901	0.62143	15.667	15	0	Median	1.0584	1.1442	7.887	15	0	Median	7906600000	3469100000	2100700000	2336700000				190	270;307;491;671;699;700;713;1417;1645;1738;1742;1743;1758	True;True;True;True;True;True;True;True;True;True;True;True;True
Q9UHX1-4;Q9UHX1-6;Q9UHX1-3;Q9UHX1-5;Q9UHX1-2;Q9UHX1;E9PMU7;E9PN18;E9PQ56;H0YEM1	Q9UHX1-4;Q9UHX1-6;Q9UHX1-3;Q9UHX1-5;Q9UHX1-2;Q9UHX1;E9PMU7;E9PN18;E9PQ56;H0YEM1	2;2;2;2;2;2;1;1;1;1	2;2;2;2;2;2;1;1;1;1	2;2;2;2;2;2;1;1;1;1	Poly(U)-binding-splicing factor PUF60	PUF60	0.60306	0.71154	1.2576	>sp|Q9UHX1-4|PUF60_HUMAN Isoform 4 of Poly(U)-binding-splicing factor PUF60 OS=Homo sapiens GN=PUF60;>sp|Q9UHX1-6|PUF60_HUMAN Isoform 6 of Poly(U)-binding-splicing factor PUF60 OS=Homo sapiens GN=PUF60;>sp|Q9UHX1-3|PUF60_HUMAN Isoform 3 of Poly(U)-binding-	10	2	2	2	5.8	5.8	5.8	54.024	499	499;513;516;530;542;559;247;263;323;336	0	0.60306	0.54583	2.9344	2	0	Median	0.71154	0.74915	3.4441	2	0	Median	1.2576	1.3873	4.0534	2	0	Median	132230000	52499000	34502000	45224000				344	1727;1741	True;True
Q9BUA3	Q9BUA3	4	4	4	Uncharacterized protein C11orf84	C11orf84	0.58771	0.73604	1.4087	>sp|Q9BUA3|CK084_HUMAN Uncharacterized protein C11orf84 OS=Homo sapiens GN=C11orf84 PE=1 SV=3	1	4	4	4	17.1	17.1	17.1	41.036	381	381	0	0.58771	0.44931	50.762	6	4	Median	0.73604	0.70541	58.694	6	4	Median	1.4087	1.5059	10.454	6	4	Median	954390000	426390000	207890000	320110000				330	613;1394;1450;1617	True;True;True;True
P35573;P35573-2;P35573-3	P35573;P35573-2;P35573-3	6;5;5	6;5;5	6;5;5	Glycogen debranching enzyme;4-alpha-glucanotransferase;Amylo-alpha-1,6-glucosidase	AGL	0.5558	0.50133	0.94563	>sp|P35573|GDE_HUMAN Glycogen debranching enzyme OS=Homo sapiens GN=AGL PE=1 SV=3;>sp|P35573-2|GDE_HUMAN Isoform 5 of Glycogen debranching enzyme OS=Homo sapiens GN=AGL;>sp|P35573-3|GDE_HUMAN Isoform 6 of Glycogen debranching enzyme OS=Homo sapiens GN=AGL	3	6	6	6	6.3	6.3	6.3	174.76	1532	1532;1515;1516	0	0.5558	0.53276	13.097	4	0	Median	0.50133	0.48387	17.926	4	0	Median	0.94563	1.0346	12.289	4	0	Median	281240000	131920000	68638000	80680000				209	427;663;956;1002;1182;1715	True;True;True;True;True;True
P26583;D6R9A6	P26583;D6R9A6	8;6	8;6	6;5	High mobility group protein B2	HMGB2	0.55418	0.6138	1.1771	>sp|P26583|HMGB2_HUMAN High mobility group protein B2 OS=Homo sapiens GN=HMGB2 PE=1 SV=2;>tr|D6R9A6|D6R9A6_HUMAN High mobility group protein B2 (Fragment) OS=Homo sapiens GN=HMGB2 PE=1 SV=1	2	8	8	6	30.1	30.1	20.1	24.033	209	209;134	0	0.55418	0.48537	47.735	9	0	Median	0.6138	0.60757	49.987	9	0	Median	1.1771	1.2076	11.548	9	0	Median	2088700000	1042900000	466850000	578980000				197	753;754;874;875;887;1167;1369;1880	True;True;True;True;True;True;True;True
O95881;V9GY50;V9GYV4	O95881	5;1;1	5;1;1	5;1;1	Thioredoxin domain-containing protein 12	TXNDC12	0.54255	0.63177	1.1141	>sp|O95881|TXD12_HUMAN Thioredoxin domain-containing protein 12 OS=Homo sapiens GN=TXNDC12 PE=1 SV=1	3	5	5	5	31.4	31.4	31.4	19.206	172	172;55;56	0	0.54255	0.50646	19.761	4	0	Median	0.63177	0.62248	13.848	4	0	Median	1.1141	1.1866	23.914	4	0	Median	674810000	277020000	183550000	214240000				155	321;535;760;1096;1885	True;True;True;True;True
A0A024QZ33;Q9H0G5;K7ERM9	A0A024QZ33;Q9H0G5	4;4;1	4;4;1	4;4;1	Nuclear speckle splicing regulatory protein 1	NSRP1	0.54169	0.55829	0.95485	>tr|A0A024QZ33|A0A024QZ33_HUMAN Coiled-coil domain containing 55, isoform CRA_a OS=Homo sapiens GN=CCDC55 PE=4 SV=1;>sp|Q9H0G5|NSRP1_HUMAN Nuclear speckle splicing regulatory protein 1 OS=Homo sapiens GN=NSRP1 PE=1 SV=1	3	4	4	4	10.3	10.3	10.3	60.441	504	504;558;157	0	0.54169	0.54023	6.343	3	0	Median	0.55829	0.55263	20.047	3	0	Median	0.95485	1.0799	20.687	3	0	Median	243230000	110480000	68015000	64736000				0	567;653;1217;1223	True;True;True;True
Q9Y657;Q5JUX0	Q9Y657	5;1	5;1	5;1	Spindlin-1	SPIN1	0.53178	0.76829	1.3017	>sp|Q9Y657|SPIN1_HUMAN Spindlin-1 OS=Homo sapiens GN=SPIN1 PE=1 SV=3	2	5	5	5	27.1	27.1	27.1	29.6	262	262;258	0	0.53178	0.54194	94.865	5	4	Median	0.76829	0.80486	26.58	5	4	Median	1.3017	1.4292	63.803	5	4	Median	633550000	208910000	209800000	214850000				353	804;1482;1551;1807;1878	True;True;True;True;True
P09429;Q5T7C4;Q5T7C6;B2RPK0;P23497	P09429;Q5T7C4;Q5T7C6;B2RPK0	7;6;6;5;1	5;5;5;4;1	5;5;5;4;1	High mobility group protein B1;Putative high mobility group protein B1-like 1	HMGB1;HMGB1P1	0.52667	0.6729	1.2524	>sp|P09429|HMGB1_HUMAN High mobility group protein B1 OS=Homo sapiens GN=HMGB1 PE=1 SV=3;>tr|Q5T7C4|Q5T7C4_HUMAN High mobility group protein B1 OS=Homo sapiens GN=HMGB1 PE=1 SV=1;>tr|Q5T7C6|Q5T7C6_HUMAN High mobility group protein B1 (Fragment) OS=Homo sap	5	7	5	5	32.1	22.3	22.3	24.893	215	215;158;162;211;879	0	0.52667	0.48795	61.077	7	0	Median	0.6729	0.75421	43.445	7	0	Median	1.2524	1.3061	28.133	7	0	Median	1327600000	607210000	312080000	408360000				175	476;750;751;873;1167;1665;1880	True;True;True;True;False;True;False
P25705;P25705-2;P25705-3;K7ERX7;K7EK77;K7EJP1;K7ENJ4;K7EQH4;K7ESA0	P25705;P25705-2;P25705-3;K7ERX7;K7EK77	15;14;12;9;9;7;7;4;2	15;14;12;9;9;7;7;4;2	15;14;12;9;9;7;7;4;2	ATP synthase subunit alpha, mitochondrial	ATP5A1	0.52575	0.52213	1.0081	>sp|P25705|ATPA_HUMAN ATP synthase subunit alpha, mitochondrial OS=Homo sapiens GN=ATP5A1 PE=1 SV=1;>sp|P25705-2|ATPA_HUMAN Isoform 2 of ATP synthase subunit alpha, mitochondrial OS=Homo sapiens GN=ATP5A1;>sp|P25705-3|ATPA_HUMAN Isoform 3 of ATP synthase s	9	15	15	15	33.1	33.1	33.1	59.75	553	553;503;531;205;207;145;199;111;77	0	0.52575	0.51734	13.843	10	0	Median	0.52213	0.52324	25.858	10	0	Median	1.0081	1.0797	9.905	9	0	Median	1995200000	936640000	589220000	469340000				194	134;179;337;385;422;460;628;762;814;1497;1546;1557;1772;1831;1832	True;True;True;True;True;True;True;True;True;True;True;True;True;True;True
P98175-4;P98175-3;P98175-2;P98175	P98175-4;P98175-3;P98175-2;P98175	10;10;10;10	10;10;10;10	10;10;10;10	RNA-binding protein 10	RBM10	0.51694	0.64386	1.256	>sp|P98175-4|RBM10_HUMAN Isoform 4 of RNA-binding protein 10 OS=Homo sapiens GN=RBM10;>sp|P98175-3|RBM10_HUMAN Isoform 3 of RNA-binding protein 10 OS=Homo sapiens GN=RBM10;>sp|P98175-2|RBM10_HUMAN Isoform 2 of RNA-binding protein 10 OS=Homo sapiens GN=RBM1	4	10	10	10	15.4	15.4	15.4	94.369	852	852;853;929;930	0	0.51694	0.49169	20.559	9	0	Median	0.64386	0.67369	26.126	9	0	Median	1.256	1.3719	13.515	9	0	Median	723040000	284030000	181120000	257880000				274	251;532;598;787;947;1208;1266;1366;1574;1865	True;True;True;True;True;True;True;True;True;True
P09651-3;F8W6I7;P09651-2;P09651;F8VTQ5;F8W646;H0YH80	P09651-3;F8W6I7;P09651-2;P09651;F8VTQ5;F8W646;H0YH80	4;4;4;4;2;2;2	4;4;4;4;2;2;2	4;4;4;4;2;2;2	Heterogeneous nuclear ribonucleoprotein A1	HNRNPA1	0.5101	0.59428	1.2282	>sp|P09651-3|ROA1_HUMAN Isoform 2 of Heterogeneous nuclear ribonucleoprotein A1 OS=Homo sapiens GN=HNRNPA1;>tr|F8W6I7|F8W6I7_HUMAN Heterogeneous nuclear ribonucleoprotein A1 OS=Homo sapiens GN=HNRNPA1 PE=1 SV=2;>sp|P09651-2|ROA1_HUMAN Isoform A1-A of Heter	7	4	4	4	17.2	17.2	17.2	29.386	267	267;307;320;372;145;156;191	0	0.5101	0.57475	43.424	5	0	Median	0.59428	0.60686	9.9113	5	0	Median	1.2282	1.2994	41.72	5	0	Median	487640000	231930000	112800000	142900000				94	1225;1373;1374;1475	True;True;True;True
P62273;P62273-2;A0A087WTT6	P62273;P62273-2;A0A087WTT6	2;2;1	2;2;1	2;2;1	40S ribosomal protein S29	RPS29	0.50713	0.50258	1.0433	>sp|P62273|RS29_HUMAN 40S ribosomal protein S29 OS=Homo sapiens GN=RPS29 PE=1 SV=2;>sp|P62273-2|RS29_HUMAN Isoform 2 of 40S ribosomal protein S29 OS=Homo sapiens GN=RPS29;>tr|A0A087WTT6|A0A087WTT6_HUMAN 40S ribosomal protein S29 OS=Homo sapiens GN=RPS29 PE	3	2	2	2	32.1	32.1	32.1	6.6767	56	56;67;53	0	0.50713	0.54798	7.1377	3	0	Median	0.50258	0.52845	4.9669	3	0	Median	1.0433	1.0773	4.7235	3	0	Median	890610000	436080000	229080000	225440000				247	547;1888	True;True
Q01081-4;Q01081-2;Q01081;Q8WU68-3;Q8WU68	Q01081-4;Q01081-2;Q01081;Q8WU68-3;Q8WU68	2;2;2;1;1	2;2;2;1;1	2;2;2;1;1	Splicing factor U2AF 35 kDa subunit;Splicing factor U2AF 26 kDa subunit	U2AF1;U2AF1L4	0.49432	0.54405	1.0135	>sp|Q01081-4|U2AF1_HUMAN Isoform 4 of Splicing factor U2AF 35 kDa subunit OS=Homo sapiens GN=U2AF1;>sp|Q01081-2|U2AF1_HUMAN Isoform 2 of Splicing factor U2AF 35 kDa subunit OS=Homo sapiens GN=U2AF1;>sp|Q01081|U2AF1_HUMAN Splicing factor U2AF 35 kDa subunit	5	2	2	2	10.2	10.2	10.2	19.715	167	167;240;240;181;220	0	0.49432	0.49334	20.052	2	0	Median	0.54405	0.56967	4.0399	2	0	Median	1.0135	1.0852	14.36	2	0	Median	193020000	91166000	49545000	52314000				278	184;1325	True;True
Q9NYF8-2;Q9NYF8;Q9NYF8-4;H0YF14	Q9NYF8-2;Q9NYF8;Q9NYF8-4	20;20;17;4	19;19;16;3	3;3;3;3	Bcl-2-associated transcription factor 1	BCLAF1	0.4929	0.42823	0.76748	>sp|Q9NYF8-2|BCLF1_HUMAN Isoform 2 of Bcl-2-associated transcription factor 1 OS=Homo sapiens GN=BCLAF1;>sp|Q9NYF8|BCLF1_HUMAN Bcl-2-associated transcription factor 1 OS=Homo sapiens GN=BCLAF1 PE=1 SV=2;>sp|Q9NYF8-4|BCLF1_HUMAN Isoform 4 of Bcl-2-associate	4	20	19	3	22.1	22.1	3.4	105.95	918	918;920;747;187	0	0.4929	0.48488	29.08	20	0	Median	0.42823	0.40181	38.642	20	0	Median	0.76748	0.85946	24.85	20	0	Median	2920200000	1456200000	812470000	651510000				337	296;343;416;915;1011;1017;1018;1076;1145;1149;1241;1349;1354;1403;1462;1474;1486;1494;1567;1883	True;False;True;True;True;True;True;True;True;True;True;True;True;True;True;True;True;True;True;True
Q96PK6	Q96PK6	4	4	4	RNA-binding protein 14	RBM14	0.49249	0.43411	1.0694	>sp|Q96PK6|RBM14_HUMAN RNA-binding protein 14 OS=Homo sapiens GN=RBM14 PE=1 SV=2	1	4	4	4	5.8	5.8	5.8	69.491	669	669	0	0.49249	0.563	26.328	3	0	Median	0.43411	0.54357	18.964	3	0	Median	1.0694	1.1396	17.266	3	0	Median	444900000	156110000	76606000	212180000				325	920;1084;1343;1920	True;True;True;True
Q96CT7;M0R2F5	Q96CT7	7;3	7;3	7;3	Coiled-coil domain-containing protein 124	CCDC124	0.4818	0.56711	1.1612	>sp|Q96CT7|CC124_HUMAN Coiled-coil domain-containing protein 124 OS=Homo sapiens GN=CCDC124 PE=1 SV=1	2	7	7	7	35	35	35	25.835	223	223;137	0	0.4818	0.48286	21.508	8	0	Median	0.56711	0.62888	22.214	8	0	Median	1.1612	1.2486	17.788	8	0	Median	663320000	298160000	163330000	201830000				321	4;191;1021;1395;1396;1569;1757	True;True;True;True;True;True;True
P06576;H0YH81;F8W079;F8W0P7;H0YI37	P06576;H0YH81	16;13;7;5;3	16;13;7;5;3	16;13;7;5;3	ATP synthase subunit beta, mitochondrial;ATP synthase subunit beta	ATP5B	0.47638	0.47379	0.9905	>sp|P06576|ATPB_HUMAN ATP synthase subunit beta, mitochondrial OS=Homo sapiens GN=ATP5B PE=1 SV=3;>tr|H0YH81|H0YH81_HUMAN ATP synthase subunit beta (Fragment) OS=Homo sapiens GN=ATP5B PE=1 SV=1	5	16	16	16	43.9	43.9	43.9	56.559	529	529;362;284;270;133	0	0.47638	0.46086	11.128	12	0	Median	0.47379	0.47204	8.6515	12	0	Median	0.9905	1.0641	9.0406	12	0	Median	2689700000	1308300000	709560000	671920000				168	71;75;484;508;718;781;784;785;867;1118;1124;1566;1651;1679;1680;1833	True;True;True;True;True;True;True;True;True;True;True;True;True;True;True;True
Q00688;G3V5F2	Q00688	5;1	5;1	5;1	Peptidyl-prolyl cis-trans isomerase FKBP3	FKBP3	0.47271	0.67198	1.357	>sp|Q00688|FKBP3_HUMAN Peptidyl-prolyl cis-trans isomerase FKBP3 OS=Homo sapiens GN=FKBP3 PE=1 SV=1	2	5	5	5	24.6	24.6	24.6	25.177	224	224;65	0	0.47271	0.34727	25.397	3	0	Median	0.67198	0.59412	25.372	3	0	Median	1.357	1.5313	19.609	3	0	Median	398140000	198010000	88997000	111140000				276	200;483;1367;1368;1522	True;True;True;True;True
O95232;J3KPP4;D6RDI2	O95232;J3KPP4;D6RDI2	4;4;2	4;4;2	4;4;2	Luc7-like protein 3	LUC7L3	0.4663	0.56846	1.13	>sp|O95232|LC7L3_HUMAN Luc7-like protein 3 OS=Homo sapiens GN=LUC7L3 PE=1 SV=2;>tr|J3KPP4|J3KPP4_HUMAN Cisplatin resistance-associated overexpressed protein, isoform CRA_b OS=Homo sapiens GN=LUC7L3 PE=1 SV=1;>tr|D6RDI2|D6RDI2_HUMAN Luc7-like protein 3 (Fra	3	4	4	4	10.4	10.4	10.4	51.466	432	432;489;184	0	0.4663	0.48805	12.293	3	0	Median	0.56846	0.5627	22.685	3	0	Median	1.13	1.2408	15.85	3	0	Median	342690000	163230000	88720000	90746000				109	927;928;1114;1495	True;True;True;True
P05141;I7HJJ0;V9GYG0;P12236;P12235	P05141;I7HJJ0;V9GYG0;P12236;P12235	2;1;1;1;1	2;1;1;1;1	2;1;1;1;1	ADP/ATP translocase 2;ADP/ATP translocase 2, N-terminally processed;ADP/ATP translocase 3;ADP/ATP translocase 1	SLC25A5;SLC25A6;SLC25A4	0.45694	0.7103	1.5545	>sp|P05141|ADT2_HUMAN ADP/ATP translocase 2 OS=Homo sapiens GN=SLC25A5 PE=1 SV=7;>tr|I7HJJ0|I7HJJ0_HUMAN ADP/ATP translocase 3 (Fragment) OS=Homo sapiens GN=SLC25A6 PE=1 SV=1;>tr|V9GYG0|V9GYG0_HUMAN ADP/ATP translocase 1 OS=Homo sapiens GN=SLC25A4 PE=1 SV=	5	2	2	2	7.7	7.7	7.7	32.852	298	298;158;208;298;298	0	0.45694	0.32385	50.703	2	2	Median	0.7103	0.62884	106.04	2	2	Median	1.5545	1.788	55.878	2	2	Median	107470000	38425000	18060000	50987000				163	248;1035	True;True
Q5T760;Q05519-2;Q05519;B4DWT1;Q5T757	Q5T760;Q05519-2;Q05519;B4DWT1;Q5T757	2;2;2;1;1	2;2;2;1;1	2;2;2;1;1	Serine/arginine-rich splicing factor 11	SRSF11	0.43848	0.33868	0.78742	>tr|Q5T760|Q5T760_HUMAN Serine/arginine-rich-splicing factor 11 (Fragment) OS=Homo sapiens GN=SRSF11 PE=1 SV=1;>sp|Q05519-2|SRS11_HUMAN Isoform 2 of Serine/arginine-rich splicing factor 11 OS=Homo sapiens GN=SRSF11;>sp|Q05519|SRS11_HUMAN Serine/arginine-ri	5	2	2	2	9	9	9	42.316	389	389;483;484;128;424	0	0.43848	0.37487	52.245	2	1	Median	0.33868	0.32592	33.286	2	1	Median	0.78742	0.86466	14.062	2	1	Median	188910000	102080000	49159000	37671000				280	471;1053	True;True
P84090;G3V279	P84090;G3V279	6;3	6;3	6;3	Enhancer of rudimentary homolog	ERH	0.42841	0.33671	0.79687	>sp|P84090|ERH_HUMAN Enhancer of rudimentary homolog OS=Homo sapiens GN=ERH PE=1 SV=1;>tr|G3V279|G3V279_HUMAN Enhancer of rudimentary homolog OS=Homo sapiens GN=ERH PE=1 SV=1	2	6	6	6	48.1	48.1	48.1	12.259	104	104;71	0	0.42841	0.37161	17.157	8	0	Median	0.33671	0.30691	18.8	8	0	Median	0.79687	0.88119	5.2528	8	0	Median	7078200000	3962000000	1686600000	1429600000				273	32;33;34;1399;1400;1662	True;True;True;True;True;True
M0QXD6;P35269	M0QXD6;P35269	4;4	4;4	4;4	General transcription factor IIF subunit 1	GTF2F1	0.42044	0.26557	0.67369	>tr|M0QXD6|M0QXD6_HUMAN General transcription factor IIF subunit 1 (Fragment) OS=Homo sapiens GN=GTF2F1 PE=1 SV=1;>sp|P35269|T2FA_HUMAN General transcription factor IIF subunit 1 OS=Homo sapiens GN=GTF2F1 PE=1 SV=2	2	4	4	4	8.3	8.3	8.3	48.595	433	433;517	0	0.42044	0.42176	10.867	4	2	Median	0.26557	0.27366	53.255	4	2	Median	0.67369	0.7369	38.137	4	2	Median	152640000	78605000	35605000	38432000				124	900;901;1550;1637	True;True;True;True
O95278;O95278-7;O95278-8;H0Y6I8;O95278-2;O95278-3;O95278-6;H0Y7S8;O95278-5	O95278;O95278-7;O95278-8;H0Y6I8;O95278-2;O95278-3;O95278-6	4;3;3;3;3;3;2;1;1	4;3;3;3;3;3;2;1;1	4;3;3;3;3;3;2;1;1	Laforin	EPM2A	0.42	0.48409	1.1109	>sp|O95278|EPM2A_HUMAN Laforin OS=Homo sapiens GN=EPM2A PE=1 SV=2;>sp|O95278-7|EPM2A_HUMAN Isoform 7 of Laforin OS=Homo sapiens GN=EPM2A;>sp|O95278-8|EPM2A_HUMAN Isoform 8 of Laforin OS=Homo sapiens GN=EPM2A;>tr|H0Y6I8|H0Y6I8_HUMAN Laforin (Fragment) OS=Ho	9	4	4	4	17.2	17.2	17.2	37.157	331	331;177;193;237;317;331;88;170;224	0	0.42	0.48013	16.201	4	2	Median	0.48409	0.61981	18.115	4	2	Linear	1.1109	1.1864	23.552	4	2	Median	279240000	143510000	65728000	70002000				150	546;771;1329;1347	True;True;True;True
P55145;H7C2D6	P55145	3;1	3;1	3;1	Mesencephalic astrocyte-derived neurotrophic factor	MANF	0.39298	0.81539	1.3061	>sp|P55145|MANF_HUMAN Mesencephalic astrocyte-derived neurotrophic factor OS=Homo sapiens GN=MANF PE=1 SV=3	2	3	3	3	23.1	23.1	23.1	20.7	182	182;71	0	0.39298	0.44279	109.52	3	2	Median	0.81539	0.80713	90.813	3	2	Median	1.3061	1.3817	40.846	3	2	Median	280780000	53960000	87008000	139810000				233	295;938;1272	True;True;True
Q9NWB6;Q9NWB6-3;Q9NWB6-2;X6R9F1	Q9NWB6;Q9NWB6-3;Q9NWB6-2	4;3;3;1	4;3;3;1	4;3;3;1	Arginine and glutamate-rich protein 1	ARGLU1	0.34944	0.38499	1.0779	>sp|Q9NWB6|ARGL1_HUMAN Arginine and glutamate-rich protein 1 OS=Homo sapiens GN=ARGLU1 PE=1 SV=1;>sp|Q9NWB6-3|ARGL1_HUMAN Isoform 3 of Arginine and glutamate-rich protein 1 OS=Homo sapiens GN=ARGLU1;>sp|Q9NWB6-2|ARGL1_HUMAN Isoform 2 of Arginine and glutam	4	4	4	4	11.4	11.4	11.4	33.216	273	273;198;273;142	0	0.34944	0.3682	9.8982	4	0	Median	0.38499	0.39829	5.0796	4	0	Median	1.0779	1.1306	5.504	4	0	Median	925030000	526030000	181640000	217350000				335	918;995;1290;1351	True;True;True;True
Q9Y2W1	Q9Y2W1	20	20	19	Thyroid hormone receptor-associated protein 3	THRAP3	0.32667	0.29615	0.86094	>sp|Q9Y2W1|TR150_HUMAN Thyroid hormone receptor-associated protein 3 OS=Homo sapiens GN=THRAP3 PE=1 SV=2	1	20	20	19	21.5	21.5	21.5	108.66	955	955	0	0.32667	0.33048	25.675	16	0	Median	0.29615	0.298	31.751	16	0	Median	0.86094	0.93631	20.294	16	0	Median	3524700000	2043100000	771350000	710190000				351	157;159;283;335;343;359;407;602;898;1147;1235;1385;1404;1454;1455;1473;1540;1857;1899;1900	True;True;True;True;True;True;True;True;True;True;True;True;True;True;True;True;True;True;True;True
P63261;P60709;I3L3I0;I3L1U9;Q5T8M7;I3L4N8;G5E9R0;K7EM38;I3L3R2;E7EVS6;J3KT65;P63267-2;Q6S8J3;C9JUM1;C9JZR7;A5A3E0;C9JTX5;Q9BYX7;Q562R1;P0CG39;P0CG38;F8WCH0	P63261;P60709;I3L3I0;I3L1U9;Q5T8M7	13;13;7;7;7;6;5;5;5;5;5;5;5;4;4;4;3;3;3;3;3;1	13;13;7;7;7;6;5;5;5;5;5;5;5;4;4;4;3;3;3;3;3;1	5;5;2;2;0;3;1;1;1;1;1;0;2;0;0;1;0;1;0;1;1;0	Actin, cytoplasmic 2;Actin, cytoplasmic 2, N-terminally processed;Actin, cytoplasmic 1;Actin, cytoplasmic 1, N-terminally processed	ACTG1;ACTB;ACTA1	0.26811	0.16534	0.60924	>sp|P63261|ACTG_HUMAN Actin, cytoplasmic 2 OS=Homo sapiens GN=ACTG1 PE=1 SV=1;>sp|P60709|ACTB_HUMAN Actin, cytoplasmic 1 OS=Homo sapiens GN=ACTB PE=1 SV=1;>tr|I3L3I0|I3L3I0_HUMAN Actin, cytoplasmic 2, N-terminally processed (Fragment) OS=Homo sapiens GN=AC	22	13	13	5	43.2	43.2	23.2	41.792	375	375;375;214;214;342;242;125;133;164;164;198;333;1075;99;103;1075;80;375;376;1038;1075;52	0	0.26811	0.2335	18.456	6	0	Median	0.16534	0.15923	11.413	6	0	Median	0.60924	0.66837	18.365	6	0	Median	3091700000	2124800000	593510000	373350000				236	58;282;303;304;368;624;731;836;849;937;1263;1504;1687	True;True;True;True;True;True;True;True;True;True;True;True;True
P35579-2;P35579	P35579-2;P35579	3;3	2;2	2;2	Myosin-9	MYH9	0.22807			>sp|P35579-2|MYH9_HUMAN Isoform 2 of Myosin-9 OS=Homo sapiens GN=MYH9;>sp|P35579|MYH9_HUMAN Myosin-9 OS=Homo sapiens GN=MYH9 PE=1 SV=4	2	3	2	2	2.6	1.8	1.8	159.86	1382	1382;1960	0	0.22807	0.21797	21.026	2	2	Median		NaN	NaN	1	1	Median		NaN	NaN	1	1	Median	62138000	27073000	8299500	26765000				210	944;1284;1810	False;True;True
A0A087X0P6;A0A075B6S2;A0A087X1V9;A0A087X0Q4;A0A087WW87;A0A075B6R1;P01617;P01614;P06309;A0A075B6S6;A0A075B6S3;A0A075B6P5;P06310	A0A087X0P6;A0A075B6S2;A0A087X1V9;A0A087X0Q4;A0A087WW87;A0A075B6R1;P01617;P01614;P06309;A0A075B6S6;A0A075B6S3;A0A075B6P5;P06310	3;3;2;2;2;2;2;2;2;2;2;2;2	3;3;2;2;2;2;2;2;2;2;2;2;2	3;3;2;2;2;2;2;2;2;2;2;2;2	Ig kappa chain V-II region TEW;Ig kappa chain V-II region Cum;Ig kappa chain V-II region GM607;Ig kappa chain V-II region RPMI 6410		0.13613	0.26392	1.9387	>tr|A0A087X0P6|A0A087X0P6_HUMAN Protein IGKV2D-29 OS=Homo sapiens GN=IGKV2D-29 PE=4 SV=1;>tr|A0A075B6S2|A0A075B6S2_HUMAN Protein IGKV2D-29 (Fragment) OS=Homo sapiens GN=IGKV2D-29 PE=4 SV=1;>tr|A0A087X1V9|A0A087X1V9_HUMAN Protein IGKV2-28 OS=Homo sapiens GN	13	3	3	3	22.5	22.5	22.5	11.192	102	102;120;102;104;105;111;113;115;117;120;120;120;133	0	0.13613	0.12745	59.567	2	2	Median	0.26392	0.24664	59.831	2	2	Median	1.9387	2.1083	133.43	2	2	Median	15869000000	15640000000	125210000	103730000				2	501;502;503	True;True;True
P13645;CON__P13645;CON__P02535-1;K7EMD9;P13646-2;K7ERE3;P13646-3;CON__ENSEMBL:ENSP00000377550;CON__P08730-1;P13646;CON__P13646-1	P13645;CON__P13645	13;13;5;1;1;1;1;1;1;1;1	13;13;5;1;1;1;1;1;1;1;1	11;11;4;1;1;1;1;1;1;1;1	Keratin, type I cytoskeletal 10	KRT10	0.13118	0.06277	0.32303	>sp|P13645|K1C10_HUMAN Keratin, type I cytoskeletal 10 OS=Homo sapiens GN=KRT10 PE=1 SV=6;>P13645 SWISS-PROT:P13645 Tax_Id=9606 Gene_Symbol=KRT10 Keratin, type I cytoskeletal 10	11	13	13	11	21.9	21.9	18.8	58.826	584	584;593;570;165;355;415;420;420;437;458;458	0	0.13118	0.10812	113.64	10	10	Median	0.06277	0.062191	64.945	9	9	Median	0.32303	0.3427	112.48	9	9	Median	1724200000	1523100000	123170000	77969000			+	57	46;96;227;803;955;1016;1305;1308;1435;1467;1468;1753;1822	True;True;True;True;True;True;True;True;True;True;True;True;True
A0A075B6R9	A0A075B6R9	2	2	2			0.072781	0.020387	0.28012	>tr|A0A075B6R9|A0A075B6R9_HUMAN Protein IGKV2D-24 (Fragment) OS=Homo sapiens GN=IGKV2D-24 PE=4 SV=1	1	2	2	2	13.3	13.3	13.3	13.079	120	120	0	0.072781	0.082601	263.6	2	2	Median	0.020387	0.022708	46.139	2	2	Median	0.28012	0.29742	202.45	2	2	Median	354570000	343130000	8521500	2921900				1	1034;1811	True;True
P35908;CON__P35908	P35908;CON__P35908	10;10	8;8	3;3	Keratin, type II cytoskeletal 2 epidermal	KRT2	0.051081	0.063956	1.7558	>sp|P35908|K22E_HUMAN Keratin, type II cytoskeletal 2 epidermal OS=Homo sapiens GN=KRT2 PE=1 SV=2;>P35908 SWISS-PROT:P35908 Tax_Id=9606 Gene_Symbol=KRT2 Keratin, type II cytoskeletal 2 epidermal	2	10	8	3	14.7	11.6	4.7	65.432	639	639;645	0	0.051081	0.043362	79.061	6	6	Median	0.063956	0.066928	113.52	6	6	Median	1.7558	1.8699	127.59	6	6	Median	508940000	459480000	28603000	20859000			+	59	153;443;444;479;540;696;1202;1442;1514;1902	True;True;True;False;True;False;True;True;True;True
P35527;CON__P35527;K7EQQ3	P35527;CON__P35527;K7EQQ3	11;11;6	11;11;6	11;11;6	Keratin, type I cytoskeletal 9	KRT9	0.048993	0.063455	1.4396	>sp|P35527|K1C9_HUMAN Keratin, type I cytoskeletal 9 OS=Homo sapiens GN=KRT9 PE=1 SV=3;>P35527 SWISS-PROT:P35527 Tax_Id=9606 Gene_Symbol=KRT9 Keratin, type I cytoskeletal 9;>tr|K7EQQ3|K7EQQ3_HUMAN Keratin, type I cytoskeletal 9 OS=Homo sapiens GN=KRT9 PE=1	3	11	11	11	22	22	22	62.064	623	623;623;390	0	0.048993	0.042178	112.65	6	6	Median	0.063455	0.056178	62.009	5	5	Median	1.4396	1.5207	38.639	5	5	Median	748660000	690200000	28770000	29689000			+	58	362;506;640;641;749;1269;1384;1490;1591;1596;1793	True;True;True;True;True;True;True;True;True;True;True
P04264;CON__P04264;CON__H-INV:HIT000016045;F8VP67	P04264;CON__P04264	21;20;1;1	21;20;1;1	13;12;0;0	Keratin, type II cytoskeletal 1	KRT1	0.0255	0.027499	1.2666	>sp|P04264|K2C1_HUMAN Keratin, type II cytoskeletal 1 OS=Homo sapiens GN=KRT1 PE=1 SV=6;>P04264 SWISS-PROT:P04264 Tax_Id=9606 Gene_Symbol=KRT1 Keratin, type II cytoskeletal 1	4	21	21	13	32.8	32.8	22.2	66.038	644	644;644;99;113	0	0.0255	0.023773	77.609	19	19	Median	0.027499	0.028766	134.69	17	17	Median	1.2666	1.4192	153.96	17	17	Median	2956100000	2707100000	71402000	177540000			+	161	152;479;696;925;1042;1198;1199;1277;1383;1418;1419;1426;1440;1441;1443;1560;1561;1608;1609;1858;1879	True;True;True;True;True;True;True;True;True;True;True;True;True;True;True;True;True;True;True;True;True
B8ZZQ6;P06454-2;P06454	B8ZZQ6;P06454-2;P06454	1;1;1	1;1;1	1;1;1	Prothymosin alpha;Prothymosin alpha, N-terminally processed;Thymosin alpha-1	PTMA				>tr|B8ZZQ6|B8ZZQ6_HUMAN Uncharacterized protein OS=Homo sapiens GN=PTMA PE=1 SV=1;>sp|P06454-2|PTMA_HUMAN Isoform 2 of Prothymosin alpha OS=Homo sapiens GN=PTMA;>sp|P06454|PTMA_HUMAN Prothymosin alpha OS=Homo sapiens GN=PTMA PE=1 SV=2	3	1	1	1	13.1	13.1	13.1	11.758	107	107;110;111	0		NaN	NaN	1	1	Median		NaN	NaN	0	0	Median		NaN	NaN	0	0	Median	37851000	10288000	27562000	0				41	1360	True
P01742;P01761;P06326	P01742;P01761;P06326	1;1;1	1;1;1	1;1;1	Ig heavy chain V-I region EU;Ig heavy chain V-I region SIE;Ig heavy chain V-I region Mot					>sp|P01742|HV101_HUMAN Ig heavy chain V-I region EU OS=Homo sapiens PE=1 SV=1;>sp|P01761|HV106_HUMAN Ig heavy chain V-I region SIE OS=Homo sapiens PE=1 SV=1;>sp|P06326|HV107_HUMAN Ig heavy chain V-I region Mot OS=Homo sapiens PE=1 SV=1	3	1	1	1	10.3	10.3	10.3	12.472	117	117;124;125	0.0029674		NaN	NaN	1	1	Median		NaN	NaN	0	0	Median		NaN	NaN	0	0	Median	53620000	51431000	2189000	0				158	1323	True
K7EJE9;K7EK03;K7EJL5;K7EN19;K7EJV7;K7ER44;K7ELJ8;K7EPP7;K7ESP1;K7EIH8;Q99615-2;Q99615	K7EJE9;K7EK03;K7EJL5;K7EN19;K7EJV7;K7ER44;K7ELJ8;K7EPP7;K7ESP1;K7EIH8;Q99615-2;Q99615	1;1;1;1;1;1;1;1;1;1;1;1	1;1;1;1;1;1;1;1;1;1;1;1	1;1;1;1;1;1;1;1;1;1;1;1	DnaJ homolog subfamily C member 7	DNAJC7				>tr|K7EJE9|K7EJE9_HUMAN DnaJ homolog subfamily C member 7 (Fragment) OS=Homo sapiens GN=DNAJC7 PE=1 SV=1;>tr|K7EK03|K7EK03_HUMAN DnaJ homolog subfamily C member 7 (Fragment) OS=Homo sapiens GN=DNAJC7 PE=1 SV=3;>tr|K7EJL5|K7EJL5_HUMAN DnaJ homolog subfamily	12	1	1	1	17.6	17.6	17.6	8.2574	74	74;76;102;104;113;128;137;253;258;262;438;494	0		NaN	NaN	1	1	Median		NaN	NaN	1	1	Median		NaN	NaN	1	1	Median	54542000	8969300	36829000	8743300				115	498	True
P62258-2;P62258;E5RGE1;Q4VY20;E5RIR4;E9PD24;B4DJF2;E7EVZ2;Q4VY19;I3L3T1;K7EIT4;K7EM20;E7ESK7;E9PG15;A2IDB2;P31947-2;P31946-2;P63104;P27348;Q04917;P31946;E7EX29;P61981;P31947	P62258-2;P62258;E5RGE1;Q4VY20;E5RIR4;E9PD24;B4DJF2;E7EVZ2;Q4VY19;I3L3T1;K7EIT4;K7EM20;E7ESK7;E9PG15;A2IDB2;P31947-2;P31946-2;P63104;P27348;Q04917;P31946;E7EX29;P61981;P31947	2;2;1;1;1;1;1;1;1;1;1;1;1;1;1;1;1;1;1;1;1;1;1;1	2;2;1;1;1;1;1;1;1;1;1;1;1;1;1;1;1;1;1;1;1;1;1;1	2;2;1;1;1;1;1;1;1;1;1;1;1;1;1;1;1;1;1;1;1;1;1;1	14-3-3 protein epsilon;14-3-3 protein sigma;14-3-3 protein beta/alpha;14-3-3 protein beta/alpha, N-terminally processed;14-3-3 protein zeta/delta;14-3-3 protein theta;14-3-3 protein eta;14-3-3 protein gamma;14-3-3 protein gamma, N-terminally processed	YWHAE;YWHAZ;YWHAB;YWHAQ;YWHAH;SFN;YWHAG				>sp|P62258-2|1433E_HUMAN Isoform SV of 14-3-3 protein epsilon OS=Homo sapiens GN=YWHAE;>sp|P62258|1433E_HUMAN 14-3-3 protein epsilon OS=Homo sapiens GN=YWHAE PE=1 SV=1;>tr|E5RGE1|E5RGE1_HUMAN 14-3-3 protein zeta/delta (Fragment) OS=Homo sapiens GN=YWHAZ PE	24	2	2	2	8.6	8.6	8.6	26.504	233	233;255;52;74;75;92;94;98;100;107;109;115;137;149;162;216;244;245;245;246;246;246;247;248	0		NaN	NaN	1	0	Median		NaN	NaN	1	0	Median		NaN	NaN	1	0	Median	100410000	46185000	40060000	14164000				245	1205;1901	True;True
F8VUA6;F8VYV2;A0A075B7A0;Q07020-2;G3V203;H0YHA7;Q07020;J3QQ67	F8VUA6;F8VYV2;A0A075B7A0;Q07020-2;G3V203;H0YHA7;Q07020;J3QQ67	1;1;1;1;1;1;1;1	1;1;1;1;1;1;1;1	1;1;1;1;1;1;1;1	60S ribosomal protein L18	RPL18				>tr|F8VUA6|F8VUA6_HUMAN 60S ribosomal protein L18 (Fragment) OS=Homo sapiens GN=RPL18 PE=1 SV=1;>tr|F8VYV2|F8VYV2_HUMAN 60S ribosomal protein L18 OS=Homo sapiens GN=RPL18 PE=1 SV=1;>tr|A0A075B7A0|A0A075B7A0_HUMAN 60S ribosomal protein L18 OS=Homo sapiens G	8	1	1	1	10	10	10	14.529	130	130;133;138;159;164;167;188;190	0		NaN	NaN	1	0	Median		NaN	NaN	1	0	Median		NaN	NaN	1	0	Median	56232000	19186000	26442000	10604000				3	1527	True
F8WCJ1;C9J7B5;C9J4W5;I3L397;Q9GZV4;Q6IS14;P63241;P63241-2;I3L504	F8WCJ1;C9J7B5;C9J4W5;I3L397;Q9GZV4;Q6IS14;P63241;P63241-2;I3L504	1;1;1;1;1;1;1;1;1	1;1;1;1;1;1;1;1;1	1;1;1;1;1;1;1;1;1	Eukaryotic translation initiation factor 5A-2;Eukaryotic translation initiation factor 5A-1-like;Eukaryotic translation initiation factor 5A-1	EIF5A2;EIF5A;EIF5AL1				>tr|F8WCJ1|F8WCJ1_HUMAN Eukaryotic translation initiation factor 5A-2 OS=Homo sapiens GN=EIF5A2 PE=1 SV=1;>tr|C9J7B5|C9J7B5_HUMAN Eukaryotic translation initiation factor 5A-2 OS=Homo sapiens GN=EIF5A2 PE=1 SV=1;>tr|C9J4W5|C9J4W5_HUMAN Eukaryotic translati	9	1	1	1	11.4	11.4	11.4	11.687	105	105;109;115;147;153;154;154;184;186	0		NaN	NaN	1	0	Median		NaN	NaN	1	0	Median		NaN	NaN	1	0	Median	70166000	21719000	33929000	14518000				46	1732	True
P61956-2;Q6EEV6;P61956;H7BZT4;P55854;A8MUA9;P55854-2;A8MU27	P61956-2;Q6EEV6;P61956;H7BZT4;P55854;A8MUA9;P55854-2;A8MU27	1;1;1;1;1;1;1;1	1;1;1;1;1;1;1;1	1;1;1;1;1;1;1;1	Small ubiquitin-related modifier 2;Small ubiquitin-related modifier 4;Small ubiquitin-related modifier 3	SUMO2;SUMO4;SUMO3				>sp|P61956-2|SUMO2_HUMAN Isoform 2 of Small ubiquitin-related modifier 2 OS=Homo sapiens GN=SUMO2;>sp|Q6EEV6|SUMO4_HUMAN Small ubiquitin-related modifier 4 OS=Homo sapiens GN=SUMO4 PE=1 SV=2;>sp|P61956|SUMO2_HUMAN Small ubiquitin-related modifier 2 OS=Homo	8	1	1	1	16.9	16.9	16.9	8.1111	71	71;95;95;95;103;135;141;147	0.0084746		NaN	NaN	1	1	Median		NaN	NaN	1	1	Median		NaN	NaN	1	1	Median	38973000	13789000	17631000	7552700				24	1675	True
P68133;P68032;Q5T8M8;P63267;P62736;A6NL76;F8WB63;B8ZZJ2;C9JFL5;F6UVQ4;F6QUT6	P68133;P68032;Q5T8M8;P63267;P62736;A6NL76	9;9;8;8;8;7;4;4;4;4;4	1;1;1;1;1;1;1;1;1;1;1	1;1;1;1;1;1;1;1;1;1;1	Actin, alpha skeletal muscle;Actin, alpha cardiac muscle 1;Actin, gamma-enteric smooth muscle;Actin, aortic smooth muscle	ACTA1;ACTC1;ACTG2;ACTA2				>sp|P68133|ACTS_HUMAN Actin, alpha skeletal muscle OS=Homo sapiens GN=ACTA1 PE=1 SV=1;>sp|P68032|ACTC_HUMAN Actin, alpha cardiac muscle 1 OS=Homo sapiens GN=ACTC1 PE=1 SV=1;>tr|Q5T8M8|Q5T8M8_HUMAN Actin, alpha skeletal muscle OS=Homo sapiens GN=ACTA1 PE=3	11	9	1	1	24.1	4.2	4.2	42.051	377	377;377;287;376;377;254;105;119;145;151;151	0		NaN	NaN	1	0	Median		NaN	NaN	1	0	Median		NaN	NaN	1	0	Median	172880000	119330000	36840000	16713000				267	58;282;303;304;368;731;836;1504;1915	False;False;False;False;False;False;False;False;True
C9JXB8;C9JNW5;P83731	C9JXB8;C9JNW5;P83731	1;1;1	1;1;1	1;1;1	60S ribosomal protein L24	RPL24				>tr|C9JXB8|C9JXB8_HUMAN 60S ribosomal protein L24 OS=Homo sapiens GN=RPL24 PE=1 SV=1;>tr|C9JNW5|C9JNW5_HUMAN 60S ribosomal protein L24 OS=Homo sapiens GN=RPL24 PE=1 SV=1;>sp|P83731|RL24_HUMAN 60S ribosomal protein L24 OS=Homo sapiens GN=RPL24 PE=1 SV=1	3	1	1	1	6.6	6.6	6.6	14.369	121	121;150;157	0.0057637		NaN	NaN	1	0	Median		NaN	NaN	1	0	Median		NaN	NaN	1	0	Median	49626000	15884000	22902000	10841000				51	1712	True
F5GZR9	F5GZR9	1	1	1		SLC3A2				>tr|F5GZR9|F5GZR9_HUMAN 4F2 cell-surface antigen heavy chain (Fragment) OS=Homo sapiens GN=SLC3A2 PE=1 SV=1	1	1	1	1	14.9	14.9	14.9	5.2531	47	47	0.0058651		NaN	NaN	1	1	Median		NaN	NaN	1	1	Median		NaN	NaN	1	1	Median	95910000	91465000	2987500	1457500				90	320	True
F2Z388;P42766	F2Z388;P42766	1;1	1;1	1;1	60S ribosomal protein L35	RPL35				>tr|F2Z388|F2Z388_HUMAN 60S ribosomal protein L35 OS=Homo sapiens GN=RPL35 PE=1 SV=1;>sp|P42766|RL35_HUMAN 60S ribosomal protein L35 OS=Homo sapiens GN=RPL35 PE=1 SV=2	2	1	1	1	10.4	10.4	10.4	10.645	96	96;123	0		NaN	NaN	1	0	Median		NaN	NaN	1	0	Median		NaN	NaN	1	0	Median	31307000	5914400	16906000	8486200				87	1776	True
Q00610-2;Q00610;A0A087WVQ6	Q00610-2;Q00610;A0A087WVQ6	1;1;1	1;1;1	1;1;1	Clathrin heavy chain 1	CLTC				>sp|Q00610-2|CLH1_HUMAN Isoform 2 of Clathrin heavy chain 1 OS=Homo sapiens GN=CLTC;>sp|Q00610|CLH1_HUMAN Clathrin heavy chain 1 OS=Homo sapiens GN=CLTC PE=1 SV=5;>tr|A0A087WVQ6|A0A087WVQ6_HUMAN Clathrin heavy chain 1 OS=Homo sapiens GN=CLTC PE=4 SV=1	3	1	1	1	0.7	0.7	0.7	187.89	1639	1639;1675;1679	0		NaN	NaN	1	0	Median		NaN	NaN	1	0	Median		NaN	NaN	1	0	Median	38331000	12159000	17290000	8882200				7	841	True
H3BU31;H3BM89;P36578	H3BU31;H3BM89;P36578	1;1;1	1;1;1	1;1;1	60S ribosomal protein L4	RPL4				>tr|H3BU31|H3BU31_HUMAN 60S ribosomal protein L4 (Fragment) OS=Homo sapiens GN=RPL4 PE=1 SV=1;>tr|H3BM89|H3BM89_HUMAN 60S ribosomal protein L4 OS=Homo sapiens GN=RPL4 PE=1 SV=1;>sp|P36578|RL4_HUMAN 60S ribosomal protein L4 OS=Homo sapiens GN=RPL4 PE=1 SV=5	3	1	1	1	6.4	6.4	6.4	18.966	171	171;333;427	0		NaN	NaN	1	0	Median		NaN	NaN	1	0	Median		NaN	NaN	1	0	Median	75968000	22740000	34852000	18377000				103	0	True
Q86V81;E9PB61	Q86V81;E9PB61	1;1	1;1	1;1	THO complex subunit 4	ALYREF				>sp|Q86V81|THOC4_HUMAN THO complex subunit 4 OS=Homo sapiens GN=ALYREF PE=1 SV=3;>tr|E9PB61|E9PB61_HUMAN THO complex subunit 4 OS=Homo sapiens GN=ALYREF PE=1 SV=1	2	1	1	1	4.3	4.3	4.3	26.888	257	257;264	0.008547		NaN	NaN	1	0	Median		NaN	NaN	1	0	Median		NaN	NaN	1	0	Median	24350000	8828900	10161000	5360300				75	1430	True
E9PP36;E9PKZ0;E9PKU4;P62917	E9PP36;E9PKZ0;E9PKU4;P62917	1;1;1;1	1;1;1;1	1;1;1;1	60S ribosomal protein L8	RPL8				>tr|E9PP36|E9PP36_HUMAN 60S ribosomal protein L8 OS=Homo sapiens GN=RPL8 PE=1 SV=1;>tr|E9PKZ0|E9PKZ0_HUMAN 60S ribosomal protein L8 (Fragment) OS=Homo sapiens GN=RPL8 PE=1 SV=1;>tr|E9PKU4|E9PKU4_HUMAN 60S ribosomal protein L8 (Fragment) OS=Homo sapiens GN=	4	1	1	1	7.4	7.4	7.4	16.18	148	148;205;235;257	0		NaN	NaN	1	0	Median		NaN	NaN	1	0	Median		NaN	NaN	1	0	Median	81731000	24181000	37652000	19897000				82	197	True
F5GY37;J3KPX7;Q99623	F5GY37;J3KPX7;Q99623	1;1;1	1;1;1	1;1;1	Prohibitin-2	PHB2				>tr|F5GY37|F5GY37_HUMAN Prohibitin-2 OS=Homo sapiens GN=PHB2 PE=1 SV=1;>tr|J3KPX7|J3KPX7_HUMAN Prohibitin-2 OS=Homo sapiens GN=PHB2 PE=1 SV=2;>sp|Q99623|PHB2_HUMAN Prohibitin-2 OS=Homo sapiens GN=PHB2 PE=1 SV=2	3	1	1	1	4.5	4.5	4.5	29.723	267	267;298;299	0.0029762		NaN	NaN	1	1	Median		NaN	NaN	1	1	Median		NaN	NaN	1	1	Median	45148000	22588000	14547000	8012900				88	834	True
P47914	P47914	1	1	1	60S ribosomal protein L29	RPL29				>sp|P47914|RL29_HUMAN 60S ribosomal protein L29 OS=Homo sapiens GN=RPL29 PE=1 SV=2	1	1	1	1	9.4	9.4	9.4	17.752	159	159	0		NaN	NaN	1	0	Median		NaN	NaN	1	0	Median		NaN	NaN	1	0	Median	92223000	24736000	43426000	24061000				221	138	True
P52815;B4DLN1	P52815;B4DLN1	2;2	2;2	2;2	39S ribosomal protein L12, mitochondrial	MRPL12;SLC25A10				>sp|P52815|RM12_HUMAN 39S ribosomal protein L12, mitochondrial OS=Homo sapiens GN=MRPL12 PE=1 SV=2;>tr|B4DLN1|B4DLN1_HUMAN Mitochondrial dicarboxylate carrier OS=Homo sapiens GN=SLC25A10 PE=1 SV=1	2	2	2	2	11.6	11.6	11.6	21.348	198	198;442	0		NaN	NaN	1	0	Median		NaN	NaN	1	0	Median		NaN	NaN	1	0	Median	85906000	22051000	40731000	23123000				32	890;1249	True;True
K7ERY7;P61353	K7ERY7;P61353	1;1	1;1	1;1	60S ribosomal protein L27	RPL27				>tr|K7ERY7|K7ERY7_HUMAN 60S ribosomal protein L27 OS=Homo sapiens GN=RPL27 PE=1 SV=1;>sp|P61353|RL27_HUMAN 60S ribosomal protein L27 OS=Homo sapiens GN=RPL27 PE=1 SV=2	2	1	1	1	20	20	20	4.3663	40	40;136	0.0057471		NaN	NaN	1	0	Median		NaN	NaN	1	0	Median		NaN	NaN	1	0	Median	33255000	11693000	13671000	7890900				123	1839	True
V9GY14;O00268	V9GY14;O00268	1;1	1;1	1;1	Transcription initiation factor TFIID subunit 4	TAF4				>tr|V9GY14|V9GY14_HUMAN Transcription initiation factor TFIID subunit 4 (Fragment) OS=Homo sapiens GN=TAF4 PE=4 SV=1;>sp|O00268|TAF4_HUMAN Transcription initiation factor TFIID subunit 4 OS=Homo sapiens GN=TAF4 PE=1 SV=2	2	1	1	1	6.5	6.5	6.5	22.738	215	215;1085	0		NaN	NaN	1	1	Median		NaN	NaN	1	1	Median		NaN	NaN	1	1	Median	25218000	5894100	11986000	7338300				128	108	True
Q5JNZ5;P62854	Q5JNZ5;P62854	1;1	1;1	1;1	Putative 40S ribosomal protein S26-like 1;40S ribosomal protein S26	RPS26P11;RPS26				>sp|Q5JNZ5|RS26L_HUMAN Putative 40S ribosomal protein S26-like 1 OS=Homo sapiens GN=RPS26P11 PE=5 SV=1;>sp|P62854|RS26_HUMAN 40S ribosomal protein S26 OS=Homo sapiens GN=RPS26 PE=1 SV=3	2	1	1	1	7.8	7.8	7.8	13.002	115	115;115	0		NaN	NaN	1	0	Median		NaN	NaN	1	0	Median		NaN	NaN	1	0	Median	41080000	10843000	18615000	11622000				260	1195	True
Q58FF8	Q58FF8	5	1	1	Putative heat shock protein HSP 90-beta 2	HSP90AB2P				>sp|Q58FF8|H90B2_HUMAN Putative heat shock protein HSP 90-beta 2 OS=Homo sapiens GN=HSP90AB2P PE=1 SV=2	1	5	1	1	15	3.9	3.9	44.348	381	381	0		NaN	NaN	1	0	Median		NaN	NaN	1	0	Median		NaN	NaN	1	0	Median	25834000	5658700	12344000	7831800				308	30;664;1446;1882;1893	False;True;False;False;False
O95347-2;O95347	O95347-2;O95347	1;1	1;1	1;1	Structural maintenance of chromosomes protein 2	SMC2				>sp|O95347-2|SMC2_HUMAN Isoform 2 of Structural maintenance of chromosomes protein 2 OS=Homo sapiens GN=SMC2;>sp|O95347|SMC2_HUMAN Structural maintenance of chromosomes protein 2 OS=Homo sapiens GN=SMC2 PE=1 SV=2	2	1	1	1	1	1	1	124.92	1099	1099;1197	0		NaN	NaN	1	0	Median		NaN	NaN	1	0	Median		NaN	NaN	1	0	Median	29802000	9667700	12303000	7831800				151	1429	True
Q14978;Q14978-3;Q14978-2	Q14978;Q14978-3;Q14978-2	1;1;1	1;1;1	1;1;1	Nucleolar and coiled-body phosphoprotein 1	NOLC1				>sp|Q14978|NOLC1_HUMAN Nucleolar and coiled-body phosphoprotein 1 OS=Homo sapiens GN=NOLC1 PE=1 SV=2;>sp|Q14978-3|NOLC1_HUMAN Isoform 3 of Nucleolar and coiled-body phosphoprotein 1 OS=Homo sapiens GN=NOLC1;>sp|Q14978-2|NOLC1_HUMAN Isoform Beta of Nucleola	3	1	1	1	1.6	1.6	1.6	73.602	699	699;700;709	0		NaN	NaN	1	0	Median		NaN	NaN	1	0	Median		NaN	NaN	1	0	Median	62150000	33634000	17287000	11229000				299	1803	True
P34931	P34931	11	1	1	Heat shock 70 kDa protein 1-like	HSPA1L				>sp|P34931|HS71L_HUMAN Heat shock 70 kDa protein 1-like OS=Homo sapiens GN=HSPA1L PE=1 SV=2	1	11	1	1	18.6	1.7	1.7	70.374	641	641	0.0058997		NaN	NaN	1	1	Median		NaN	NaN	1	1	Median		NaN	NaN	1	1	Median	91884000	19217000	43978000	28689000				208	54;122;166;230;287;486;736;821;1088;1178;1639	False;False;False;False;False;True;False;False;False;False;False
P62333;A0A087X2I1	P62333;A0A087X2I1	1;1	1;1	1;1	26S protease regulatory subunit 10B	PSMC6				>sp|P62333|PRS10_HUMAN 26S protease regulatory subunit 10B OS=Homo sapiens GN=PSMC6 PE=1 SV=1;>tr|A0A087X2I1|A0A087X2I1_HUMAN 26S protease regulatory subunit 10B OS=Homo sapiens GN=PSMC6 PE=4 SV=1	2	1	1	1	2.8	2.8	2.8	44.172	389	389;403	0		NaN	NaN	1	0	Median		NaN	NaN	1	0	Median		NaN	NaN	1	0	Median	44879000	9765000	21239000	13875000				19	636	True
Q6ZSC3	Q6ZSC3	1	1	1	RNA-binding protein 43	RBM43				>sp|Q6ZSC3|RBM43_HUMAN RNA-binding protein 43 OS=Homo sapiens GN=RBM43 PE=2 SV=1	1	1	1	1	2	2	2	40.666	357	357	0		NaN	NaN	1	0	Median		NaN	NaN	1	0	Median		NaN	NaN	1	0	Median	117180000	28183000	53462000	35533000				311	1674	True
Q9NYF8-3;E9PK91;E9PK09;E9PQN2;E9PKI6;E9PJA7;H0YF00;H0YF63	Q9NYF8-3;E9PK91;E9PK09;E9PQN2;E9PKI6;E9PJA7	17;17;16;16;16;11;2;1	1;1;0;0;0;0;0;1	1;1;0;0;0;0;0;1	Bcl-2-associated transcription factor 1	BCLAF1				>sp|Q9NYF8-3|BCLF1_HUMAN Isoform 3 of Bcl-2-associated transcription factor 1 OS=Homo sapiens GN=BCLAF1;>tr|E9PK91|E9PK91_HUMAN Bcl-2-associated transcription factor 1 OS=Homo sapiens GN=BCLAF1 PE=1 SV=1;>tr|E9PK09|E9PK09_HUMAN Bcl-2-associated transcripti	8	17	1	1	21.6	1.8	1.8	100.23	869	869;871;726;750;752;467;118;126	0		NaN	NaN	1	0	Median		NaN	NaN	1	0	Median		NaN	NaN	1	0	Median	90889000	49101000	25046000	16742000				80	296;416;612;1011;1017;1018;1076;1145;1149;1241;1354;1403;1462;1474;1486;1494;1567	False;False;True;False;False;False;False;False;False;False;False;False;False;False;False;False;False
K7EM02;K7EIJ8;Q8IYT4-2;Q8IYT4	K7EM02;K7EIJ8;Q8IYT4-2;Q8IYT4	1;1;1;1	1;1;1;1	1;1;1;1	Katanin p60 ATPase-containing subunit A-like 2	KATNAL2				>tr|K7EM02|K7EM02_HUMAN Katanin p60 ATPase-containing subunit A-like 2 (Fragment) OS=Homo sapiens GN=KATNAL2 PE=1 SV=1;>tr|K7EIJ8|K7EIJ8_HUMAN Katanin p60 ATPase-containing subunit A-like 2 (Fragment) OS=Homo sapiens GN=KATNAL2 PE=1 SV=1;>sp|Q8IYT4-2|KATL2	4	1	1	1	9.4	9.4	9.4	13.999	128	128;341;466;538	0		NaN	NaN	1	0	Median		NaN	NaN	1	0	Median		NaN	NaN	1	0	Median	70031000	18504000	30830000	20696000				116	577	True
Q969Q0;P83881;H0Y5B4;H7BZ11;J3KQN4	Q969Q0;P83881;H0Y5B4;H7BZ11;J3KQN4	1;1;1;1;1	1;1;1;1;1	1;1;1;1;1	60S ribosomal protein L36a-like;60S ribosomal protein L36a	RPL36AL;RPL36A				>sp|Q969Q0|RL36L_HUMAN 60S ribosomal protein L36a-like OS=Homo sapiens GN=RPL36AL PE=1 SV=3;>sp|P83881|RL36A_HUMAN 60S ribosomal protein L36a OS=Homo sapiens GN=RPL36A PE=1 SV=2;>tr|H0Y5B4|H0Y5B4_HUMAN 60S ribosomal protein L36a OS=Homo sapiens GN=RPL36A P	5	1	1	1	8.5	8.5	8.5	12.469	106	106;106;112;118;142	0		NaN	NaN	1	0	Median		NaN	NaN	1	0	Median		NaN	NaN	1	0	Median	71273000	22835000	28862000	19576000				100	951	True
Q5JR95;P62241	Q5JR95;P62241	1;1	1;1	1;1	40S ribosomal protein S8	RPS8				>tr|Q5JR95|Q5JR95_HUMAN 40S ribosomal protein S8 OS=Homo sapiens GN=RPS8 PE=1 SV=1;>sp|P62241|RS8_HUMAN 40S ribosomal protein S8 OS=Homo sapiens GN=RPS8 PE=1 SV=2	2	1	1	1	5.9	5.9	5.9	21.879	188	188;208	0		NaN	NaN	1	1	Median		NaN	NaN	1	1	Median		NaN	NaN	1	1	Median	97414000	34044000	37715000	25655000				243	1101	True
P19105;O14950;J3QRS3	P19105;O14950;J3QRS3	1;1;1	1;1;1	1;1;1	Myosin regulatory light chain 12A;Myosin regulatory light chain 12B	MYL12A;MYL12B				>sp|P19105|ML12A_HUMAN Myosin regulatory light chain 12A OS=Homo sapiens GN=MYL12A PE=1 SV=2;>sp|O14950|ML12B_HUMAN Myosin regulatory light chain 12B OS=Homo sapiens GN=MYL12B PE=1 SV=2;>tr|J3QRS3|J3QRS3_HUMAN Myosin regulatory light chain 12A OS=Homo sapi	3	1	1	1	5.8	5.8	5.8	19.794	171	171;172;177	0		NaN	NaN	1	0	Median		NaN	NaN	1	0	Median		NaN	NaN	1	0	Median	103340000	30950000	42327000	30063000				113	588	True
Q16878	Q16878	1	1	1	Cysteine dioxygenase type 1	CDO1				>sp|Q16878|CDO1_HUMAN Cysteine dioxygenase type 1 OS=Homo sapiens GN=CDO1 PE=1 SV=2	1	1	1	1	3.5	3.5	3.5	22.972	200	200	0		NaN	NaN	1	0	Median		NaN	NaN	1	0	Median		NaN	NaN	1	0	Median	307630000	82563000	129490000	95584000				305	1583	True
Q9H2U1-3;Q9H2U1-2;Q9H2U1	Q9H2U1-3;Q9H2U1-2;Q9H2U1	1;1;1	1;1;1	1;1;1	Probable ATP-dependent RNA helicase DHX36	DHX36				>sp|Q9H2U1-3|DHX36_HUMAN Isoform 3 of ATP-dependent RNA helicase DHX36 OS=Homo sapiens GN=DHX36;>sp|Q9H2U1-2|DHX36_HUMAN Isoform 2 of ATP-dependent RNA helicase DHX36 OS=Homo sapiens GN=DHX36;>sp|Q9H2U1|DHX36_HUMAN ATP-dependent RNA helicase DHX36 OS=Homo	3	1	1	1	1	1	1	111.48	979	979;994;1008	0		NaN	NaN	1	0	Median		NaN	NaN	1	0	Median		NaN	NaN	1	0	Median	93913000	41082000	30294000	22538000				333	1503	True
P49458	P49458	1	1	1	Signal recognition particle 9 kDa protein	SRP9				>sp|P49458|SRP09_HUMAN Signal recognition particle 9 kDa protein OS=Homo sapiens GN=SRP9 PE=1 SV=2	1	1	1	1	12.8	12.8	12.8	10.112	86	86	0		NaN	NaN	1	0	Median		NaN	NaN	1	0	Median		NaN	NaN	1	0	Median	65853000	21516000	25266000	19071000				222	1815	True
A0A087WW69;F8W8L6;A0A087WTA5;Q9UI10-3;Q9UI10;Q9UI10-2;E7ERK9	A0A087WW69;F8W8L6;A0A087WTA5;Q9UI10-3;Q9UI10;Q9UI10-2;E7ERK9	1;1;1;1;1;1;1	1;1;1;1;1;1;1	1;1;1;1;1;1;1	Translation initiation factor eIF-2B subunit delta	EIF2B4				>tr|A0A087WW69|A0A087WW69_HUMAN Translation initiation factor eIF-2B subunit delta OS=Homo sapiens GN=EIF2B4 PE=4 SV=1;>tr|F8W8L6|F8W8L6_HUMAN Eukaryotic translation initiation factor 2B subunit 4 delta transcript variant 4 OS=Homo sapiens GN=EIF2B4 PE=1 S	7	1	1	1	6.1	6.1	6.1	25.111	228	228;235;520;522;523;543;544	0.005848		NaN	NaN	1	0	Median		NaN	NaN	1	0	Median		NaN	NaN	1	0	Median	23942000	6791300	9768000	7382800				5	165	True
B1ANS9-2;B1ANS9	B1ANS9-2;B1ANS9	1;1	1;1	1;1	WD repeat-containing protein 64	WDR64				>sp|B1ANS9-2|WDR64_HUMAN Isoform 2 of WD repeat-containing protein 64 OS=Homo sapiens GN=WDR64;>sp|B1ANS9|WDR64_HUMAN WD repeat-containing protein 64 OS=Homo sapiens GN=WDR64 PE=2 SV=1	2	1	1	1	0.8	0.8	0.8	105.02	914	914;1081	0		NaN	NaN	1	0	Median		NaN	NaN	1	0	Median		NaN	NaN	1	0	Median	211950000	63515000	83755000	64677000				30	767	True
Q9H8M5-3;Q9H8M5-2;Q9H8M5	Q9H8M5-3;Q9H8M5-2;Q9H8M5	1;1;1	1;1;1	1;1;1	Metal transporter CNNM2	CNNM2				>sp|Q9H8M5-3|CNNM2_HUMAN Isoform 3 of Metal transporter CNNM2 OS=Homo sapiens GN=CNNM2;>sp|Q9H8M5-2|CNNM2_HUMAN Isoform 2 of Metal transporter CNNM2 OS=Homo sapiens GN=CNNM2;>sp|Q9H8M5|CNNM2_HUMAN Metal transporter CNNM2 OS=Homo sapiens GN=CNNM2 PE=1 SV=2	3	1	1	1	1.6	1.6	1.6	60.487	552	552;853;875	0		NaN	NaN	1	0	Median		NaN	NaN	1	0	Median		NaN	NaN	1	0	Median	137200000	55507000	45580000	36115000				334	561	True
Q13151	Q13151	1	1	1	Heterogeneous nuclear ribonucleoprotein A0	HNRNPA0				>sp|Q13151|ROA0_HUMAN Heterogeneous nuclear ribonucleoprotein A0 OS=Homo sapiens GN=HNRNPA0 PE=1 SV=1	1	1	1	1	5.6	5.6	5.6	30.84	305	305	0		NaN	NaN	1	0	Median		NaN	NaN	1	0	Median		NaN	NaN	1	0	Median	228800000	131760000	54120000	42928000				286	192	True
Q14152-2;Q14152	Q14152-2;Q14152	2;2	2;2	2;2	Eukaryotic translation initiation factor 3 subunit A	EIF3A				>sp|Q14152-2|EIF3A_HUMAN Isoform 2 of Eukaryotic translation initiation factor 3 subunit A OS=Homo sapiens GN=EIF3A;>sp|Q14152|EIF3A_HUMAN Eukaryotic translation initiation factor 3 subunit A OS=Homo sapiens GN=EIF3A PE=1 SV=1	2	2	2	2	1.3	1.3	1.3	162.63	1348	1348;1382	0		NaN	NaN	1	0	Median		NaN	NaN	1	0	Median		NaN	NaN	1	0	Median	38598000	10052000	15738000	12808000				294	772;957	True;True
K7EJC1;K7EJR3;R4GMR5;P48556	K7EJC1;K7EJR3;R4GMR5;P48556	1;1;1;1	1;1;1;1	1;1;1;1	26S proteasome non-ATPase regulatory subunit 8	PSMD8				>tr|K7EJC1|K7EJC1_HUMAN 26S proteasome non-ATPase regulatory subunit 8 OS=Homo sapiens GN=PSMD8 PE=1 SV=1;>tr|K7EJR3|K7EJR3_HUMAN 26S proteasome non-ATPase regulatory subunit 8 (Fragment) OS=Homo sapiens GN=PSMD8 PE=1 SV=3;>tr|R4GMR5|R4GMR5_HUMAN 26S prote	4	1	1	1	4.7	4.7	4.7	19.781	172	172;251;287;350	0.0030211		NaN	NaN	1	1	Median		NaN	NaN	1	1	Median		NaN	NaN	1	1	Median	77037000	21506000	30548000	24983000				118	761	True
Q9P2R3;Q9P2R3-2;Q9P2R3-4	Q9P2R3;Q9P2R3-2;Q9P2R3-4	1;1;1	1;1;1	1;1;1	Ankyrin repeat and FYVE domain-containing protein 1	ANKFY1				>sp|Q9P2R3|ANFY1_HUMAN Rabankyrin-5 OS=Homo sapiens GN=ANKFY1 PE=1 SV=2;>sp|Q9P2R3-2|ANFY1_HUMAN Isoform 2 of Rabankyrin-5 OS=Homo sapiens GN=ANKFY1;>sp|Q9P2R3-4|ANFY1_HUMAN Isoform 4 of Rabankyrin-5 OS=Homo sapiens GN=ANKFY1	3	1	1	1	1.5	1.5	1.5	128.4	1169	1169;1170;1211	0		NaN	NaN	1	0	Median		NaN	NaN	0	0	Median		NaN	NaN	1	0	Median	79882000	25972000	29373000	24536000				341	603	True
O60583-2;O60583	O60583-2;O60583	1;1	1;1	1;1	Cyclin-T2	CCNT2				>sp|O60583-2|CCNT2_HUMAN Isoform 2 of Cyclin-T2 OS=Homo sapiens GN=CCNT2;>sp|O60583|CCNT2_HUMAN Cyclin-T2 OS=Homo sapiens GN=CCNT2 PE=1 SV=2	2	1	1	1	2.7	2.7	2.7	73.681	663	663;730	0		NaN	NaN	1	0	Median		NaN	NaN	1	0	Median		NaN	NaN	1	0	Median	67379000	28843000	20884000	17652000				140	1461	True
Q9HC35-2;Q9HC35;B5MBZ0	Q9HC35-2;Q9HC35;B5MBZ0	1;1;1	1;1;1	1;1;1	Echinoderm microtubule-associated protein-like 4	EML4				>sp|Q9HC35-2|EMAL4_HUMAN Isoform 2 of Echinoderm microtubule-associated protein-like 4 OS=Homo sapiens GN=EML4;>sp|Q9HC35|EMAL4_HUMAN Echinoderm microtubule-associated protein-like 4 OS=Homo sapiens GN=EML4 PE=1 SV=3;>tr|B5MBZ0|B5MBZ0_HUMAN Echinoderm micr	3	1	1	1	1.3	1.3	1.3	102.44	923	923;981;992	0		NaN	NaN	1	0	Median		NaN	NaN	1	0	Median		NaN	NaN	1	0	Median	52206000	21810000	16385000	14011000				34	363	True
D6RGI3;Q9NVA2;D6RER5;Q9NVA2-2;H0Y9G8;D6RDP1;D6R9Y6;H0Y961;D6RDU5	D6RGI3;Q9NVA2;D6RER5;Q9NVA2-2;H0Y9G8;D6RDP1;D6R9Y6;H0Y961;D6RDU5	2;2;2;2;1;1;1;1;1	2;2;2;2;1;1;1;1;1	2;2;2;2;1;1;1;1;1	Septin-11	2011-09-01				>tr|D6RGI3|D6RGI3_HUMAN Septin 11, isoform CRA_b OS=Homo sapiens GN=SEPT11 PE=1 SV=1;>sp|Q9NVA2|SEP11_HUMAN Septin-11 OS=Homo sapiens GN=SEPT11 PE=1 SV=3;>tr|D6RER5|D6RER5_HUMAN Septin-11 OS=Homo sapiens GN=SEPT11 PE=1 SV=1;>sp|Q9NVA2-2|SEP11_HUMAN Isoform	9	2	2	2	6.8	6.8	6.8	49.005	425	425;429;432;439;82;126;136;160;372	0		NaN	NaN	1	0	Median		NaN	NaN	1	0	Median		NaN	NaN	1	0	Median	49267000	16256000	17788000	15222000				63	2;1505	True;True
Q96FJ2;P63167	Q96FJ2;P63167	1;1	1;1	1;1	Dynein light chain 2, cytoplasmic;Dynein light chain 1, cytoplasmic	DYNLL2;DYNLL1				>sp|Q96FJ2|DYL2_HUMAN Dynein light chain 2, cytoplasmic OS=Homo sapiens GN=DYNLL2 PE=1 SV=1;>sp|P63167|DYL1_HUMAN Dynein light chain 1, cytoplasmic OS=Homo sapiens GN=DYNLL1 PE=1 SV=1	2	1	1	1	12.4	12.4	12.4	10.35	89	89;89	0		NaN	NaN	1	0	Median		NaN	NaN	1	0	Median		NaN	NaN	1	0	Median	82190000	27567000	29236000	25386000				265	1913	True
F5H608;O75947-2;O75947	F5H608;O75947-2;O75947	1;1;1	1;1;1	1;1;1	ATP synthase subunit d, mitochondrial	ATP5H				>tr|F5H608|F5H608_HUMAN ATP synthase subunit d, mitochondrial OS=Homo sapiens GN=ATP5H PE=1 SV=2;>sp|O75947-2|ATP5H_HUMAN Isoform 2 of ATP synthase subunit d, mitochondrial OS=Homo sapiens GN=ATP5H;>sp|O75947|ATP5H_HUMAN ATP synthase subunit d, mitochondri	3	1	1	1	11.1	11.1	11.1	8.9153	81	81;137;161	0		NaN	NaN	1	0	Median		NaN	NaN	1	0	Median		NaN	NaN	1	0	Median	40337000	23683000	8901900	7751500				92	1502	True
K7EMA7;P62750;H7BY10;K7EJV9;K7ERT8;A8MUS3	K7EMA7;P62750;H7BY10;K7EJV9;K7ERT8;A8MUS3	1;1;1;1;1;1	1;1;1;1;1;1	1;1;1;1;1;1	60S ribosomal protein L23a	RPL23A				>tr|K7EMA7|K7EMA7_HUMAN 60S ribosomal protein L23a OS=Homo sapiens GN=RPL23A PE=1 SV=1;>sp|P62750|RL23A_HUMAN 60S ribosomal protein L23a OS=Homo sapiens GN=RPL23A PE=1 SV=1;>tr|H7BY10|H7BY10_HUMAN 60S ribosomal protein L23a (Fragment) OS=Homo sapiens GN=RP	6	1	1	1	18.6	18.6	18.6	7.9232	70	70;156;158;170;175;194	0		NaN	NaN	1	0	Median		NaN	NaN	1	0	Median		NaN	NaN	1	0	Median	142840000	33635000	58047000	51154000				26	930	True
H0YEN5;E9PQD7;P15880	H0YEN5;E9PQD7;P15880	1;1;1	1;1;1	1;1;1	40S ribosomal protein S2	RPS2				>tr|H0YEN5|H0YEN5_HUMAN 40S ribosomal protein S2 (Fragment) OS=Homo sapiens GN=RPS2 PE=1 SV=1;>tr|E9PQD7|E9PQD7_HUMAN 40S ribosomal protein S2 OS=Homo sapiens GN=RPS2 PE=1 SV=1;>sp|P15880|RS2_HUMAN 40S ribosomal protein S2 OS=Homo sapiens GN=RPS2 PE=1 SV=2	3	1	1	1	5.6	5.6	5.6	21.154	195	195;235;293	0		NaN	NaN	1	0	Median		NaN	NaN	1	0	Median		NaN	NaN	1	0	Median	51120000	16001000	18639000	16480000				85	524	True
C9IZL7;C9JYS8;Q15233-2;Q15233	C9IZL7;C9JYS8;Q15233-2;Q15233	1;1;1;1	1;1;1;1	1;1;1;1	Non-POU domain-containing octamer-binding protein	NONO				>tr|C9IZL7|C9IZL7_HUMAN Non-POU domain-containing octamer-binding protein (Fragment) OS=Homo sapiens GN=NONO PE=1 SV=1;>tr|C9JYS8|C9JYS8_HUMAN Non-POU domain-containing octamer-binding protein (Fragment) OS=Homo sapiens GN=NONO PE=1 SV=3;>sp|Q15233-2|NONO_	4	1	1	1	5.3	5.3	5.3	23.673	207	207;248;382;471	0		NaN	NaN	1	0	Median		NaN	NaN	1	0	Median		NaN	NaN	1	0	Median	55026000	19862000	18646000	16518000				43	438	True
Q0VF96	Q0VF96	1	1	1	Cingulin-like protein 1	CGNL1				>sp|Q0VF96|CGNL1_HUMAN Cingulin-like protein 1 OS=Homo sapiens GN=CGNL1 PE=1 SV=2	1	1	1	1	0.7	0.7	0.7	149.08	1302	1302	0		NaN	NaN	1	0	Median		NaN	NaN	1	0	Median		NaN	NaN	1	0	Median	219530000	91907000	67328000	60294000				285	1204	True
F8WDI8	F8WDI8	1	1	1		RNF216				>tr|F8WDI8|F8WDI8_HUMAN E3 ubiquitin-protein ligase RNF216 OS=Homo sapiens GN=RNF216 PE=4 SV=1	1	1	1	1	24.5	24.5	24.5	5.6202	49	49	0.0057803		NaN	NaN	1	0	Median		NaN	NaN	1	0	Median		NaN	NaN	1	0	Median	300820000	45102000	134140000	121570000				97	597	True
H7C4V2;C9JB80;O15042-3;O15042-2;E7ET15;O15042	H7C4V2;C9JB80;O15042-3;O15042-2;E7ET15;O15042	1;1;1;1;1;1	1;1;1;1;1;1	1;1;1;1;1;1	U2 snRNP-associated SURP motif-containing protein	U2SURP				>tr|H7C4V2|H7C4V2_HUMAN U2 snRNP-associated SURP motif-containing protein (Fragment) OS=Homo sapiens GN=U2SURP PE=1 SV=1;>tr|C9JB80|C9JB80_HUMAN U2 snRNP-associated SURP motif-containing protein (Fragment) OS=Homo sapiens GN=U2SURP PE=1 SV=3;>sp|O15042-3|S	6	1	1	1	4.1	4.1	4.1	33.647	290	290;488;620;1028;1028;1029	0		NaN	NaN	1	0	Median		NaN	NaN	1	0	Median		NaN	NaN	1	0	Median	38490000	23807000	7693600	6989400				48	494	True
O00487	O00487	1	1	1	26S proteasome non-ATPase regulatory subunit 14	PSMD14				>sp|O00487|PSDE_HUMAN 26S proteasome non-ATPase regulatory subunit 14 OS=Homo sapiens GN=PSMD14 PE=1 SV=1	1	1	1	1	4.2	4.2	4.2	34.577	310	310	0		NaN	NaN	1	1	Median		NaN	NaN	1	1	Median		NaN	NaN	1	1	Median	53523000	15647000	19719000	18157000				130	175	True
P17066;P48741	P17066;P48741	12;6	1;1	1;1	Heat shock 70 kDa protein 6;Putative heat shock 70 kDa protein 7	HSPA6;HSPA7				>sp|P17066|HSP76_HUMAN Heat shock 70 kDa protein 6 OS=Homo sapiens GN=HSPA6 PE=1 SV=2;>sp|P48741|HSP77_HUMAN Putative heat shock 70 kDa protein 7 OS=Homo sapiens GN=HSPA7 PE=5 SV=2	2	12	1	1	16.6	1.7	1.7	71.027	643	643;367	0		NaN	NaN	1	0	Median		NaN	NaN	1	0	Median		NaN	NaN	1	0	Median	3094100000	528430000	1334100000	1231500000				185	122;154;166;287;455;739;821;1038;1039;1489;1639;1701	False;False;False;False;False;False;False;False;False;False;False;True
P48444-2;P48444;B0YIW6	P48444-2;P48444;B0YIW6	1;1;1	1;1;1	1;1;1	Coatomer subunit delta	ARCN1				>sp|P48444-2|COPD_HUMAN Isoform 2 of Coatomer subunit delta OS=Homo sapiens GN=ARCN1;>sp|P48444|COPD_HUMAN Coatomer subunit delta OS=Homo sapiens GN=ARCN1 PE=1 SV=1;>tr|B0YIW6|B0YIW6_HUMAN Archain 1, isoform CRA_a OS=Homo sapiens GN=ARCN1 PE=1 SV=1	3	1	1	1	2.6	2.6	2.6	47.204	423	423;511;552	0		NaN	NaN	1	0	Median		NaN	NaN	1	0	Median		NaN	NaN	1	0	Median	52182000	15780000	18872000	17531000				29	1827	True
P14868-2;P14868;C9JQM9;C9J7S3;H7C278;C9JLC1;H7BZ35	P14868-2;P14868;C9JQM9;C9J7S3;H7C278;C9JLC1;H7BZ35	2;2;1;1;1;1;1	2;2;1;1;1;1;1	2;2;1;1;1;1;1	Aspartate--tRNA ligase, cytoplasmic	DARS				>sp|P14868-2|SYDC_HUMAN Isoform 2 of Aspartate--tRNA ligase, cytoplasmic OS=Homo sapiens GN=DARS;>sp|P14868|SYDC_HUMAN Aspartate--tRNA ligase, cytoplasmic OS=Homo sapiens GN=DARS PE=1 SV=2;>tr|C9JQM9|C9JQM9_HUMAN Aspartate--tRNA ligase, cytoplasmic (Fragme	7	2	2	2	6.2	6.2	6.2	45.771	401	401;501;135;176;179;182;188	0		NaN	NaN	1	0	Median		NaN	NaN	1	0	Median		NaN	NaN	1	0	Median	69022000	15178000	27525000	26319000				184	722;725	True;True
B8ZZK4;H7C2W9;C9JU56;B7Z4E3;P62899-3;P62899;P62899-2;B7Z4C8	B8ZZK4;H7C2W9;C9JU56;B7Z4E3;P62899-3;P62899;P62899-2;B7Z4C8	1;1;1;1;1;1;1;1	1;1;1;1;1;1;1;1	1;1;1;1;1;1;1;1	60S ribosomal protein L31	RPL31				>tr|B8ZZK4|B8ZZK4_HUMAN 60S ribosomal protein L31 OS=Homo sapiens GN=RPL31 PE=1 SV=1;>tr|H7C2W9|H7C2W9_HUMAN 60S ribosomal protein L31 (Fragment) OS=Homo sapiens GN=RPL31 PE=1 SV=1;>tr|C9JU56|C9JU56_HUMAN 60S ribosomal protein L31 (Fragment) OS=Homo sapien	8	1	1	1	11.4	11.4	11.4	8.9876	79	79;108;115;120;121;125;128;130	0.0057971		NaN	NaN	1	1	Median		NaN	NaN	1	1	Median		NaN	NaN	1	1	Median	58255000	21748000	18584000	17923000				37	435	True
P52907	P52907	1	1	1	F-actin-capping protein subunit alpha-1	CAPZA1				>sp|P52907|CAZA1_HUMAN F-actin-capping protein subunit alpha-1 OS=Homo sapiens GN=CAPZA1 PE=1 SV=3	1	1	1	1	6.3	6.3	6.3	32.922	286	286	0		NaN	NaN	1	1	Median		NaN	NaN	1	1	Median		NaN	NaN	1	1	Median	27260000	11587000	7942000	7731200				228	475	True
F5GYK6;Q5STZ8;Q8NE71-2;Q8NE71	F5GYK6;Q5STZ8;Q8NE71-2;Q8NE71	1;1;1;1	1;1;1;1	1;1;1;1	ATP-binding cassette sub-family F member 1	ABCF1				>tr|F5GYK6|F5GYK6_HUMAN ATP-binding cassette sub-family F member 1 (Fragment) OS=Homo sapiens GN=ABCF1 PE=1 SV=1;>tr|Q5STZ8|Q5STZ8_HUMAN ATP-binding cassette sub-family F member 1 (Fragment) OS=Homo sapiens GN=ABCF1 PE=1 SV=4;>sp|Q8NE71-2|ABCF1_HUMAN Isofo	4	1	1	1	10.5	10.5	10.5	11.689	105	105;340;807;845	0		NaN	NaN	1	0	Median		NaN	NaN	1	0	Median		NaN	NaN	1	0	Median	42661000	18237000	12237000	12187000				89	195	True
Q15003-2;C9J470;E9PHA2;Q15003	Q15003-2;C9J470;E9PHA2;Q15003	1;1;1;1	1;1;1;1	1;1;1;1	Condensin complex subunit 2	NCAPH				>sp|Q15003-2|CND2_HUMAN Isoform 2 of Condensin complex subunit 2 OS=Homo sapiens GN=NCAPH;>tr|C9J470|C9J470_HUMAN Condensin complex subunit 2 (Fragment) OS=Homo sapiens GN=NCAPH PE=1 SV=3;>tr|E9PHA2|E9PHA2_HUMAN Condensin complex subunit 2 OS=Homo sapiens	4	1	1	1	1.8	1.8	1.8	67.494	605	605;608;730;741	0		NaN	NaN	1	0	Median		NaN	NaN	1	0	Median		NaN	NaN	1	0	Median	33819000	6881700	13450000	13487000				45	1667	True
C9J668;D6RBU8;O75122-2;B3KR06;E7ENG2;E3W994;J3KR49;O75122;E7ERI8;E7EW49;B2RTR1	C9J668;D6RBU8;O75122-2;B3KR06;E7ENG2;E3W994;J3KR49;O75122;E7ERI8;E7EW49;B2RTR1	1;1;1;1;1;1;1;1;1;1;1	1;1;1;1;1;1;1;1;1;1;1	1;1;1;1;1;1;1;1;1;1;1	CLIP-associating protein 2	CLASP2				>tr|C9J668|C9J668_HUMAN CLIP-associating protein 2 (Fragment) OS=Homo sapiens GN=CLASP2 PE=1 SV=2;>tr|D6RBU8|D6RBU8_HUMAN CLIP-associating protein 2 (Fragment) OS=Homo sapiens GN=CLASP2 PE=1 SV=1;>sp|O75122-2|CLAP2_HUMAN Isoform 2 of CLIP-associating prote	11	1	1	1	10.1	10.1	10.1	18.946	178	178;233;431;454;458;1273;1293;1294;1513;1514;1515	0		NaN	NaN	1	1	Median		NaN	NaN	1	1	Median		NaN	NaN	1	1	Median	17618000	7392300	5096800	5128700				31	1437	True
K7ENG2;P26368-2;P26368	K7ENG2;P26368-2;P26368	1;1;1	1;1;1	1;1;1	Splicing factor U2AF 65 kDa subunit	U2AF2				>tr|K7ENG2|K7ENG2_HUMAN Splicing factor U2AF 65 kDa subunit OS=Homo sapiens GN=U2AF2 PE=1 SV=1;>sp|P26368-2|U2AF2_HUMAN Isoform 2 of Splicing factor U2AF 65 kDa subunit OS=Homo sapiens GN=U2AF2;>sp|P26368|U2AF2_HUMAN Splicing factor U2AF 65 kDa subunit OS=	3	1	1	1	5.9	5.9	5.9	33.901	307	307;471;475	0		NaN	NaN	1	0	Median		NaN	NaN	1	0	Median		NaN	NaN	1	0	Median	189890000	102820000	43167000	43896000				122	1402	True
E9PES6;E7ES08;E7EQU1;O15347	E9PES6;E7ES08;E7EQU1;O15347	1;1;1;1	1;1;1;1	1;1;1;1	High mobility group protein B3	HMGB3				>tr|E9PES6|E9PES6_HUMAN High mobility group protein B3 (Fragment) OS=Homo sapiens GN=HMGB3 PE=1 SV=1;>tr|E7ES08|E7ES08_HUMAN High mobility group protein B3 (Fragment) OS=Homo sapiens GN=HMGB3 PE=1 SV=1;>tr|E7EQU1|E7EQU1_HUMAN High mobility group protein B3	4	1	1	1	8.5	8.5	8.5	17.522	153	153;188;193;200	0		NaN	NaN	1	0	Median		NaN	NaN	1	0	Median		NaN	NaN	1	0	Median	74574000	29414000	22373000	22787000				70	1491	True
Q08380	Q08380	1	1	1	Galectin-3-binding protein	LGALS3BP				>sp|Q08380|LG3BP_HUMAN Galectin-3-binding protein OS=Homo sapiens GN=LGALS3BP PE=1 SV=1	1	1	1	1	2.2	2.2	2.2	65.33	585	585	0		NaN	NaN	1	0	Median		NaN	NaN	1	0	Median		NaN	NaN	1	0	Median	228600000	9634700	108100000	110860000				283	13	True
K7EMR1;K7EKL3;P28799-2;P28799	K7EMR1;K7EKL3;P28799-2;P28799	1;1;1;1	1;1;1;1	1;1;1;1	Granulins;Acrogranin;Paragranulin;Granulin-1;Granulin-2;Granulin-3;Granulin-4;Granulin-5;Granulin-6;Granulin-7	GRN				>tr|K7EMR1|K7EMR1_HUMAN Paragranulin (Fragment) OS=Homo sapiens GN=GRN PE=4 SV=1;>tr|K7EKL3|K7EKL3_HUMAN Paragranulin (Fragment) OS=Homo sapiens GN=GRN PE=4 SV=1;>sp|P28799-2|GRN_HUMAN Isoform 2 of Granulins OS=Homo sapiens GN=GRN;>sp|P28799|GRN_HUMAN Gran	4	1	1	1	9.3	9.3	9.3	18.07	172	172;388;438;593	0		NaN	NaN	1	0	Median		NaN	NaN	1	0	Median		NaN	NaN	1	0	Median	132320000	48881000	41020000	42415000				119	1469	True
Q9Y421-3;K7EIY1;Q9Y421	Q9Y421-3;K7EIY1;Q9Y421	1;1;1	1;1;1	1;1;1	Protein FAM32A	FAM32A				>sp|Q9Y421-3|FA32A_HUMAN Isoform 3 of Protein FAM32A OS=Homo sapiens GN=FAM32A;>tr|K7EIY1|K7EIY1_HUMAN Protein FAM32A OS=Homo sapiens GN=FAM32A PE=1 SV=1;>sp|Q9Y421|FA32A_HUMAN Protein FAM32A OS=Homo sapiens GN=FAM32A PE=1 SV=2	3	1	1	1	14.1	14.1	14.1	11.032	92	92;94;112	0		NaN	NaN	1	0	Median		NaN	NaN	1	0	Median		NaN	NaN	1	0	Median	110800000	32432000	38391000	39974000				117	652	True
P04350;K7ESM5;Q9BUF5;M0R278;M0R1I1;K7ES63;K7EL29	P04350	19;8;8;5;2;1;1	1;1;1;1;1;1;1	1;1;1;1;1;1;1	Tubulin beta-4A chain	TUBB4A				>sp|P04350|TBB4A_HUMAN Tubulin beta-4A chain OS=Homo sapiens GN=TUBB4A PE=1 SV=2	7	19	1	1	54.7	4.1	4.1	49.585	444	444;338;446;167;74;116;130	1		NaN	NaN	1	0	Median		NaN	NaN	1	0	Median		NaN	NaN	1	0	Median	18491000	4773100	6718300	6999700	+			162	110;190;369;492;493;517;550;783;808;883;935;986;1107;1165;1216;1239;1388;1526;1907	False;False;False;False;False;False;True;False;False;False;False;False;False;False;False;False;False;False;False
Q96AG4	Q96AG4	1	1	1	Leucine-rich repeat-containing protein 59	LRRC59				>sp|Q96AG4|LRC59_HUMAN Leucine-rich repeat-containing protein 59 OS=Homo sapiens GN=LRRC59 PE=1 SV=1	1	1	1	1	3.9	3.9	3.9	34.93	307	307	0		NaN	NaN	1	0	Median		NaN	NaN	1	0	Median		NaN	NaN	1	0	Median	18658000	5456400	6447400	6754700				320	1131	True
O43143	O43143	1	1	1	Putative pre-mRNA-splicing factor ATP-dependent RNA helicase DHX15	DHX15				>sp|O43143|DHX15_HUMAN Putative pre-mRNA-splicing factor ATP-dependent RNA helicase DHX15 OS=Homo sapiens GN=DHX15 PE=1 SV=2	1	1	1	1	1.6	1.6	1.6	90.932	795	795	0		NaN	NaN	1	0	Median		NaN	NaN	1	0	Median		NaN	NaN	1	0	Median	96295000	38709000	27910000	29675000				136	660	True
P23246-2;P23246	P23246-2;P23246	1;1	1;1	1;1	Splicing factor, proline- and glutamine-rich	SFPQ				>sp|P23246-2|SFPQ_HUMAN Isoform Short of Splicing factor, proline- and glutamine-rich OS=Homo sapiens GN=SFPQ;>sp|P23246|SFPQ_HUMAN Splicing factor, proline- and glutamine-rich OS=Homo sapiens GN=SFPQ PE=1 SV=2	2	1	1	1	2.5	2.5	2.5	72.262	669	669;707	0		NaN	NaN	1	0	Median		NaN	NaN	1	0	Median		NaN	NaN	1	0	Median	81337000	27851000	25889000	27598000				189	965	True
A0A087WX59;Q16186	A0A087WX59;Q16186	1;1	1;1	1;1	Proteasomal ubiquitin receptor ADRM1	ADRM1				>tr|A0A087WX59|A0A087WX59_HUMAN Proteasomal ubiquitin receptor ADRM1 OS=Homo sapiens GN=ADRM1 PE=4 SV=1;>sp|Q16186|ADRM1_HUMAN Proteasomal ubiquitin receptor ADRM1 OS=Homo sapiens GN=ADRM1 PE=1 SV=2	2	1	1	1	4.3	4.3	4.3	37.504	368	368;407	0		NaN	NaN	1	0	Median		NaN	NaN	1	0	Median		NaN	NaN	1	0	Median	40045000	11048000	13629000	15368000				11	1466	True
P62304;A6NHK2	P62304;A6NHK2	2;1	2;1	2;1	Small nuclear ribonucleoprotein E	SNRPE				>sp|P62304|RUXE_HUMAN Small nuclear ribonucleoprotein E OS=Homo sapiens GN=SNRPE PE=1 SV=1;>tr|A6NHK2|A6NHK2_HUMAN Small nuclear ribonucleoprotein E OS=Homo sapiens GN=SNRPE PE=1 SV=1	2	2	2	2	25	25	25	10.803	92	92;52	0		NaN	NaN	1	0	Median		NaN	NaN	1	0	Median		NaN	NaN	1	0	Median	69898000	14334000	26038000	29525000				250	527;1781	True;True
A0A087WT48;O60884	A0A087WT48;O60884	1;1	1;1	1;1	DnaJ homolog subfamily A member 2	DNAJA2				>tr|A0A087WT48|A0A087WT48_HUMAN DnaJ homolog subfamily A member 2 (Fragment) OS=Homo sapiens GN=DNAJA2 PE=4 SV=1;>sp|O60884|DNJA2_HUMAN DnaJ homolog subfamily A member 2 OS=Homo sapiens GN=DNAJA2 PE=1 SV=1	2	1	1	1	9.7	9.7	9.7	14.688	134	134;412	0		NaN	NaN	1	0	Median		NaN	NaN	1	0	Median		NaN	NaN	1	0	Median	71568000	10299000	28677000	32591000				4	1246	True
A0A087WZK9;O15372;B3KS98;E5RJT0	A0A087WZK9;O15372;B3KS98	4;4;4;1	4;4;4;1	4;4;4;1	Eukaryotic translation initiation factor 3 subunit H	EIF3H;EIF3S3				>tr|A0A087WZK9|A0A087WZK9_HUMAN Eukaryotic translation initiation factor 3 subunit H OS=Homo sapiens GN=EIF3H PE=4 SV=1;>sp|O15372|EIF3H_HUMAN Eukaryotic translation initiation factor 3 subunit H OS=Homo sapiens GN=EIF3H PE=1 SV=1;>tr|B3KS98|B3KS98_HUMAN E	4	4	4	4	15.5	15.5	15.5	39.589	349	349;352;366;244	0		NaN	NaN	1	0	Median		NaN	NaN	1	0	Median		NaN	NaN	1	0	Median	139340000	38447000	47198000	53696000				13	530;961;962;1357	True;True;True;True
Q5HY57;P50402	Q5HY57;P50402	1;1	1;1	1;1	Emerin	EMD				>tr|Q5HY57|Q5HY57_HUMAN Emerin OS=Homo sapiens GN=EMD PE=1 SV=1;>sp|P50402|EMD_HUMAN Emerin OS=Homo sapiens GN=EMD PE=1 SV=1	2	1	1	1	5.5	5.5	5.5	24.938	219	219;254	0		NaN	NaN	1	0	Median		NaN	NaN	1	0	Median		NaN	NaN	1	0	Median	37131000	5735400	14588000	16807000				223	1663	True
F8W1N5;F8VZJ2;F8VNW4;F8W0W4;H0YHX9;Q13765;E9PAV3-2;E9PAV3	F8W1N5;F8VZJ2;F8VNW4;F8W0W4;H0YHX9;Q13765;E9PAV3-2;E9PAV3	1;1;1;1;1;1;1;1	1;1;1;1;1;1;1;1	1;1;1;1;1;1;1;1	Nascent polypeptide-associated complex subunit alpha	NACA				>tr|F8W1N5|F8W1N5_HUMAN Nascent polypeptide-associated complex subunit alpha, muscle-specific form (Fragment) OS=Homo sapiens GN=NACA PE=1 SV=1;>tr|F8VZJ2|F8VZJ2_HUMAN Nascent polypeptide-associated complex subunit alpha, muscle-specific form OS=Homo sapie	8	1	1	1	21.1	21.1	21.1	7.813	71	71;136;148;198;213;215;925;2078	0		NaN	NaN	1	1	Median		NaN	NaN	1	1	Median		NaN	NaN	1	1	Median	63698000	28199000	16415000	19084000				74	693	True
Q2VIR3-2;F8W810;Q2VIR3;P41091	Q2VIR3-2;F8W810;Q2VIR3;P41091	1;1;1;1	1;1;1;1	1;1;1;1	Putative eukaryotic translation initiation factor 2 subunit 3-like protein;Eukaryotic translation initiation factor 2 subunit 3	EIF2S3L;EIF2S3				>sp|Q2VIR3-2|IF2GL_HUMAN Isoform 2 of Putative eukaryotic translation initiation factor 2 subunit 3-like protein OS=Homo sapiens GN=EIF2S3L;>tr|F8W810|F8W810_HUMAN Uncharacterized protein OS=Homo sapiens PE=4 SV=1;>sp|Q2VIR3|IF2GL_HUMAN Putative eukaryotic	4	1	1	1	3.4	3.4	3.4	50.543	466	466;466;472;472	0		NaN	NaN	1	0	Median		NaN	NaN	1	0	Median		NaN	NaN	1	0	Median	50605000	14550000	16643000	19413000				95	61	True
Q5VVC9;Q5VVC8;P62913-2;P62913	Q5VVC9;Q5VVC8;P62913-2;P62913	1;1;1;1	1;1;1;1	1;1;1;1	60S ribosomal protein L11	RPL11				>tr|Q5VVC9|Q5VVC9_HUMAN 60S ribosomal protein L11 (Fragment) OS=Homo sapiens GN=RPL11 PE=1 SV=1;>tr|Q5VVC8|Q5VVC8_HUMAN 60S ribosomal protein L11 (Fragment) OS=Homo sapiens GN=RPL11 PE=1 SV=1;>sp|P62913-2|RL11_HUMAN Isoform 2 of 60S ribosomal protein L11 O	4	1	1	1	10.7	10.7	10.7	14.923	131	131;174;177;178	0		NaN	NaN	1	0	Median		NaN	NaN	1	0	Median		NaN	NaN	1	0	Median	77999000	31415000	21500000	25084000				262	1760	True
P01615	P01615	1	1	1	Ig kappa chain V-II region FR					>sp|P01615|KV202_HUMAN Ig kappa chain V-II region FR OS=Homo sapiens PE=1 SV=1	1	1	1	1	11.5	11.5	11.5	12.059	113	113	0.0058309		NaN	NaN	1	1	Median		NaN	NaN	1	1	Median		NaN	NaN	1	1	Median	89844000	62526000	12449000	14868000				157	499	True
P0CW22;P08708;H0YN73;H0YN88;A0A075B716	P0CW22;P08708;H0YN73;H0YN88;A0A075B716	2;2;1;1;1	2;2;1;1;1	2;2;1;1;1	40S ribosomal protein S17-like;40S ribosomal protein S17	RPS17L;RPS17				>sp|P0CW22|RS17L_HUMAN 40S ribosomal protein S17-like OS=Homo sapiens GN=RPS17L PE=1 SV=1;>sp|P08708|RS17_HUMAN 40S ribosomal protein S17 OS=Homo sapiens GN=RPS17 PE=1 SV=2;>tr|H0YN73|H0YN73_HUMAN 40S ribosomal protein S17 (Fragment) OS=Homo sapiens GN=RPS	5	2	2	2	25.2	25.2	25.2	15.55	135	135;135;59;136;191	0		NaN	NaN	1	0	Median		NaN	NaN	1	0	Median		NaN	NaN	1	0	Median	91630000	27626000	29149000	34856000				174	1020;1692	True;True
J3QL05;J3KP15;Q01130-2;Q01130;Q9BRL6-2;Q9BRL6	J3QL05;J3KP15;Q01130-2;Q01130;Q9BRL6-2;Q9BRL6	1;1;1;1;1;1	1;1;1;1;1;1	1;1;1;1;1;1	Serine/arginine-rich splicing factor 2;Serine/arginine-rich splicing factor 8	SRSF2;SRSF8				>tr|J3QL05|J3QL05_HUMAN Serine/arginine-rich-splicing factor 2 (Fragment) OS=Homo sapiens GN=SRSF2 PE=1 SV=1;>tr|J3KP15|J3KP15_HUMAN Serine/arginine-rich-splicing factor 2 (Fragment) OS=Homo sapiens GN=SRSF2 PE=1 SV=3;>sp|Q01130-2|SRSF2_HUMAN Isoform 2 of	6	1	1	1	6.2	6.2	6.2	15.156	130	130;134;209;221;275;282	0.0029586		NaN	NaN	1	0	Median		NaN	NaN	1	0	Median		NaN	NaN	1	0	Median	223340000	100150000	55905000	67282000				108	1716	True
Q5VST9-5;Q5VST9-3;Q5VST9;Q5VST9-2;Q5VST9-6;H3BPX2;A6NGQ3	Q5VST9-5;Q5VST9-3;Q5VST9;Q5VST9-2;Q5VST9-6;H3BPX2;A6NGQ3	1;1;1;1;1;1;1	1;1;1;1;1;1;1	1;1;1;1;1;1;1	Obscurin	OBSCN				>sp|Q5VST9-5|OBSCN_HUMAN Isoform 4 of Obscurin OS=Homo sapiens GN=OBSCN;>sp|Q5VST9-3|OBSCN_HUMAN Isoform 3 of Obscurin OS=Homo sapiens GN=OBSCN;>sp|Q5VST9|OBSCN_HUMAN Obscurin OS=Homo sapiens GN=OBSCN PE=1 SV=3;>sp|Q5VST9-2|OBSCN_HUMAN Isoform 2 of Obscuri	7	1	1	1	0.2	0.2	0.2	427.04	3911	3911;6620;7968;7969;8483;8923;8925	0.0084986		NaN	NaN	1	0	Median		NaN	NaN	1	0	Median		NaN	NaN	1	0	Median	2344800000	893600000	655330000	795920000				21	1677	True
D6REZ7;Q14994-4;Q14994-7;Q14994-3;Q14994-5;Q14994-6;Q14994-2;Q14994;Q14994-8	D6REZ7;Q14994-4;Q14994-7;Q14994-3;Q14994-5;Q14994-6;Q14994-2;Q14994;Q14994-8	1;1;1;1;1;1;1;1;1	1;1;1;1;1;1;1;1;1	1;1;1;1;1;1;1;1;1	Nuclear receptor subfamily 1 group I member 3	NR1I3				>tr|D6REZ7|D6REZ7_HUMAN Nuclear receptor subfamily 1 group I member 3 OS=Homo sapiens GN=NR1I3 PE=4 SV=1;>sp|Q14994-4|NR1I3_HUMAN Isoform 4 of Nuclear receptor subfamily 1 group I member 3 OS=Homo sapiens GN=NR1I3;>sp|Q14994-7|NR1I3_HUMAN Isoform 7 of Nucl	9	1	1	1	3.3	3.3	3.3	31.371	273	273;280;309;314;319;324;348;352;357	0		NaN	NaN	1	0	Median		NaN	NaN	1	0	Median		NaN	NaN	1	0	Median	85605000	6893200	35532000	43180000				64	1027	True
Q9P270	Q9P270	1	1	1	SLAIN motif-containing protein 2	SLAIN2				>sp|Q9P270|SLAI2_HUMAN SLAIN motif-containing protein 2 OS=Homo sapiens GN=SLAIN2 PE=1 SV=2	1	1	1	1	2.4	2.4	2.4	62.543	581	581	0		NaN	NaN	1	0	Median		NaN	NaN	1	0	Median		NaN	NaN	1	0	Median	42158000	11659000	13366000	17132000				340	56	True
Q9BYF1	Q9BYF1	1	1	1	Angiotensin-converting enzyme 2;Processed angiotensin-converting enzyme 2	ACE2				>sp|Q9BYF1|ACE2_HUMAN Angiotensin-converting enzyme 2 OS=Homo sapiens GN=ACE2 PE=1 SV=2	1	1	1	1	0.9	0.9	0.9	92.462	805	805	0.0057307		NaN	NaN	1	0	Median		NaN	NaN	1	0	Median		NaN	NaN	1	0	Median	58427000	21424000	15627000	21376000				332	1681	True
O95373	O95373	2	1	1	Importin-7	IPO7				>sp|O95373|IPO7_HUMAN Importin-7 OS=Homo sapiens GN=IPO7 PE=1 SV=1	1	2	1	1	1.8	0.9	0.9	119.52	1038	1038	0.002994		NaN	NaN	1	1	Median		NaN	NaN	1	1	Median		NaN	NaN	1	1	Median	85500000	24702000	25620000	35178000				152	76;1026	True;False
O60832	O60832	1	1	1	H/ACA ribonucleoprotein complex subunit 4	DKC1				>sp|O60832|DKC1_HUMAN H/ACA ribonucleoprotein complex subunit 4 OS=Homo sapiens GN=DKC1 PE=1 SV=3	1	1	1	1	3.5	3.5	3.5	57.673	514	514	0		NaN	NaN	1	0	Median		NaN	NaN	1	0	Median		NaN	NaN	1	0	Median	44561000	25274000	7985000	11302000				141	63	True
C9JYQ9;Q6P5R6;H0Y8C2	C9JYQ9;Q6P5R6;H0Y8C2	1;1;1	1;1;1	1;1;1	60S ribosomal protein L22-like 1	RPL22L1				>tr|C9JYQ9|C9JYQ9_HUMAN 60S ribosomal protein L22-like 1 OS=Homo sapiens GN=RPL22L1 PE=1 SV=1;>sp|Q6P5R6|RL22L_HUMAN 60S ribosomal protein L22-like 1 OS=Homo sapiens GN=RPL22L1 PE=1 SV=2;>tr|H0Y8C2|H0Y8C2_HUMAN 60S ribosomal protein L22-like 1 (Fragment) O	3	1	1	1	9.9	9.9	9.9	14.478	121	121;122;142	0		NaN	NaN	1	0	Median		NaN	NaN	1	0	Median		NaN	NaN	1	0	Median	60293000	23243000	15195000	21856000				52	1553	True
O43290	O43290	2	2	2	U4/U6.U5 tri-snRNP-associated protein 1	SART1				>sp|O43290|SNUT1_HUMAN U4/U6.U5 tri-snRNP-associated protein 1 OS=Homo sapiens GN=SART1 PE=1 SV=1	1	2	2	2	2.9	2.9	2.9	90.254	800	800	0		NaN	NaN	1	1	Median		NaN	NaN	1	1	Median		NaN	NaN	1	1	Median	40109000	8667600	12808000	18634000				138	1072;1619	True;True
Q15651-2;P05204;Q15651;A0A087WZE9	Q15651-2;P05204;Q15651;A0A087WZE9	1;1;1;1	1;1;1;1	1;1;1;1	High mobility group nucleosome-binding domain-containing protein 3;Non-histone chromosomal protein HMG-17	HMGN3;HMGN2				>sp|Q15651-2|HMGN3_HUMAN Isoform 2 of High mobility group nucleosome-binding domain-containing protein 3 OS=Homo sapiens GN=HMGN3;>sp|P05204|HMGN2_HUMAN Non-histone chromosomal protein HMG-17 OS=Homo sapiens GN=HMGN2 PE=1 SV=3;>sp|Q15651|HMGN3_HUMAN High m	4	1	1	1	16.9	16.9	16.9	8.3774	77	77;90;99;130	0		NaN	NaN	1	0	Median		NaN	NaN	1	0	Median		NaN	NaN	1	0	Median	170000000	95947000	29753000	44296000				12	1079	True
Q4KMP7-2;Q4KMP7	Q4KMP7-2;Q4KMP7	1;1	1;1	1;1	TBC1 domain family member 10B	TBC1D10B				>sp|Q4KMP7-2|TB10B_HUMAN Isoform 2 of TBC1 domain family member 10B OS=Homo sapiens GN=TBC1D10B;>sp|Q4KMP7|TB10B_HUMAN TBC1 domain family member 10B OS=Homo sapiens GN=TBC1D10B PE=1 SV=3	2	1	1	1	8.6	8.6	8.6	26.576	233	233;808	0		NaN	NaN	1	0	Median		NaN	NaN	1	0	Median		NaN	NaN	1	0	Median	92556000	42344000	19452000	30759000				307	843	True
Q01804-5;Q01804-3;Q01804	Q01804-5;Q01804-3;Q01804	1;1;1	1;1;1	1;1;1	OTU domain-containing protein 4	OTUD4				>sp|Q01804-5|OTUD4_HUMAN Isoform 2 of OTU domain-containing protein 4 OS=Homo sapiens GN=OTUD4;>sp|Q01804-3|OTUD4_HUMAN Isoform 3 of OTU domain-containing protein 4 OS=Homo sapiens GN=OTUD4;>sp|Q01804|OTUD4_HUMAN OTU domain-containing protein 4 OS=Homo sap	3	1	1	1	1.5	1.5	1.5	116.95	1048	1048;1049;1114	0		NaN	NaN	1	0	Median		NaN	NaN	1	0	Median		NaN	NaN	1	0	Median	51696000	17463000	13125000	21108000				279	1513	True
O75688-2	O75688-2	25	1	1	Protein phosphatase 1B	PPM1B				>sp|O75688-2|PPM1B_HUMAN Isoform Beta-2 of Protein phosphatase 1B OS=Homo sapiens GN=PPM1B	1	25	1	1	77.5	4.7	4.7	42.77	387	387	0		NaN	NaN	1	0	Median		NaN	NaN	1	0	Median		NaN	NaN	1	0	Median	400640000	158950000	88643000	153050000				146	100;286;298;596;647;773;774;800;850;958;1058;1188;1245;1346;1381;1389;1390;1471;1548;1683;1697;1703;1784;1808;1889	False;False;False;False;False;False;False;False;False;False;True;False;False;False;False;False;False;False;False;False;False;False;False;False;False
Q9Y5V0;H0YC70;E5RHV4;H0YAP1;E5RHR6	Q9Y5V0;H0YC70;E5RHV4;H0YAP1;E5RHR6	2;1;1;1;1	2;1;1;1;1	2;1;1;1;1	Zinc finger protein 706	ZNF706				>sp|Q9Y5V0|ZN706_HUMAN Zinc finger protein 706 OS=Homo sapiens GN=ZNF706 PE=1 SV=1;>tr|H0YC70|H0YC70_HUMAN Zinc finger protein 706 (Fragment) OS=Homo sapiens GN=ZNF706 PE=1 SV=1;>tr|E5RHV4|E5RHV4_HUMAN Zinc finger protein 706 OS=Homo sapiens GN=ZNF706 PE=1	5	2	2	2	30.3	30.3	30.3	8.4977	76	76;30;48;51;53	0		NaN	NaN	1	0	Median		NaN	NaN	1	0	Median		NaN	NaN	1	0	Median	114080000	40689000	26621000	46766000				352	15;1615	True;True
P05386	P05386	1	1	1	60S acidic ribosomal protein P1	RPLP1				>sp|P05386|RLA1_HUMAN 60S acidic ribosomal protein P1 OS=Homo sapiens GN=RPLP1 PE=1 SV=1	1	1	1	1	14	14	14	11.514	114	114	0.003012		NaN	NaN	1	1	Median		NaN	NaN	1	1	Median		NaN	NaN	1	1	Median	117390000	18698000	34761000	63929000				165	8	True
P62805	P62805	1	1	1	Histone H4	HIST1H4A				>sp|P62805|H4_HUMAN Histone H4 OS=Homo sapiens GN=HIST1H4A PE=1 SV=2	1	1	1	1	11.7	11.7	11.7	11.367	103	103	0		NaN	NaN	1	1	Median		NaN	NaN	1	1	Median		NaN	NaN	1	1	Median	19178000	10837000	2810400	5531000				258	285	True
P21741-2;E9PPJ5;P21741;E9PLM6	P21741-2;E9PPJ5;P21741;E9PLM6	1;1;1;1	1;1;1;1	1;1;1;1	Midkine	MDK				>sp|P21741-2|MK_HUMAN Isoform 2 of Midkine OS=Homo sapiens GN=MDK;>tr|E9PPJ5|E9PPJ5_HUMAN Midkine (Fragment) OS=Homo sapiens GN=MDK PE=4 SV=1;>sp|P21741|MK_HUMAN Midkine OS=Homo sapiens GN=MDK PE=1 SV=1;>tr|E9PLM6|E9PLM6_HUMAN Midkine OS=Homo sapiens GN=MD	4	1	1	1	11.5	11.5	11.5	9.5122	87	87;131;143;156	0		NaN	NaN	1	0	Median		NaN	NaN	1	0	Median		NaN	NaN	1	0	Median	58376000	21800000	10991000	25585000				83	1910	True
P20618	P20618	2	2	2	Proteasome subunit beta type-1	PSMB1				>sp|P20618|PSB1_HUMAN Proteasome subunit beta type-1 OS=Homo sapiens GN=PSMB1 PE=1 SV=2	1	2	2	2	11.2	11.2	11.2	26.489	241	241	0		NaN	NaN	1	0	Median		NaN	NaN	1	0	Median		NaN	NaN	1	0	Median	162220000	24678000	38202000	99344000				188	1083;1649	True;True
G3V2W9;A0A087X060;Q56P03	G3V2W9;A0A087X060;Q56P03	2;2;2	2;2;2	2;2;2	E2F-associated phosphoprotein	EAPP				>tr|G3V2W9|G3V2W9_HUMAN E2F-associated phosphoprotein (Fragment) OS=Homo sapiens GN=EAPP PE=1 SV=1;>tr|A0A087X060|A0A087X060_HUMAN E2F-associated phosphoprotein OS=Homo sapiens GN=EAPP PE=4 SV=1;>sp|Q56P03|EAPP_HUMAN E2F-associated phosphoprotein OS=Homo s	3	2	2	2	20	20	20	23.468	205	205;231;285	0		NaN	NaN	1	1	Median		NaN	NaN	1	1	Median		NaN	NaN	1	1	Median	189440000	3026000	43803000	142620000				17	118;796	True;True
P01859	P01859	1	1	1	Ig gamma-2 chain C region	IGHG2				>sp|P01859|IGHG2_HUMAN Ig gamma-2 chain C region OS=Homo sapiens GN=IGHG2 PE=1 SV=2	1	1	1	1	2.8	2.8	2.8	35.9	326	326	0		NaN	NaN	0	0	Median		NaN	NaN	0	0	Median		NaN	NaN	0	0	Median	5964700000	5964700000	0	0				159	346	True
Q7Z3Y8;CON__Q7Z3Y8;Q7Z3Z0;CON__Q7Z3Z0;Q7Z3Y7;CON__Q148H6;CON__Q7Z3Y7;CON__A2A4G1;Q7Z3Y9;CON__Q7Z3Y9;CON__Q9Z2K1;P02533;CON__P02533;P08779;CON__P08779;CON__Q3ZAW8	Q7Z3Y8;CON__Q7Z3Y8;Q7Z3Z0;CON__Q7Z3Z0;Q7Z3Y7;CON__Q148H6;CON__Q7Z3Y7	4;4;3;3;2;2;2;1;1;1;1;1;1;1;1;1	2;2;1;1;0;0;0;0;0;0;0;0;0;0;0;0	2;2;1;1;0;0;0;0;0;0;0;0;0;0;0;0	Keratin, type I cytoskeletal 27;Keratin, type I cytoskeletal 25;Keratin, type I cytoskeletal 28	KRT27;KRT25;KRT28				>sp|Q7Z3Y8|K1C27_HUMAN Keratin, type I cytoskeletal 27 OS=Homo sapiens GN=KRT27 PE=1 SV=2;>Q7Z3Y8 SWISS-PROT:Q7Z3Y8 Tax_Id=9606 Gene_Symbol=KRT27 Keratin, type I cytoskeletal 27;>sp|Q7Z3Z0|K1C25_HUMAN Keratin, type I cytoskeletal 25 OS=Homo sapiens GN=KRT2	16	4	2	2	9.2	5.2	5.2	49.822	459	459;459;450;450;464;464;486;456;468;468;469;472;472;473;473;474	0		NaN	NaN	0	0	Median		NaN	NaN	0	0	Median		NaN	NaN	0	0	Median	26920000	26920000	0	0			+	60	47;95;227;1822	True;True;False;False
E5RFE1;C9J3E7;E5RJ75;O14576-4;O14576-3;O14576-5;O14576-2;O14576	E5RFE1;C9J3E7;E5RJ75;O14576-4;O14576-3;O14576-5;O14576-2;O14576	1;1;1;1;1;1;1;1	1;1;1;1;1;1;1;1	1;1;1;1;1;1;1;1	Cytoplasmic dynein 1 intermediate chain 1	DYNC1I1				>tr|E5RFE1|E5RFE1_HUMAN Cytoplasmic dynein 1 intermediate chain 1 (Fragment) OS=Homo sapiens GN=DYNC1I1 PE=4 SV=1;>tr|C9J3E7|C9J3E7_HUMAN Cytoplasmic dynein 1 intermediate chain 1 OS=Homo sapiens GN=DYNC1I1 PE=4 SV=1;>tr|E5RJ75|E5RJ75_HUMAN Cytoplasmic dyn	8	1	1	1	10.6	10.6	10.6	9.9162	85	85;116;129;602;608;625;628;645	0.0085227		NaN	NaN	0	0	Median		NaN	NaN	0	0	Median		NaN	NaN	0	0	Median	58974000	0	0	58974000				44	1362	True
E7ER27;P51659	E7ER27;P51659	1;1	1;1	1;1	Peroxisomal multifunctional enzyme type 2;(3R)-hydroxyacyl-CoA dehydrogenase;Enoyl-CoA hydratase 2	HSD17B4				>tr|E7ER27|E7ER27_HUMAN Peroxisomal multifunctional enzyme type 2 OS=Homo sapiens GN=HSD17B4 PE=1 SV=3;>sp|P51659|DHB4_HUMAN Peroxisomal multifunctional enzyme type 2 OS=Homo sapiens GN=HSD17B4 PE=1 SV=3	2	1	1	1	2.6	2.6	2.6	53.928	500	500;736	0		NaN	NaN	0	0	Median		NaN	NaN	0	0	Median		NaN	NaN	0	0	Median	0	0	0	0				71	1840	True
E9PF10;O75694-2;O75694	E9PF10;O75694-2;O75694	1;1;1	1;1;1	1;1;1	Nuclear pore complex protein Nup155	NUP155				>tr|E9PF10|E9PF10_HUMAN Nuclear pore complex protein Nup155 OS=Homo sapiens GN=NUP155 PE=1 SV=1;>sp|O75694-2|NU155_HUMAN Isoform 2 of Nuclear pore complex protein Nup155 OS=Homo sapiens GN=NUP155;>sp|O75694|NU155_HUMAN Nuclear pore complex protein Nup155 O	3	1	1	1	0.8	0.8	0.8	148.09	1327	1327;1332;1391	0		NaN	NaN	0	0	Median		NaN	NaN	0	0	Median		NaN	NaN	0	0	Median	0	0	0	0				77	1324	True
P41240	P41240	1	1	1	Tyrosine-protein kinase CSK	CSK				>sp|P41240|CSK_HUMAN Tyrosine-protein kinase CSK OS=Homo sapiens GN=CSK PE=1 SV=1	1	1	1	1	2.2	2.2	2.2	50.704	450	450	0.0058824		NaN	NaN	0	0	Median		NaN	NaN	0	0	Median		NaN	NaN	0	0	Median	0	0	0	0				216	388	True
Q01105-3;Q01105-4;Q01105-2;Q01105;A0A087X027;P0DME0	Q01105-3;Q01105-4;Q01105-2;Q01105;A0A087X027;P0DME0	1;1;1;1;1;1	1;1;1;1;1;1	1;1;1;1;1;1	Protein SET	SET				>sp|Q01105-3|SET_HUMAN Isoform 3 of Protein SET OS=Homo sapiens GN=SET;>sp|Q01105-4|SET_HUMAN Isoform 4 of Protein SET OS=Homo sapiens GN=SET;>sp|Q01105-2|SET_HUMAN Isoform 2 of Protein SET OS=Homo sapiens GN=SET;>sp|Q01105|SET_HUMAN Protein SET OS=Homo sa	6	1	1	1	3.8	3.8	3.8	31.124	266	266;269;278;290;292;302	0.0029851		NaN	NaN	0	0	Median		NaN	NaN	0	0	Median		NaN	NaN	0	0	Median	0	0	0	0				16	1707	True
Q14011	Q14011	1	1	1	Cold-inducible RNA-binding protein	CIRBP				>sp|Q14011|CIRBP_HUMAN Cold-inducible RNA-binding protein OS=Homo sapiens GN=CIRBP PE=1 SV=1	1	1	1	1	6.4	6.4	6.4	18.648	172	172	0		NaN	NaN	0	0	Median		NaN	NaN	0	0	Median		NaN	NaN	0	0	Median	0	0	0	0				293	302	True
Q8N140	Q8N140	1	1	1	EP300-interacting inhibitor of differentiation 3	EID3				>sp|Q8N140|EID3_HUMAN EP300-interacting inhibitor of differentiation 3 OS=Homo sapiens GN=EID3 PE=1 SV=1	1	1	1	1	3.6	3.6	3.6	38.168	333	333	0.0085714		NaN	NaN	0	0	Median		NaN	NaN	0	0	Median		NaN	NaN	0	0	Median	0	0	0	0				316	942	True
[truncated: 6 more columns]
