# Supplementary material for: R2TP/Prefoldin-like component RUVBL1/RUVBL2 directly interacts with ZNHIT2 to regulate assembly of U5 small nuclear ribonucleoprotein
Source: Nat Commun. 2017 May 31;8:15615. doi: 10.1038/ncomms15615 (PMC5460035; doi:10.1038/ncomms15615)
Supplement: Supplementary Data 5 — Identified and quantified protein groups via MaxQuant analysis of triple-labeled PRPF8-FLAG affinity purification in combination with ECD knockdown. [file ncomms15615-s6.xlsx]

## Sheet: Philippe-PRPF8_siECD_proteinGro
Protein IDs	Majority protein IDs	Peptide counts (all)	Peptide counts (razor+unique)	Peptide counts (unique)	Protein names	Gene names	Ratio M/L	Ratio H/L	Ratio H/M	Fasta headers	Number of proteins	Peptides	Razor + unique peptides	Unique peptides	Sequence coverage [%]	Unique + razor sequence coverage [%]	Unique sequence coverage [%]	Mol. weight [kDa]	Sequence length	Sequence lengths	Q-value	Ratio M/L	Ratio M/L normalized	Ratio M/L variability [%]	Ratio M/L count	Ratio M/L iso-count	Ratio M/L type	Ratio H/L	Ratio H/L normalized	Ratio H/L variability [%]	Ratio H/L count	Ratio H/L iso-count	Ratio H/L type	Ratio H/M	Ratio H/M normalized	Ratio H/M variability [%]	Ratio H/M count	Ratio H/M iso-count	Ratio H/M type	Intensity	Intensity L	Intensity M	Intensity H	Only identified by site	Reverse	Potential contaminant	id	Peptide IDs	Peptide is razor
sp|Q9Y312|AAR2_HUMAN;tr|A2A2Q9|A2A2Q9_HUMAN	sp|Q9Y312|AAR2_HUMAN;tr|A2A2Q9|A2A2Q9_HUMAN	9;9	9;9	9;9	AAR2 splicing factor homolog	AAR2	38.802	30.989	0.72654	>sp|Q9Y312|AAR2_HUMAN Protein AAR2 homolog OS=Homo sapiens GN=AAR2 PE=1 SV=2;>tr|A2A2Q9|A2A2Q9_HUMAN Protein AAR2 homolog OS=Homo sapiens GN=AAR2 PE=1 SV=1	2	9	9	9	31.2	31.2	31.2	43.472	384	384;398	0	38.802	37.057	77.443	16	15	Linear	30.989	34.378	83.848	16	15	Linear	0.72654	0.84216	14.452	16	15	Median	234330000	6378700	133010000	94938000				170	17;62;403;544;655;728;770;771;776	True;True;True;True;True;True;True;True;True
tr|Q5T8M8|Q5T8M8_HUMAN;sp|P68133|ACTS_HUMAN;sp|P68032|ACTC_HUMAN;tr|A6NL76|A6NL76_HUMAN;sp|P63267|ACTH_HUMAN;sp|P62736|ACTA_HUMAN;tr|Q5T8M7|Q5T8M7_HUMAN;tr|F8WB63|F8WB63_HUMAN;tr|B8ZZJ2|B8ZZJ2_HUMAN;tr|C9JFL5|C9JFL5_HUMAN;tr|F6UVQ4|F6UVQ4_HUMAN;tr|F6QUT6|F6QUT6_HUMAN	tr|Q5T8M8|Q5T8M8_HUMAN;sp|P68133|ACTS_HUMAN;sp|P68032|ACTC_HUMAN;tr|A6NL76|A6NL76_HUMAN;sp|P63267|ACTH_HUMAN;sp|P62736|ACTA_HUMAN;tr|Q5T8M7|Q5T8M7_HUMAN;tr|F8WB63|F8WB63_HUMAN;tr|B8ZZJ2|B8ZZJ2_HUMAN;tr|C9JFL5|C9JFL5_HUMAN;tr|F6UVQ4|F6UVQ4_HUMAN;tr|F6QUT6|F6QUT6_HUMAN	8;8;8;7;6;6;5;4;4;4;4;4	2;2;2;2;1;1;0;1;1;1;1;1	2;2;2;2;1;1;0;1;1;1;1;1	actin, alpha 1, skeletal muscle;actin, alpha, cardiac muscle 1;actin, gamma 2, smooth muscle, enteric;actin, alpha 2, smooth muscle, aorta	ACTA1;ACTC1;ACTG2;ACTA2	0.45253	0.36445	0.70311	>tr|Q5T8M8|Q5T8M8_HUMAN Actin, alpha skeletal muscle OS=Homo sapiens GN=ACTA1 PE=3 SV=1;>sp|P68133|ACTS_HUMAN Actin, alpha skeletal muscle OS=Homo sapiens GN=ACTA1 PE=1 SV=1;>sp|P68032|ACTC_HUMAN Actin, alpha cardiac muscle 1 OS=Homo sapiens GN=ACTC1 PE=1	12	8	2	2	30.3	9.4	9.4	32.048	287	287;377;377;254;376;377;342;105;119;145;151;151	0	0.45253	0.43372	11.096	2	0	Median	0.36445	0.40745	15.216	2	0	Median	0.70311	0.80754	0.91638	2	0	Median	23563000	12873000	6292500	4397300				99	33;141;166;285;344;651;805;806	False;False;False;False;False;False;True;True
sp|O95816|BAG2_HUMAN;sp|O95816-2|BAG2_HUMAN;tr|A2A296|A2A296_HUMAN	sp|O95816|BAG2_HUMAN;sp|O95816-2|BAG2_HUMAN	9;8;4	9;8;4	9;8;4	BCL2 associated athanogene 2	BAG2	8.3327	6.6207	0.85165	>sp|O95816|BAG2_HUMAN BAG family molecular chaperone regulator 2 OS=Homo sapiens GN=BAG2 PE=1 SV=1;>sp|O95816-2|BAG2_HUMAN Isoform 2 of BAG family molecular chaperone regulator 2 OS=Homo sapiens GN=BAG2	3	9	9	9	57.3	57.3	57.3	23.772	211	211;178;108	0	8.3327	7.9046	102.86	12	12	Median	6.6207	7.1095	100.45	12	12	Median	0.85165	1.0111	7.3158	12	12	Median	111110000	5346800	52164000	53597000				26	150;312;434;513;571;604;690;691;693	True;True;True;True;True;True;True;True;True
sp|Q96CT7|CC124_HUMAN;tr|M0R2F5|M0R2F5_HUMAN	sp|Q96CT7|CC124_HUMAN	11;5	11;5	11;5	coiled-coil domain containing 124	CCDC124	1.0706	0.84325	0.79361	>sp|Q96CT7|CC124_HUMAN Coiled-coil domain-containing protein 124 OS=Homo sapiens GN=CCDC124 PE=1 SV=1	2	11	11	11	45.7	45.7	45.7	25.835	223	223;137	0	1.0706	0.98315	31.859	14	0	Median	0.84325	0.95635	18.687	14	0	Median	0.79361	1.0004	9.2125	14	0	Median	150120000	48650000	52557000	48915000				147	2;47;70;429;432;433;602;626;682;683;739	True;True;True;True;True;True;True;True;True;True;True
sp|O95400|CD2B2_HUMAN	sp|O95400|CD2B2_HUMAN	6	6	6	CD2 cytoplasmic tail binding protein 2	CD2BP2	6.8727	2.9806	0.42804	>sp|O95400|CD2B2_HUMAN CD2 antigen cytoplasmic tail-binding protein 2 OS=Homo sapiens GN=CD2BP2 PE=1 SV=1	1	6	6	6	24.6	24.6	24.6	37.646	341	341	0	6.8727	6.6255	53.55	8	8	Median	2.9806	3.3519	65.753	8	8	Median	0.42804	0.51228	13.138	8	8	Median	80821000	9641200	51447000	19733000				25	139;252;340;371;454;470	True;True;True;True;True;True
sp|Q14011|CIRBP_HUMAN;tr|K7EMY9|K7EMY9_HUMAN;tr|K7EPM4|K7EPM4_HUMAN;tr|K7EQR7|K7EQR7_HUMAN;sp|Q14011-2|CIRBP_HUMAN;tr|D6W5Y5|D6W5Y5_HUMAN;tr|K7ENX8|K7ENX8_HUMAN;tr|K7EJV5|K7EJV5_HUMAN;tr|K7ELT6|K7ELT6_HUMAN;tr|K7EJV1|K7EJV1_HUMAN;tr|K7ER40|K7ER40_HUMAN;tr|K7ELV6|K7ELV6_HUMAN;tr|K7EQX4|K7EQX4_HUMAN;tr|K7ENN6|K7ENN6_HUMAN;tr|F6WMK9|F6WMK9_HUMAN;tr|K7EIF7|K7EIF7_HUMAN;tr|K7EQL0|K7EQL0_HUMAN;sp|Q1401…	sp|Q14011|CIRBP_HUMAN;tr|K7EMY9|K7EMY9_HUMAN;tr|K7EPM4|K7EPM4_HUMAN;tr|K7EQR7|K7EQR7_HUMAN;sp|Q14011-2|CIRBP_HUMAN;tr|D6W5Y5|D6W5Y5_HUMAN;tr|K7ENX8|K7ENX8_HUMAN;tr|K7EJV5|K7EJV5_HUMAN;tr|K7ELT6|K7ELT6_HUMAN;tr|K7EJV1|K7EJV1_HUMAN;tr|K7ER40|K7ER40_HUMAN	7;5;5;5;5;5;4;4;4;4;4;3;1;1;1;1;1;1	7;5;5;5;5;5;4;4;4;4;4;3;1;1;1;1;1;1	7;5;5;5;5;5;4;4;4;4;4;3;1;1;1;1;1;1	cold inducible RNA binding protein	CIRBP	1.5982	1.2831	0.81547	>sp|Q14011|CIRBP_HUMAN Cold-inducible RNA-binding protein OS=Homo sapiens GN=CIRBP PE=1 SV=1;>tr|K7EMY9|K7EMY9_HUMAN Cold-inducible RNA-binding protein OS=Homo sapiens GN=CIRBP PE=1 SV=1;>tr|K7EPM4|K7EPM4_HUMAN Cold-inducible RNA-binding protein OS=Homo sa	18	7	7	7	41.3	41.3	41.3	18.648	172	172;159;168;202;263;297;80;105;135;149;174;89;32;38;58;60;79;244	0	1.5982	1.4535	17.182	7	0	Median	1.2831	1.4419	11.208	7	0	Median	0.81547	0.95541	9.4596	7	0	Median	77189000	20323000	30050000	26816000				117	79;140;632;640;785;786;787	True;True;True;True;True;True;True
sp|P62633-7|CNBP_HUMAN;sp|P62633-3|CNBP_HUMAN;sp|P62633-2|CNBP_HUMAN;sp|P62633-8|CNBP_HUMAN;sp|P62633-5|CNBP_HUMAN;sp|P62633|CNBP_HUMAN;sp|P62633-4|CNBP_HUMAN;sp|P62633-6|CNBP_HUMAN	sp|P62633-7|CNBP_HUMAN;sp|P62633-3|CNBP_HUMAN;sp|P62633-2|CNBP_HUMAN;sp|P62633-8|CNBP_HUMAN;sp|P62633-5|CNBP_HUMAN;sp|P62633|CNBP_HUMAN;sp|P62633-4|CNBP_HUMAN;sp|P62633-6|CNBP_HUMAN	5;5;5;5;5;5;5;5	5;5;5;5;5;5;5;5	5;5;5;5;5;5;5;5	CCHC-type zinc finger nucleic acid binding protein	CNBP	0.83398	0.58936	0.73259	>sp|P62633-7|CNBP_HUMAN Isoform 7 of Cellular nucleic acid-binding protein OS=Homo sapiens GN=CNBP;>sp|P62633-3|CNBP_HUMAN Isoform 3 of Cellular nucleic acid-binding protein OS=Homo sapiens GN=CNBP;>sp|P62633-2|CNBP_HUMAN Isoform 2 of Cellular nucleic acid	8	5	5	5	37.5	37.5	37.5	17.692	160	160;167;170;171;172;177;178;179	0	0.83398	0.76632	7.5857	6	0	Median	0.58936	0.65891	16.86	6	0	Median	0.73259	0.84607	11.208	6	0	Median	38055000	15287000	12652000	10116000				92	101;109;178;233;701	True;True;True;True;True
sp|O00571-2|DDX3X_HUMAN;sp|O00571|DDX3X_HUMAN;sp|O15523-2|DDX3Y_HUMAN;sp|O15523|DDX3Y_HUMAN	sp|O00571-2|DDX3X_HUMAN;sp|O00571|DDX3X_HUMAN;sp|O15523-2|DDX3Y_HUMAN;sp|O15523|DDX3Y_HUMAN	3;3;2;2	3;3;2;2	3;3;2;2	DEAD-box helicase 3, X-linked;DEAD-box helicase 3, Y-linked	DDX3X;DDX3Y	1.2183	0.84139	0.72363	>sp|O00571-2|DDX3X_HUMAN Isoform 2 of ATP-dependent RNA helicase DDX3X OS=Homo sapiens GN=DDX3X;>sp|O00571|DDX3X_HUMAN ATP-dependent RNA helicase DDX3X OS=Homo sapiens GN=DDX3X PE=1 SV=3;>sp|O15523-2|DDX3Y_HUMAN Isoform 2 of ATP-dependent RNA helicase DDX3	4	3	3	3	6.7	6.7	6.7	71.354	646	646;662;657;660	0	1.2183	1.1011	12.897	3	0	Median	0.84139	0.94555	20.756	3	0	Median	0.72363	0.86771	17.43	3	0	Median	8485500	2940000	3376000	2169500				10	135;656;730	True;True;True
sp|Q7L014|DDX46_HUMAN;tr|H0Y9U3|H0Y9U3_HUMAN	sp|Q7L014|DDX46_HUMAN	3;1	3;1	3;1	DEAD-box helicase 46	DDX46	1.1065	0.83974	0.80382	>sp|Q7L014|DDX46_HUMAN Probable ATP-dependent RNA helicase DDX46 OS=Homo sapiens GN=DDX46 PE=1 SV=2	2	3	3	3	2.8	2.8	2.8	117.36	1031	1031;70	0	1.1065	1	34.61	3	0	Median	0.83974	0.96332	9.3198	3	0	Median	0.80382	0.90503	29.362	3	0	Median	5037500	1668400	1878400	1490700				137	343;441;451	True;True;True
sp|O95905|SGT1_HUMAN;sp|O95905-3|SGT1_HUMAN;sp|O95905-2|SGT1_HUMAN;tr|C9J316|C9J316_HUMAN;tr|F2Z2R1|F2Z2R1_HUMAN;tr|C9JGV1|C9JGV1_HUMAN	sp|O95905|SGT1_HUMAN;sp|O95905-3|SGT1_HUMAN;sp|O95905-2|SGT1_HUMAN	6;6;5;2;1;1	6;6;5;2;1;1	6;6;5;2;1;1	ecdysoneless cell cycle regulator	ECD	11.373	2.5103	0.21386	>sp|O95905|SGT1_HUMAN Protein SGT1 OS=Homo sapiens GN=ECD PE=1 SV=1;>sp|O95905-3|SGT1_HUMAN Isoform 3 of Protein SGT1 OS=Homo sapiens GN=ECD;>sp|O95905-2|SGT1_HUMAN Isoform 2 of Protein SGT1 OS=Homo sapiens GN=ECD	6	6	6	6	22	22	22	72.757	644	644;677;601;212;163;217	0	11.373	11.724	58.73	8	8	Median	2.5103	2.7921	64.502	8	8	Median	0.21386	0.2529	18.939	8	8	Median	66748000	3000200	54333000	9414900				28	149;182;224;383;468;601	True;True;True;True;True;True
sp|O60869|EDF1_HUMAN;sp|O60869-2|EDF1_HUMAN;sp|O60869-3|EDF1_HUMAN	sp|O60869|EDF1_HUMAN;sp|O60869-2|EDF1_HUMAN;sp|O60869-3|EDF1_HUMAN	12;11;11	12;11;11	12;11;11	endothelial differentiation related factor 1	EDF1	0.88008	0.85883	0.92376	>sp|O60869|EDF1_HUMAN Endothelial differentiation-related factor 1 OS=Homo sapiens GN=EDF1 PE=1 SV=1;>sp|O60869-2|EDF1_HUMAN Isoform 2 of Endothelial differentiation-related factor 1 OS=Homo sapiens GN=EDF1;>sp|O60869-3|EDF1_HUMAN Isoform 3 of Endothelial	3	12	12	12	61.5	61.5	61.5	16.368	148	148;139;141	0	0.88008	0.86878	14.87	15	0	Median	0.85883	0.95524	24.998	15	0	Median	0.92376	1.0729	19.075	15	0	Median	232300000	82218000	73636000	76449000				18	26;43;183;244;328;399;400;526;535;567;568;617	True;True;True;True;True;True;True;True;True;True;True;True
tr|A0A087WVQ9|A0A087WVQ9_HUMAN;sp|Q5VTE0|EF1A3_HUMAN;sp|P68104|EF1A1_HUMAN;sp|Q05639|EF1A2_HUMAN;tr|A6PW80|A6PW80_HUMAN;tr|Q5JR01|Q5JR01_HUMAN;tr|A0A087WV01|A0A087WV01_HUMAN	tr|A0A087WVQ9|A0A087WVQ9_HUMAN;sp|Q5VTE0|EF1A3_HUMAN;sp|P68104|EF1A1_HUMAN;sp|Q05639|EF1A2_HUMAN	6;6;6;4;2;2;2	6;6;6;4;2;2;2	6;6;6;4;2;2;2	eukaryotic translation elongation factor 1 alpha 1;eukaryotic translation elongation factor 1 alpha 2	EEF1A1;EEF1A2	1.2603	1.2265	1.0095	>tr|A0A087WVQ9|A0A087WVQ9_HUMAN Elongation factor 1-alpha 1 OS=Homo sapiens GN=EEF1A1 PE=4 SV=1;>sp|Q5VTE0|EF1A3_HUMAN Putative elongation factor 1-alpha-like 3 OS=Homo sapiens GN=EEF1A1P5 PE=5 SV=1;>sp|P68104|EF1A1_HUMAN Elongation factor 1-alpha 1 OS=Hom	7	6	6	6	22	22	22	47.883	441	441;462;462;463;107;145;426	0	1.2603	1.2157	46.407	7	0	Median	1.2265	1.4276	48.792	7	0	Median	1.0095	1.1562	14.823	7	0	Median	104110000	38477000	30748000	34882000				100	310;556;593;648;679;726	True;True;True;True;True;True
sp|Q15029-2|U5S1_HUMAN;sp|Q15029|U5S1_HUMAN;sp|Q15029-3|U5S1_HUMAN;tr|K7EP67|K7EP67_HUMAN;tr|K7EJ74|K7EJ74_HUMAN;tr|K7EIT3|K7EIT3_HUMAN;tr|K7EIV5|K7EIV5_HUMAN	sp|Q15029-2|U5S1_HUMAN;sp|Q15029|U5S1_HUMAN;sp|Q15029-3|U5S1_HUMAN	38;38;37;15;6;3;1	38;38;37;15;6;3;1	38;38;37;15;6;3;1	elongation factor Tu GTP binding domain containing 2	EFTUD2	75.598	40.523	0.65997	>sp|Q15029-2|U5S1_HUMAN Isoform 2 of 116 kDa U5 small nuclear ribonucleoprotein component OS=Homo sapiens GN=EFTUD2;>sp|Q15029|U5S1_HUMAN 116 kDa U5 small nuclear ribonucleoprotein component OS=Homo sapiens GN=EFTUD2 PE=1 SV=1;>sp|Q15029-3|U5S1_HUMAN Isofo	7	38	38	38	62.9	62.9	62.9	105.38	937	937;972;962;223;134;148;106	0	75.598	70.183	82.861	3	0	Median	40.523	45.539	89.885	3	0	Median	0.65997	0.74616	3.518	3	0	Median	1118000000	95115000	658230000	364690000				121	28;100;138;161;198;199;246;247;251;297;302;324;333;357;361;382;409;443;499;531;570;591;609;610;611;646;653;654;661;663;680;716;722;723;742;780;789;813	True;True;True;True;True;True;True;True;True;True;True;True;True;True;True;True;True;True;True;True;True;True;True;True;True;True;True;True;True;True;True;True;True;True;True;True;True;True
sp|P84090|ERH_HUMAN;tr|G3V279|G3V279_HUMAN	sp|P84090|ERH_HUMAN;tr|G3V279|G3V279_HUMAN	4;3	4;3	4;3	enhancer of rudimentary homolog (Drosophila)	ERH	1.413	1.3712	0.95629	>sp|P84090|ERH_HUMAN Enhancer of rudimentary homolog OS=Homo sapiens GN=ERH PE=1 SV=1;>tr|G3V279|G3V279_HUMAN Enhancer of rudimentary homolog OS=Homo sapiens GN=ERH PE=1 SV=1	2	4	4	4	53.8	53.8	53.8	12.259	104	104;71	0	1.413	1.4334	9.9989	5	0	Median	1.3712	1.6964	19.371	5	0	Median	0.95629	1.1323	9.1107	5	0	Median	32099000	8626200	11936000	11538000				105	21;493;605;710	True;True;True;True
sp|Q00688|FKBP3_HUMAN	sp|Q00688|FKBP3_HUMAN	4	4	4	FK506 binding protein 3	FKBP3	0.96065	0.8505	0.86587	>sp|Q00688|FKBP3_HUMAN Peptidyl-prolyl cis-trans isomerase FKBP3 OS=Homo sapiens GN=FKBP3 PE=1 SV=1	1	4	4	4	27.7	27.7	27.7	25.177	224	224	0	0.96065	0.90491	12.723	5	0	Median	0.8505	1.0445	20.602	5	0	Median	0.86587	1.0347	4.6524	5	0	Median	29757000	9555400	10475000	9726300				108	76;207;589;660	True;True;True;True
sp|Q14331|FRG1_HUMAN;tr|E9PLY7|E9PLY7_HUMAN;sp|Q9BZ01|FRG1B_HUMAN;tr|E9PRR7|E9PRR7_HUMAN;tr|H0YEZ2|H0YEZ2_HUMAN	sp|Q14331|FRG1_HUMAN;tr|E9PLY7|E9PLY7_HUMAN;sp|Q9BZ01|FRG1B_HUMAN	7;5;5;3;2	7;5;5;3;2	7;5;5;3;2	FSHD region gene 1	FRG1	1.4036	1.1971	0.88038	>sp|Q14331|FRG1_HUMAN Protein FRG1 OS=Homo sapiens GN=FRG1 PE=1 SV=1;>tr|E9PLY7|E9PLY7_HUMAN Protein FRG1 (Fragment) OS=Homo sapiens GN=FRG1 PE=4 SV=3;>sp|Q9BZ01|FRG1B_HUMAN Protein FRG1B OS=Homo sapiens GN=FRG1B PE=2 SV=1	5	7	7	7	24	24	24	29.172	258	258;103;182;116;75	0	1.4036	1.303	9.076	7	0	Median	1.1971	1.388	15.63	7	0	Median	0.88038	1.0338	7.7599	7	0	Median	59734000	15865000	24138000	19732000				119	104;212;350;356;537;659;798	True;True;True;True;True;True;True
sp|P35637-2|FUS_HUMAN;sp|P35637|FUS_HUMAN;tr|H3BPE7|H3BPE7_HUMAN	sp|P35637-2|FUS_HUMAN;sp|P35637|FUS_HUMAN;tr|H3BPE7|H3BPE7_HUMAN	10;10;9	10;10;9	9;9;8	FUS RNA binding protein	FUS	1.2855	1.1793	0.88987	>sp|P35637-2|FUS_HUMAN Isoform Short of RNA-binding protein FUS OS=Homo sapiens GN=FUS;>sp|P35637|FUS_HUMAN RNA-binding protein FUS OS=Homo sapiens GN=FUS PE=1 SV=1;>tr|H3BPE7|H3BPE7_HUMAN RNA-binding protein FUS OS=Homo sapiens GN=FUS PE=1 SV=1	3	10	10	9	25.1	25.1	25.1	53.354	525	525;526;527	0	1.2855	1.321	6.9964	13	0	Median	1.1793	1.2995	18.494	13	0	Median	0.88987	1.0634	18.79	13	0	Median	289560000	77248000	115420000	96891000				68	7;8;66;107;184;227;274;427;495;676	True;True;True;True;True;True;True;True;True;True
sp|P78347-2|GTF2I_HUMAN;sp|P78347-4|GTF2I_HUMAN;sp|P78347-3|GTF2I_HUMAN;sp|P78347|GTF2I_HUMAN;sp|P78347-5|GTF2I_HUMAN	sp|P78347-2|GTF2I_HUMAN;sp|P78347-4|GTF2I_HUMAN;sp|P78347-3|GTF2I_HUMAN;sp|P78347|GTF2I_HUMAN	9;9;9;9;2	9;9;9;9;2	9;9;9;9;2	general transcription factor IIi	GTF2I	1.0534	0.84868	0.79542	>sp|P78347-2|GTF2I_HUMAN Isoform 2 of General transcription factor II-I OS=Homo sapiens GN=GTF2I;>sp|P78347-4|GTF2I_HUMAN Isoform 4 of General transcription factor II-I OS=Homo sapiens GN=GTF2I;>sp|P78347-3|GTF2I_HUMAN Isoform 3 of General transcription fa	5	9	9	9	14	14	14	107.97	957	957;977;978;998;274	0	1.0534	0.96592	7.3806	10	0	Median	0.84868	0.94764	14.989	10	0	Median	0.79542	0.94148	13.596	10	0	Median	62788000	20233000	22750000	19804000				103	60;193;316;577;607;649;696;745;746	True;True;True;True;True;True;True;True;True
sp|P09429|HMGB1_HUMAN;tr|Q5T7C4|Q5T7C4_HUMAN;tr|Q5T7C6|Q5T7C6_HUMAN;sp|B2RPK0|HGB1A_HUMAN;sp|P23497|SP100_HUMAN	sp|P09429|HMGB1_HUMAN;tr|Q5T7C4|Q5T7C4_HUMAN;tr|Q5T7C6|Q5T7C6_HUMAN;sp|B2RPK0|HGB1A_HUMAN	10;9;8;6;1	7;7;7;4;1	7;7;7;4;1	high mobility group box 1;SP100 nuclear antigen	HMGB1;SP100	1.0179	0.98635	1.0191	>sp|P09429|HMGB1_HUMAN High mobility group protein B1 OS=Homo sapiens GN=HMGB1 PE=1 SV=3;>tr|Q5T7C4|Q5T7C4_HUMAN High mobility group protein B1 OS=Homo sapiens GN=HMGB1 PE=1 SV=1;>tr|Q5T7C6|Q5T7C6_HUMAN High mobility group protein B1 (Fragment) OS=Homo sap	5	10	7	7	45.1	31.2	31.2	24.893	215	215;158;162;211;879	0	1.0179	1.0678	24.66	7	0	Median	0.98635	1.23	21.761	7	0	Median	1.0191	1.1794	8.2118	7	0	Median	104410000	32171000	33265000	38974000				43	205;320;321;364;374;411;425;488;715;781	True;True;True;True;True;True;False;False;True;False
sp|P26583|HMGB2_HUMAN;tr|D6R9A6|D6R9A6_HUMAN	sp|P26583|HMGB2_HUMAN;tr|D6R9A6|D6R9A6_HUMAN	12;7	12;7	9;6	high mobility group box 2	HMGB2	0.89862	0.9115	1.0404	>sp|P26583|HMGB2_HUMAN High mobility group protein B2 OS=Homo sapiens GN=HMGB2 PE=1 SV=2;>tr|D6R9A6|D6R9A6_HUMAN High mobility group protein B2 (Fragment) OS=Homo sapiens GN=HMGB2 PE=1 SV=1	2	12	12	9	42.1	42.1	27.8	24.033	209	209;134	0	0.89862	0.97427	43.213	18	0	Median	0.9115	1.1767	42.106	18	0	Median	1.0404	1.2305	17.14	18	0	Median	233580000	83614000	69964000	80004000				60	126;322;323;365;366;375;412;425;488;590;614;781	True;True;True;True;True;True;True;True;True;True;True;True
sp|P05204|HMGN2_HUMAN;sp|Q15651-2|HMGN3_HUMAN;sp|O00479|HMGN4_HUMAN;sp|Q15651|HMGN3_HUMAN;tr|A0A087WZE9|A0A087WZE9_HUMAN	sp|P05204|HMGN2_HUMAN	10;1;1;1;1	10;1;1;1;1	10;1;1;1;1	high mobility group nucleosomal binding domain 2;high mobility group nucleosomal binding domain 3;high mobility group nucleosomal binding domain 4	HMGN2;HMGN3;HMGN4	0.81239	0.63444	0.72606	>sp|P05204|HMGN2_HUMAN Non-histone chromosomal protein HMG-17 OS=Homo sapiens GN=HMGN2 PE=1 SV=3	5	10	10	10	81.1	81.1	81.1	9.3926	90	90;77;90;99;130	0	0.81239	0.85215	18.518	7	0	Median	0.63444	0.79116	33.145	7	0	Median	0.72606	0.8597	32.062	7	0	Median	71280000	28020000	23552000	19707000				33	18;19;160;243;347;359;452;532;668;737	True;True;True;True;True;True;True;True;True;True
sp|Q13151|ROA0_HUMAN	sp|Q13151|ROA0_HUMAN	3	3	3	heterogeneous nuclear ribonucleoprotein A0	HNRNPA0	0.5712	0.47878	0.82938	>sp|Q13151|ROA0_HUMAN Heterogeneous nuclear ribonucleoprotein A0 OS=Homo sapiens GN=HNRNPA0 PE=1 SV=1	1	3	3	3	10.8	10.8	10.8	30.84	305	305	0	0.5712	0.55584	11.387	4	0	Median	0.47878	0.52134	13.288	4	0	Median	0.82938	0.98135	10.125	4	0	Median	16416000	7889200	4566800	3960400				114	92;349;595	True;True;True
sp|P22626-2|ROA2_HUMAN;sp|P22626|ROA2_HUMAN	sp|P22626-2|ROA2_HUMAN;sp|P22626|ROA2_HUMAN	3;3	3;3	3;3	heterogeneous nuclear ribonucleoprotein A2/B1	HNRNPA2B1	1.174	0.95398	0.83849	>sp|P22626-2|ROA2_HUMAN Isoform A2 of Heterogeneous nuclear ribonucleoproteins A2/B1 OS=Homo sapiens GN=HNRNPA2B1;>sp|P22626|ROA2_HUMAN Heterogeneous nuclear ribonucleoproteins A2/B1 OS=Homo sapiens GN=HNRNPA2B1 PE=1 SV=2	2	3	3	3	8.2	8.2	8.2	36.006	341	341;353	0	1.174	1.0677	10.889	3	0	Median	0.95398	0.98902	22.226	3	0	Median	0.83849	1.0054	15.309	3	0	Median	7180200	2119500	2669500	2391200				55	234;538;599	True;True;True
sp|P07900|HS90A_HUMAN;sp|P07900-2|HS90A_HUMAN;tr|Q5T9W8|Q5T9W8_HUMAN;tr|G3V2J8|G3V2J8_HUMAN;sp|Q14568|HS902_HUMAN;sp|Q58FF8|H90B2_HUMAN;sp|Q58FF6|H90B4_HUMAN	sp|P07900|HS90A_HUMAN;sp|P07900-2|HS90A_HUMAN	4;4;1;1;1;1;1	2;2;0;0;0;0;0	2;2;0;0;0;0;0	heat shock protein 90 alpha family class A member 1	HSP90AA1	7.2087	6.7411	0.93513	>sp|P07900|HS90A_HUMAN Heat shock protein HSP 90-alpha OS=Homo sapiens GN=HSP90AA1 PE=1 SV=5;>sp|P07900-2|HS90A_HUMAN Isoform 2 of Heat shock protein HSP 90-alpha OS=Homo sapiens GN=HSP90AA1	7	4	2	2	6.3	2.9	2.9	84.659	732	732;854;168;174;343;381;505	0	7.2087	6.5562	35.021	3	3	Median	6.7411	6.9887	48.04	3	3	Median	0.93513	1.1213	13.052	3	3	Median	10507000	607050	5908500	3991600				38	134;416;736;791	True;True;False;False
sp|P08238|HS90B_HUMAN;sp|Q58FF7|H90B3_HUMAN	sp|P08238|HS90B_HUMAN	5;2	5;2	3;1	heat shock protein 90 alpha family class B member 1	HSP90AB1	7.731	7.2137	0.97021	>sp|P08238|HS90B_HUMAN Heat shock protein HSP 90-beta OS=Homo sapiens GN=HSP90AB1 PE=1 SV=4	2	5	5	3	11.3	11.3	7.9	83.263	724	724;597	0	7.731	7.679	32.444	9	9	Linear	7.2137	8.0529	29.372	9	9	Linear	0.97021	1.131	12.045	9	9	Median	50589000	3754200	22109000	24726000				41	88;181;363;736;791	True;True;True;True;True
sp|P17066|HSP76_HUMAN;sp|P48741|HSP77_HUMAN	sp|P17066|HSP76_HUMAN;sp|P48741|HSP77_HUMAN	10;6	1;1	1;1	heat shock protein family A (Hsp70) member 6	HSPA6	57.655	38.433	0.66659	>sp|P17066|HSP76_HUMAN Heat shock 70 kDa protein 6 OS=Homo sapiens GN=HSPA6 PE=1 SV=2;>sp|P48741|HSP77_HUMAN Putative heat shock 70 kDa protein 7 OS=Homo sapiens GN=HSPA7 PE=5 SV=2	2	10	1	1	17	1.7	1.7	71.027	643	643;367	0	57.655	52.436	6.7478	2	2	Median	38.433	39.844	0.29972	2	2	Median	0.66659	0.79931	7.0475	2	2	Median	517680000	5115100	297160000	215400000				51	58;74;83;197;314;339;438;643;705;724	False;False;False;False;False;False;False;False;False;True
sp|P11142|HSP7C_HUMAN;tr|E9PKE3|E9PKE3_HUMAN;sp|P11142-2|HSP7C_HUMAN;tr|E9PNE6|E9PNE6_HUMAN;tr|E9PN89|E9PN89_HUMAN;tr|E9PQQ4|E9PQQ4_HUMAN;tr|E9PQK7|E9PQK7_HUMAN;tr|E9PK54|E9PK54_HUMAN;tr|E9PLF4|E9PLF4_HUMAN;tr|A8K7Q2|A8K7Q2_HUMAN;tr|E9PN25|E9PN25_HUMAN;tr|E9PPY6|E9PPY6_HUMAN;sp|P54652|HSP72_HUMAN;tr|E9PI65|E9PI65_HUMAN;tr|E9PS65|E9PS65_HUMAN;tr|E9PM13|E9PM13_HUMAN	sp|P11142|HSP7C_HUMAN;tr|E9PKE3|E9PKE3_HUMAN;sp|P11142-2|HSP7C_HUMAN;tr|E9PNE6|E9PNE6_HUMAN;tr|E9PN89|E9PN89_HUMAN	21;20;17;15;12;10;10;10;10;9;8;8;7;6;5;4	18;17;16;12;12;9;9;9;9;7;7;7;5;5;3;2	17;16;15;11;11;9;9;9;9;6;7;7;4;5;3;2	heat shock protein family A (Hsp70) member 8;heat shock protein family A (Hsp70) member 2	HSPA8;HSPA2	42.971	29.528	0.84224	>sp|P11142|HSP7C_HUMAN Heat shock cognate 71 kDa protein OS=Homo sapiens GN=HSPA8 PE=1 SV=1;>tr|E9PKE3|E9PKE3_HUMAN Heat shock cognate 71 kDa protein OS=Homo sapiens GN=HSPA8 PE=1 SV=1;>sp|P11142-2|HSP7C_HUMAN Isoform 2 of Heat shock cognate 71 kDa protein	16	21	18	17	42.4	37.9	35.9	70.897	646	646;627;493;500;312;171;178;184;187;410;132;137;639;168;223;151	0	42.971	40.482	29.72	3	0	Median	29.528	36.821	25.065	3	0	Median	0.84224	1.0099	6.085	3	0	Median	775000000	25089000	423740000	326180000				47	75;110;289;313;339;398;438;455;491;519;520;521;527;565;592;615;631;642;705;709;751	True;True;True;True;False;True;True;True;False;True;True;True;True;True;True;True;True;True;False;True;True
sp|P47813|IF1AX_HUMAN;tr|X6RAC9|X6RAC9_HUMAN;sp|O14602|IF1AY_HUMAN;tr|A6NJH9|A6NJH9_HUMAN	sp|P47813|IF1AX_HUMAN;tr|X6RAC9|X6RAC9_HUMAN;sp|O14602|IF1AY_HUMAN;tr|A6NJH9|A6NJH9_HUMAN	6;5;5;4	6;5;5;4	6;5;5;4	eukaryotic translation initiation factor 1A, X-chromosomal;eukaryotic translation initiation factor 1A, X-linked;eukaryotic translation initiation factor 1A, Y-linked	LOC107984923;EIF1AX;EIF1AY	0.93025	0.81647	0.86224	>sp|P47813|IF1AX_HUMAN Eukaryotic translation initiation factor 1A, X-chromosomal OS=Homo sapiens GN=EIF1AX PE=1 SV=2;>tr|X6RAC9|X6RAC9_HUMAN Eukaryotic translation initiation factor 1A, X-chromosomal OS=Homo sapiens GN=EIF1AX PE=1 SV=1;>sp|O14602|IF1AY_HU	4	6	6	6	41	41	41	16.46	144	144;116;144;127	0	0.93025	0.92673	11.409	7	0	Median	0.81647	0.94209	13.573	6	0	Median	0.86224	0.99556	7.6941	6	0	Median	115000000	39510000	37588000	37899000				76	97;148;173;401;622;803	True;True;True;True;True;True
sp|Q9Y383-3|LC7L2_HUMAN;sp|Q9Y383-2|LC7L2_HUMAN;sp|Q9Y383|LC7L2_HUMAN;sp|Q96HJ9-2|CG055_HUMAN;tr|A8MYV2|A8MYV2_HUMAN;sp|Q9NQ29-2|LUC7L_HUMAN;sp|Q9NQ29-3|LUC7L_HUMAN;sp|Q9NQ29|LUC7L_HUMAN;tr|B8ZZ10|B8ZZ10_HUMAN;tr|B8ZZ12|B8ZZ12_HUMAN;tr|B8ZZ09|B8ZZ09_HUMAN	sp|Q9Y383-3|LC7L2_HUMAN;sp|Q9Y383-2|LC7L2_HUMAN;sp|Q9Y383|LC7L2_HUMAN;sp|Q96HJ9-2|CG055_HUMAN	10;10;10;10;4;4;4;4;3;1;1	10;10;10;10;4;4;4;4;3;1;1	10;10;10;10;4;4;4;4;3;1;1	LUC7 like 2, pre-mRNA splicing factor;C7orf55-LUC7L2 readthrough;formation of mitochondrial complex V assembly factor 1 homolog;LUC7 like	LUC7L2;C7orf55-LUC7L2;FMC1;LUC7L	1.1134	0.91841	0.80048	>sp|Q9Y383-3|LC7L2_HUMAN Isoform 3 of Putative RNA-binding protein Luc7-like 2 OS=Homo sapiens GN=LUC7L2;>sp|Q9Y383-2|LC7L2_HUMAN Isoform 2 of Putative RNA-binding protein Luc7-like 2 OS=Homo sapiens GN=LUC7L2;>sp|Q9Y383|LC7L2_HUMAN Putative RNA-binding pr	11	10	10	10	32.1	32.1	32.1	46.228	389	389;391;392;458;272;325;354;371;182;32;84	0	1.1134	1.0438	9.8364	13	0	Median	0.91841	1.1116	21.184	13	0	Median	0.80048	0.94124	13.562	13	0	Median	121410000	37205000	43768000	40442000				150	23;215;319;381;391;522;603;720;725;732	True;True;True;True;True;True;True;True;True;True
sp|O95232|LC7L3_HUMAN;tr|J3KPP4|J3KPP4_HUMAN;tr|D6RDI2|D6RDI2_HUMAN;tr|H7C5U7|H7C5U7_HUMAN;tr|C9JL41|C9JL41_HUMAN;sp|O95232-2|LC7L3_HUMAN;tr|H0YA81|H0YA81_HUMAN	sp|O95232|LC7L3_HUMAN;tr|J3KPP4|J3KPP4_HUMAN;tr|D6RDI2|D6RDI2_HUMAN	4;4;2;1;1;1;1	4;4;2;1;1;1;1	4;4;2;1;1;1;1	LUC7 like 3 pre-mRNA splicing factor	LUC7L3	1.1538	1.114	0.93853	>sp|O95232|LC7L3_HUMAN Luc7-like protein 3 OS=Homo sapiens GN=LUC7L3 PE=1 SV=2;>tr|J3KPP4|J3KPP4_HUMAN Cisplatin resistance-associated overexpressed protein, isoform CRA_b OS=Homo sapiens GN=LUC7L3 PE=1 SV=1;>tr|D6RDI2|D6RDI2_HUMAN Luc7-like protein 3 (Fra	7	4	4	4	13.4	13.4	13.4	51.466	432	432;489;184;39;79;79;207	0	1.1538	1.2508	10.122	4	0	Median	1.114	1.2252	20.287	4	0	Median	0.93853	1.1124	17.32	4	0	Median	18164000	5433900	6603100	6126800				24	318;392;471;812	True;True;True;True
tr|E9PPJ5|E9PPJ5_HUMAN;sp|P21741|MK_HUMAN;tr|E9PLM6|E9PLM6_HUMAN;sp|P21741-2|MK_HUMAN	tr|E9PPJ5|E9PPJ5_HUMAN;sp|P21741|MK_HUMAN;tr|E9PLM6|E9PLM6_HUMAN;sp|P21741-2|MK_HUMAN	3;3;3;2	3;3;3;2	3;3;3;2	midkine (neurite growth-promoting factor 2)	MDK	1.3731	3.5752	2.1049	>tr|E9PPJ5|E9PPJ5_HUMAN Midkine (Fragment) OS=Homo sapiens GN=MDK PE=4 SV=1;>sp|P21741|MK_HUMAN Midkine OS=Homo sapiens GN=MDK PE=1 SV=1;>tr|E9PLM6|E9PLM6_HUMAN Midkine OS=Homo sapiens GN=MDK PE=4 SV=1;>sp|P21741-2|MK_HUMAN Isoform 2 of Midkine OS=Homo sap	4	3	3	3	27.5	27.5	27.5	14.374	131	131;143;156;87	0	1.3731	1.3411	13.212	4	2	Median	3.5752	3.2379	4.9352	4	2	Linear	2.1049	2.524	10.315	4	2	Median	30904000	4840200	8239400	17824000				54	163;797;804	True;True;True
sp|P55081|MFAP1_HUMAN	sp|P55081|MFAP1_HUMAN	3	3	3	microfibrillar associated protein 1	MFAP1	0.81472	0.60841	0.65971	>sp|P55081|MFAP1_HUMAN Microfibrillar-associated protein 1 OS=Homo sapiens GN=MFAP1 PE=1 SV=2	1	3	3	3	7.3	7.3	7.3	51.958	439	439	0	0.81472	0.80613	25.046	3	0	Median	0.60841	0.67671	34.549	3	0	Median	0.65971	0.76353	11.188	3	0	Median	14065000	6058000	4924500	3082700				82	145;151;334	True;True;True
sp|P06748-2|NPM_HUMAN;sp|P06748|NPM_HUMAN;sp|P06748-3|NPM_HUMAN	sp|P06748-2|NPM_HUMAN;sp|P06748|NPM_HUMAN;sp|P06748-3|NPM_HUMAN	3;3;2	3;3;2	3;3;2	nucleophosmin	NPM1	1.0354	0.76466	0.71412	>sp|P06748-2|NPM_HUMAN Isoform 2 of Nucleophosmin OS=Homo sapiens GN=NPM1;>sp|P06748|NPM_HUMAN Nucleophosmin OS=Homo sapiens GN=NPM1 PE=1 SV=2;>sp|P06748-3|NPM_HUMAN Isoform 3 of Nucleophosmin OS=Homo sapiens GN=NPM1	3	3	3	3	9.4	9.4	9.4	29.464	265	265;294;259	0	1.0354	0.95133	14.234	3	0	Median	0.76466	0.8743	1.0106	3	0	Median	0.71412	0.83517	11.968	3	0	Median	22638000	7804800	8265300	6567400				36	258;259;489	True;True;True
tr|A0A024QZ33|A0A024QZ33_HUMAN;sp|Q9H0G5|NSRP1_HUMAN;tr|K7ERM9|K7ERM9_HUMAN	tr|A0A024QZ33|A0A024QZ33_HUMAN;sp|Q9H0G5|NSRP1_HUMAN	8;8;1	8;8;1	8;8;1	nuclear speckle splicing regulatory protein 1	NSRP1	1.0106	0.83536	0.81029	>tr|A0A024QZ33|A0A024QZ33_HUMAN Coiled-coil domain containing 55, isoform CRA_a OS=Homo sapiens GN=CCDC55 PE=4 SV=1;>sp|Q9H0G5|NSRP1_HUMAN Nuclear speckle splicing regulatory protein 1 OS=Homo sapiens GN=NSRP1 PE=1 SV=1	3	8	8	8	17.9	17.9	17.9	60.441	504	504;558;157	0	1.0106	1.0601	7.0685	7	0	Median	0.83536	0.9396	9.5699	7	0	Median	0.81029	0.96827	11.992	7	0	Median	34163000	10837000	11917000	11409000				156	46;189;245;281;286;514;576;714	True;True;True;True;True;True;True;True
sp|Q13442|HAP28_HUMAN;tr|F8WBW6|F8WBW6_HUMAN	sp|Q13442|HAP28_HUMAN	15;4	15;4	15;4	PDGFA associated protein 1	PDAP1	1.0133	0.7862	0.70175	>sp|Q13442|HAP28_HUMAN 28 kDa heat- and acid-stable phosphoprotein OS=Homo sapiens GN=PDAP1 PE=1 SV=1	2	15	15	15	53.6	53.6	53.6	20.63	181	181;39	0	1.0133	1.0195	17.993	17	0	Median	0.7862	0.92786	29.091	17	0	Median	0.70175	0.81545	18.327	17	0	Median	189020000	65197000	66730000	57096000				116	45;77;78;265;348;387;388;478;484;561;562;619;620;758;759	True;True;True;True;True;True;True;True;True;True;True;True;True;True;True
sp|Q8IWS0-3|PHF6_HUMAN;sp|Q8IWS0|PHF6_HUMAN;tr|Q5JRC6|Q5JRC6_HUMAN;sp|Q8IWS0-5|PHF6_HUMAN;sp|Q8IWS0-4|PHF6_HUMAN;sp|Q8IWS0-2|PHF6_HUMAN	sp|Q8IWS0-3|PHF6_HUMAN;sp|Q8IWS0|PHF6_HUMAN;tr|Q5JRC6|Q5JRC6_HUMAN;sp|Q8IWS0-5|PHF6_HUMAN;sp|Q8IWS0-4|PHF6_HUMAN;sp|Q8IWS0-2|PHF6_HUMAN	7;7;6;6;4;4	7;7;6;6;4;4	7;7;6;6;4;4	PHD finger protein 6	PHF6	0.98803	0.91188	0.80437	>sp|Q8IWS0-3|PHF6_HUMAN Isoform 3 of PHD finger protein 6 OS=Homo sapiens GN=PHF6;>sp|Q8IWS0|PHF6_HUMAN PHD finger protein 6 OS=Homo sapiens GN=PHF6 PE=1 SV=1;>tr|Q5JRC6|Q5JRC6_HUMAN PHD finger protein 6 OS=Homo sapiens GN=PHF6 PE=1 SV=1;>sp|Q8IWS0-5|PHF6_	6	7	7	7	26.9	26.9	26.9	41.219	364	364;365;324;331;310;312	0	0.98803	0.94006	18.538	9	0	Median	0.91188	1.015	21.009	9	0	Median	0.80437	0.90565	15.404	9	0	Median	35034000	11655000	13017000	10362000				138	442;497;625;647;712;713;792	True;True;True;True;True;True;True
sp|Q9Y237|PIN4_HUMAN;sp|Q9Y237-2|PIN4_HUMAN;tr|H0Y4T6|H0Y4T6_HUMAN;tr|J3KMW3|J3KMW3_HUMAN;tr|H0Y8P6|H0Y8P6_HUMAN;sp|Q9Y237-3|PIN4_HUMAN;tr|H0Y610|H0Y610_HUMAN	sp|Q9Y237|PIN4_HUMAN;sp|Q9Y237-2|PIN4_HUMAN;tr|H0Y4T6|H0Y4T6_HUMAN;tr|J3KMW3|J3KMW3_HUMAN;tr|H0Y8P6|H0Y8P6_HUMAN;sp|Q9Y237-3|PIN4_HUMAN	5;5;3;3;3;3;2	5;5;3;3;3;3;2	5;5;3;3;3;3;2	peptidylprolyl cis/trans isomerase, NIMA-interacting 4	PIN4	0.90022	0.79701	0.92914	>sp|Q9Y237|PIN4_HUMAN Peptidyl-prolyl cis-trans isomerase NIMA-interacting 4 OS=Homo sapiens GN=PIN4 PE=1 SV=1;>sp|Q9Y237-2|PIN4_HUMAN Isoform 2 of Peptidyl-prolyl cis-trans isomerase NIMA-interacting 4 OS=Homo sapiens GN=PIN4;>tr|H0Y4T6|H0Y4T6_HUMAN Pepti	7	5	5	5	55	55	55	13.81	131	131;156;91;111;115;133;116	0	0.90022	0.90299	10.494	6	0	Median	0.79701	0.9037	13.156	6	0	Median	0.92914	1.1071	18.144	6	0	Median	107000000	38124000	33479000	35398000				167	209;210;230;262;542	True;True;True;True;True
sp|P23284|PPIB_HUMAN	sp|P23284|PPIB_HUMAN	15	15	15	peptidylprolyl isomerase B	PPIB	1.1357	1.0136	0.8836	>sp|P23284|PPIB_HUMAN Peptidyl-prolyl cis-trans isomerase B OS=Homo sapiens GN=PPIB PE=1 SV=2	1	15	15	15	68.1	68.1	68.1	23.742	216	216	0	1.1357	1.1462	7.7311	21	0	Median	1.0136	1.1455	8.2948	21	0	Median	0.8836	1.0352	7.2692	21	0	Median	622310000	188350000	218380000	215580000				56	125;143;291;292;303;309;385;612;662;706;707;733;734;735;740	True;True;True;True;True;True;True;True;True;True;True;True;True;True;True
sp|Q8WUA2|PPIL4_HUMAN	sp|Q8WUA2|PPIL4_HUMAN	15	15	15	peptidylprolyl isomerase like 4	PPIL4	0.93559	0.74152	0.78835	>sp|Q8WUA2|PPIL4_HUMAN Peptidyl-prolyl cis-trans isomerase-like 4 OS=Homo sapiens GN=PPIL4 PE=1 SV=1	1	15	15	15	43.3	43.3	43.3	57.224	492	492	0	0.93559	0.95651	31.065	15	0	Median	0.74152	0.85781	13.573	15	0	Median	0.78835	0.94164	22.417	15	0	Median	286040000	100310000	94558000	91178000				144	89;232;306;311;329;369;447;583;584;586;618;672;678;699;807	True;True;True;True;True;True;True;True;True;True;True;True;True;True;True
sp|O75688|PPM1B_HUMAN;tr|C9JIR6|C9JIR6_HUMAN;sp|O75688-4|PPM1B_HUMAN;sp|O75688-2|PPM1B_HUMAN;tr|B8ZZF0|B8ZZF0_HUMAN;sp|O75688-5|PPM1B_HUMAN;sp|O75688-3|PPM1B_HUMAN;tr|E9PKB5|E9PKB5_HUMAN;sp|P35813-2|PPM1A_HUMAN;sp|P35813|PPM1A_HUMAN;sp|P35813-3|PPM1A_HUMAN	sp|O75688|PPM1B_HUMAN;tr|C9JIR6|C9JIR6_HUMAN;sp|O75688-4|PPM1B_HUMAN;sp|O75688-2|PPM1B_HUMAN;tr|B8ZZF0|B8ZZF0_HUMAN;sp|O75688-5|PPM1B_HUMAN	8;7;7;7;6;6;2;1;1;1;1	8;7;7;7;6;6;2;1;1;1;1	8;7;7;7;6;6;2;1;1;1;1	protein phosphatase, Mg2+/Mn2+ dependent 1B;protein phosphatase, Mg2+/Mn2+ dependent 1A	PPM1B;PPM1A	0.94945	0.87415	0.84612	>sp|O75688|PPM1B_HUMAN Protein phosphatase 1B OS=Homo sapiens GN=PPM1B PE=1 SV=1;>tr|C9JIR6|C9JIR6_HUMAN Protein phosphatase 1B (Fragment) OS=Homo sapiens GN=PPM1B PE=1 SV=1;>sp|O75688-4|PPM1B_HUMAN Isoform 4 of Protein phosphatase 1B OS=Homo sapiens GN=PP	11	8	8	8	25.5	25.5	25.5	52.642	479	479;378;380;387;303;327;193;187;324;382;455	0	0.94945	0.90068	9.8618	8	0	Median	0.87415	0.93868	16.064	8	0	Median	0.84612	1.0029	15.149	8	0	Median	112590000	40728000	33058000	38804000				21	50;278;331;446;496;528;635;718	True;True;True;True;True;True;True;True
sp|O14744|ANM5_HUMAN;sp|O14744-2|ANM5_HUMAN;sp|O14744-5|ANM5_HUMAN;tr|G3V580|G3V580_HUMAN;sp|O14744-4|ANM5_HUMAN;tr|G3V2L6|G3V2L6_HUMAN;sp|O14744-3|ANM5_HUMAN;tr|G3V5L5|G3V5L5_HUMAN;tr|C9JSX3|C9JSX3_HUMAN;tr|G3V2X6|G3V2X6_HUMAN;tr|H0YJX6|H0YJX6_HUMAN;tr|H0YJ77|H0YJ77_HUMAN;tr|G3V507|G3V507_HUMAN;tr|G3V2F5|G3V2F5_HUMAN;tr|G3V5T6|G3V5T6_HUMAN;tr|H0YJD3|H0YJD3_HUMAN;tr|H7BZ44|H7BZ44_HUMAN	sp|O14744|ANM5_HUMAN;sp|O14744-2|ANM5_HUMAN;sp|O14744-5|ANM5_HUMAN;tr|G3V580|G3V580_HUMAN;sp|O14744-4|ANM5_HUMAN;tr|G3V2L6|G3V2L6_HUMAN;sp|O14744-3|ANM5_HUMAN;tr|G3V5L5|G3V5L5_HUMAN;tr|C9JSX3|C9JSX3_HUMAN	14;12;11;10;10;9;9;7;7;5;5;3;2;2;2;1;1	14;12;11;10;10;9;9;7;7;5;5;3;2;2;2;1;1	14;12;11;10;10;9;9;7;7;5;5;3;2;2;2;1;1	protein arginine methyltransferase 5	PRMT5	1.1181	0.99887	0.84468	>sp|O14744|ANM5_HUMAN Protein arginine N-methyltransferase 5 OS=Homo sapiens GN=PRMT5 PE=1 SV=4;>sp|O14744-2|ANM5_HUMAN Isoform 2 of Protein arginine N-methyltransferase 5 OS=Homo sapiens GN=PRMT5;>sp|O14744-5|ANM5_HUMAN Isoform 5 of Protein arginine N-met	17	14	14	14	27.5	27.5	27.5	72.683	637	637;620;593;180;466;183;576;170;186;185;279;138;42;86;104;177;179	0	1.1181	1.0169	10.497	15	0	Median	0.99887	1.083	8.2247	15	0	Median	0.84468	1.0129	14.426	15	0	Median	189990000	59554000	65609000	64825000				11	11;129;147;158;167;257;266;457;541;587;588;748;749;810	True;True;True;True;True;True;True;True;True;True;True;True;True;True
sp|Q5VTL8|PR38B_HUMAN;sp|Q5VTL8-2|PR38B_HUMAN	sp|Q5VTL8|PR38B_HUMAN;sp|Q5VTL8-2|PR38B_HUMAN	2;1	2;1	2;1	pre-mRNA processing factor 38B	PRPF38B	1.503	0.83273	0.5644	>sp|Q5VTL8|PR38B_HUMAN Pre-mRNA-splicing factor 38B OS=Homo sapiens GN=PRPF38B PE=1 SV=1;>sp|Q5VTL8-2|PR38B_HUMAN Isoform 2 of Pre-mRNA-splicing factor 38B OS=Homo sapiens GN=PRPF38B	2	2	2	2	10.3	10.3	10.3	64.467	546	546;190	0	1.503	1.4566	19.732	2	0	Median	0.83273	1.0013	0.063627	2	0	Median	0.5644	0.6756	20.532	2	0	Median	12702000	3811100	4854600	4036100				130	63;115	True;True
sp|O94906-2|PRP6_HUMAN;sp|O94906|PRP6_HUMAN	sp|O94906-2|PRP6_HUMAN;sp|O94906|PRP6_HUMAN	3;3	3;3	3;3	pre-mRNA processing factor 6	PRPF6	8.8929	3.7427	0.42227	>sp|O94906-2|PRP6_HUMAN Isoform 2 of Pre-mRNA-processing factor 6 OS=Homo sapiens GN=PRPF6;>sp|O94906|PRP6_HUMAN Pre-mRNA-processing factor 6 OS=Homo sapiens GN=PRPF6 PE=1 SV=1	2	3	3	3	4.4	4.4	4.4	102.43	901	901;941	0	8.8929	8.2558	53.868	3	3	Median	3.7427	4.206	51.805	3	3	Median	0.42227	0.50634	5.5683	3	3	Median	11587000	671040	7370500	3545800				22	12;15;458	True;True;True
sp|Q6P2Q9|PRP8_HUMAN;tr|I3L0J9|I3L0J9_HUMAN;tr|I3L3Z8|I3L3Z8_HUMAN;tr|I3L1T8|I3L1T8_HUMAN	sp|Q6P2Q9|PRP8_HUMAN	96;34;11;2	96;34;11;2	96;34;11;2	pre-mRNA processing factor 8	PRPF8	1236.9	1306.1	0.73168	>sp|Q6P2Q9|PRP8_HUMAN Pre-mRNA-processing-splicing factor 8 OS=Homo sapiens GN=PRPF8 PE=1 SV=2	4	96	96	96	48.7	48.7	48.7	273.6	2335	2335;1013;250;116	0	1236.9	1158.2	128.5	140	138	Linear	1306.1	1396	135.33	140	138	Linear	0.73168	0.85406	32.749	140	138	Median	3463500000	281240000	1761800000	1420500000				133	16;22;30;39;40;44;61;64;69;80;85;87;103;116;117;121;122;127;133;155;164;165;171;176;180;188;200;203;204;250;254;260;263;267;272;273;275;276;288;298;317;327;337;355;362;378;389;393;406;417;424;435;445;448;463;464;507;508;543;548;550;551;554;573;574;578;598;623;624;630;636;650;657;666;667;669;675;685;686;687;694;695;702;703;708;721;747;750;762;766;769;772;774;782;793;799	True;True;True;True;True;True;True;True;True;True;True;True;True;True;True;True;True;True;True;True;True;True;True;True;True;True;True;True;True;True;True;True;True;True;True;True;True;True;True;True;True;True;True;True;True;True;True;True;True;True;True;True;True;True;True;True;True;True;True;True;True;True;True;True;True;True;True;True;True;True;True;True;True;True;True;True;True;True;True;True…
sp|Q96PK6|RBM14_HUMAN	sp|Q96PK6|RBM14_HUMAN	3	3	3	RBM14-RBM4 readthrough;RNA binding motif protein 14	RBM14-RBM4;RBM14	1.4584	0.95081	0.66836	>sp|Q96PK6|RBM14_HUMAN RNA-binding protein 14 OS=Homo sapiens GN=RBM14 PE=1 SV=2	1	3	3	3	4.5	4.5	4.5	69.491	669	669	0	1.4584	1.3181	10.136	3	0	Median	0.95081	1.0907	14.89	3	0	Median	0.66836	0.84678	9.5494	3	0	Median	9892400	3003100	4296400	2592800				151	453;572;809	True;True;True
sp|P98179|RBM3_HUMAN	sp|P98179|RBM3_HUMAN	9	9	9	RNA binding motif (RNP1, RRM) protein 3	RBM3	0.97714	0.6652	0.75375	>sp|P98179|RBM3_HUMAN Putative RNA-binding protein 3 OS=Homo sapiens GN=RBM3 PE=1 SV=1	1	9	9	9	65	65	65	17.17	157	157	0	0.97714	0.88699	11.902	10	0	Median	0.6652	0.72544	19.588	10	0	Median	0.75375	0.94701	28.182	10	0	Median	274050000	107900000	98062000	68087000				107	55;228;407;408;515;637;638;808;811	True;True;True;True;True;True;True;True;True
sp|Q9P258|RCC2_HUMAN	sp|Q9P258|RCC2_HUMAN	6	6	6	regulator of chromosome condensation 2	RCC2	0.96364	0.8581	0.86639	>sp|Q9P258|RCC2_HUMAN Protein RCC2 OS=Homo sapiens GN=RCC2 PE=1 SV=2	1	6	6	6	14.8	14.8	14.8	56.084	522	522	0	0.96364	0.93465	11.378	5	0	Median	0.8581	0.95442	25.593	5	0	Median	0.86639	1.0151	12.087	5	0	Median	34210000	11346000	13447000	9417600				162	34;35;72;144;580;689	True;True;True;True;True;True
sp|P35268|RL22_HUMAN;tr|K7ERI7|K7ERI7_HUMAN;tr|K7EMH1|K7EMH1_HUMAN;tr|K7EP65|K7EP65_HUMAN;tr|K7EKS7|K7EKS7_HUMAN;tr|K7ELC4|K7ELC4_HUMAN;tr|K7EJT5|K7EJT5_HUMAN	sp|P35268|RL22_HUMAN;tr|K7ERI7|K7ERI7_HUMAN;tr|K7EMH1|K7EMH1_HUMAN;tr|K7EP65|K7EP65_HUMAN;tr|K7EKS7|K7EKS7_HUMAN;tr|K7ELC4|K7ELC4_HUMAN	7;6;5;4;4;4;2	7;6;5;4;4;4;2	7;6;5;4;4;4;2	ribosomal protein L22	RPL22	1.3134	1.0075	0.7572	>sp|P35268|RL22_HUMAN 60S ribosomal protein L22 OS=Homo sapiens GN=RPL22 PE=1 SV=2;>tr|K7ERI7|K7ERI7_HUMAN 60S ribosomal protein L22 OS=Homo sapiens GN=RPL22 PE=1 SV=1;>tr|K7EMH1|K7EMH1_HUMAN 60S ribosomal protein L22 (Fragment) OS=Homo sapiens GN=RPL22 PE	7	7	7	7	62.5	62.5	62.5	14.787	128	128;95;89;48;53;79;47	0	1.3134	1.2516	6.7375	7	0	Median	1.0075	1.1206	13.965	7	0	Median	0.7572	0.88714	10.883	7	0	Median	1066800000	787300000	148440000	131050000				66	38;221;341;342;616;760;784	True;True;True;True;True;True;True
tr|C9JYQ9|C9JYQ9_HUMAN;sp|Q6P5R6|RL22L_HUMAN;tr|H0Y8C2|H0Y8C2_HUMAN	tr|C9JYQ9|C9JYQ9_HUMAN;sp|Q6P5R6|RL22L_HUMAN;tr|H0Y8C2|H0Y8C2_HUMAN	3;3;3	3;3;3	3;3;3	ribosomal protein L22 like 1	RPL22L1	0.76678	0.63387	0.78631	>tr|C9JYQ9|C9JYQ9_HUMAN 60S ribosomal protein L22-like 1 OS=Homo sapiens GN=RPL22L1 PE=1 SV=1;>sp|Q6P5R6|RL22L_HUMAN 60S ribosomal protein L22-like 1 OS=Homo sapiens GN=RPL22L1 PE=1 SV=2;>tr|H0Y8C2|H0Y8C2_HUMAN 60S ribosomal protein L22-like 1 (Fragment) O	3	3	3	3	39.7	39.7	39.7	14.478	121	121;122;142	0	0.76678	0.73139	8.2322	3	0	Median	0.63387	0.69816	24.257	3	0	Median	0.78631	0.94287	13.823	3	0	Median	54005000	23187000	18700000	12118000				134	211;674;761	True;True;True
sp|P63173|RL38_HUMAN;tr|J3KT73|J3KT73_HUMAN;tr|J3QL01|J3QL01_HUMAN;tr|J3KSP2|J3KSP2_HUMAN	sp|P63173|RL38_HUMAN;tr|J3KT73|J3KT73_HUMAN;tr|J3QL01|J3QL01_HUMAN	7;5;5;2	7;5;5;2	7;5;5;2	ribosomal protein L38	RPL38	1.0046	0.95281	0.94596	>sp|P63173|RL38_HUMAN 60S ribosomal protein L38 OS=Homo sapiens GN=RPL38 PE=1 SV=2;>tr|J3KT73|J3KT73_HUMAN 60S ribosomal protein L38 OS=Homo sapiens GN=RPL38 PE=1 SV=1;>tr|J3QL01|J3QL01_HUMAN 60S ribosomal protein L38 OS=Homo sapiens GN=RPL38 PE=1 SV=1	4	7	7	7	57.1	57.1	57.1	8.2178	70	70;64;67;21	0	1.0046	1.0538	15.996	11	0	Median	0.95281	1.0767	12.48	11	0	Median	0.94596	1.1099	8.2813	11	0	Median	431590000	139940000	145040000	146620000				98	301;367;430;552;800;801;802	True;True;True;True;True;True;True
sp|P39019|RS19_HUMAN;tr|A0A075B6E2|A0A075B6E2_HUMAN;tr|M0R2L9|M0R2L9_HUMAN;tr|M0QXK4|M0QXK4_HUMAN;tr|M0QYF7|M0QYF7_HUMAN;tr|M0R140|M0R140_HUMAN	sp|P39019|RS19_HUMAN;tr|A0A075B6E2|A0A075B6E2_HUMAN	6;3;2;2;2;2	6;3;2;2;2;2	6;3;2;2;2;2	ribosomal protein S19	RPS19	1.1784	0.80016	0.71048	>sp|P39019|RS19_HUMAN 40S ribosomal protein S19 OS=Homo sapiens GN=RPS19 PE=1 SV=2;>tr|A0A075B6E2|A0A075B6E2_HUMAN 40S ribosomal protein S19 OS=Homo sapiens GN=RPS19 PE=1 SV=1	6	6	6	6	44.1	44.1	44.1	16.06	145	145;71;71;76;100;102	0	1.1784	1.0717	11.438	5	0	Median	0.80016	0.82955	20.566	5	0	Median	0.71048	0.85194	24.867	5	0	Median	34422000	11670000	12754000	9997700				70	146;231;279;294;490;581	True;True;True;True;True;True
sp|P62851|RS25_HUMAN	sp|P62851|RS25_HUMAN	3	3	3	ribosomal protein S25	RPS25	1.2856	0.9693	0.75412	>sp|P62851|RS25_HUMAN 40S ribosomal protein S25 OS=Homo sapiens GN=RPS25 PE=1 SV=1	1	3	3	3	20.8	20.8	20.8	13.742	125	125	0	1.2856	1.1935	1.9621	3	0	Median	0.9693	1.0049	8.1809	3	0	Median	0.75412	0.90427	12.644	3	0	Median	55370000	16991000	21305000	17074000				95	10;73;423	True;True;True
tr|M0R0F0|M0R0F0_HUMAN;sp|P46782|RS5_HUMAN;tr|M0R0R2|M0R0R2_HUMAN;tr|M0QZN2|M0QZN2_HUMAN	tr|M0R0F0|M0R0F0_HUMAN;sp|P46782|RS5_HUMAN;tr|M0R0R2|M0R0R2_HUMAN;tr|M0QZN2|M0QZN2_HUMAN	4;4;3;2	4;4;3;2	4;4;3;2	ribosomal protein S5	RPS5	0.97946	0.69673	0.71476	>tr|M0R0F0|M0R0F0_HUMAN 40S ribosomal protein S5 (Fragment) OS=Homo sapiens GN=RPS5 PE=1 SV=1;>sp|P46782|RS5_HUMAN 40S ribosomal protein S5 OS=Homo sapiens GN=RPS5 PE=1 SV=4;>tr|M0R0R2|M0R0R2_HUMAN 40S ribosomal protein S5 OS=Homo sapiens GN=RPS5 PE=1 SV=1	4	4	4	4	40.5	40.5	40.5	22.391	200	200;204;225;134	0	0.97946	0.89091	20.159	5	3	Median	0.69673	0.74233	12.48	5	3	Median	0.71476	0.80476	26.875	5	3	Median	79632000	31277000	25814000	22540000				73	270;681;744;775	True;True;True;True
sp|O75643|U520_HUMAN;sp|O75643-2|U520_HUMAN;tr|B4E0P5|B4E0P5_HUMAN	sp|O75643|U520_HUMAN	21;10;3	21;10;3	21;10;3	small nuclear ribonucleoprotein U5 subunit 200	SNRNP200	9.2431	4.7227	0.61642	>sp|O75643|U520_HUMAN U5 small nuclear ribonucleoprotein 200 kDa helicase OS=Homo sapiens GN=SNRNP200 PE=1 SV=2	3	21	21	21	16.8	16.8	16.8	244.5	2136	2136;625;595	0	9.2431	8.4361	79.053	29	29	Median	4.7227	5.1417	77.102	29	29	Median	0.61642	0.70331	15.762	29	29	Median	236400000	19214000	131730000	85457000				20	9;118;120;162;186;195;208;223;249;269;282;296;420;461;475;476;483;498;559;673;773	True;True;True;True;True;True;True;True;True;True;True;True;True;True;True;True;True;True;True;True;True
sp|P84103-2|SRSF3_HUMAN;sp|P84103|SRSF3_HUMAN;tr|A0A087X2D0|A0A087X2D0_HUMAN	sp|P84103-2|SRSF3_HUMAN;sp|P84103|SRSF3_HUMAN;tr|A0A087X2D0|A0A087X2D0_HUMAN	5;5;4	5;5;4	5;5;4	serine and arginine rich splicing factor 3	SRSF3	1.1509	1.0059	0.77258	>sp|P84103-2|SRSF3_HUMAN Isoform 2 of Serine/arginine-rich splicing factor 3 OS=Homo sapiens GN=SRSF3;>sp|P84103|SRSF3_HUMAN Serine/arginine-rich splicing factor 3 OS=Homo sapiens GN=SRSF3 PE=1 SV=1;>tr|A0A087X2D0|A0A087X2D0_HUMAN Serine/arginine-rich-spli	3	5	5	5	50	50	50	14.203	124	124;164;95	0	1.1509	1.0602	23.087	5	0	Median	1.0059	1.165	10.635	5	0	Median	0.77258	1.0054	12.332	5	0	Median	83390000	26123000	31737000	25530000				106	137;509;510;753;764	True;True;True;True;True
sp|Q16629-3|SRSF7_HUMAN;sp|Q16629-2|SRSF7_HUMAN;sp|Q16629-4|SRSF7_HUMAN;tr|C9JAB2|C9JAB2_HUMAN;sp|Q16629|SRSF7_HUMAN;tr|F8WEA1|F8WEA1_HUMAN	sp|Q16629-3|SRSF7_HUMAN;sp|Q16629-2|SRSF7_HUMAN;sp|Q16629-4|SRSF7_HUMAN;tr|C9JAB2|C9JAB2_HUMAN;sp|Q16629|SRSF7_HUMAN	3;3;3;3;3;1	3;3;3;3;3;1	3;3;3;3;3;1	serine and arginine rich splicing factor 7	SRSF7	1.4763	1.3224	0.86218	>sp|Q16629-3|SRSF7_HUMAN Isoform 3 of Serine/arginine-rich splicing factor 7 OS=Homo sapiens GN=SRSF7;>sp|Q16629-2|SRSF7_HUMAN Isoform 2 of Serine/arginine-rich splicing factor 7 OS=Homo sapiens GN=SRSF7;>sp|Q16629-4|SRSF7_HUMAN Isoform 4 of Serine/arginin	6	3	3	3	35.6	35.6	35.6	15.257	132	132;135;226;235;238;51	0	1.4763	1.348	7.2055	4	0	Median	1.3224	1.4453	5.2678	4	0	Median	0.86218	1.0818	6.3127	4	0	Median	57229000	14468000	20501000	22260000				126	238;511;765	True;True;True
sp|P31948|STIP1_HUMAN;sp|P31948-2|STIP1_HUMAN;sp|P31948-3|STIP1_HUMAN;tr|H0YGI8|H0YGI8_HUMAN;tr|F5GXD8|F5GXD8_HUMAN;tr|F5H783|F5H783_HUMAN	sp|P31948|STIP1_HUMAN;sp|P31948-2|STIP1_HUMAN;sp|P31948-3|STIP1_HUMAN	3;3;2;1;1;1	3;3;2;1;1;1	3;3;2;1;1;1	stress induced phosphoprotein 1	STIP1	5.048	5.3266	1.0445	>sp|P31948|STIP1_HUMAN Stress-induced-phosphoprotein 1 OS=Homo sapiens GN=STIP1 PE=1 SV=1;>sp|P31948-2|STIP1_HUMAN Isoform 2 of Stress-induced-phosphoprotein 1 OS=Homo sapiens GN=STIP1;>sp|P31948-3|STIP1_HUMAN Isoform 3 of Stress-induced-phosphoprotein 1 O	6	3	3	3	10.7	10.7	10.7	62.639	543	543;590;519;137;138;236	0	5.048	5.3649	26.228	4	4	Median	5.3266	6.4794	31.482	4	4	Median	1.0445	1.2228	4.428	4	4	Median	19831000	1151000	8134100	10546000				65	48;421;711	True;True;True
sp|Q15208|STK38_HUMAN	sp|Q15208|STK38_HUMAN	7	7	7	serine/threonine kinase 38	STK38	0.66858	0.50959	0.69171	>sp|Q15208|STK38_HUMAN Serine/threonine-protein kinase 38 OS=Homo sapiens GN=STK38 PE=1 SV=1	1	7	7	7	23.4	23.4	23.4	54.19	465	465	0	0.66858	0.61713	10.034	6	0	Median	0.50959	0.54721	20.332	6	0	Median	0.69171	0.82943	30.544	6	0	Median	52065000	22192000	16906000	12966000				123	57;142;194;307;308;345;757	True;True;True;True;True;True;True
sp|P53999|TCP4_HUMAN;tr|D6RC37|D6RC37_HUMAN;tr|D6R970|D6R970_HUMAN	sp|P53999|TCP4_HUMAN	8;1;1	8;1;1	8;1;1	SUB1 homolog, transcriptional regulator	SUB1	0.85759	0.54915	0.59377	>sp|P53999|TCP4_HUMAN Activated RNA polymerase II transcriptional coactivator p15 OS=Homo sapiens GN=SUB1 PE=1 SV=3	3	8	8	8	50.4	50.4	50.4	14.395	127	127;66;84	0	0.85759	0.85598	14.345	10	0	Median	0.54915	0.60049	25.515	10	0	Median	0.59377	0.68196	18.104	10	0	Median	387290000	157190000	129930000	100170000				79	113;179;192;241;242;360;553;557	True;True;True;True;True;True;True;True
sp|Q92804-2|RBP56_HUMAN;sp|Q92804|RBP56_HUMAN;tr|A0A075B7D9|A0A075B7D9_HUMAN;tr|A0A075B7F4|A0A075B7F4_HUMAN;tr|A0A075B7C1|A0A075B7C1_HUMAN;tr|A0A075B7E4|A0A075B7E4_HUMAN;tr|A0A075B7F2|A0A075B7F2_HUMAN	sp|Q92804-2|RBP56_HUMAN;sp|Q92804|RBP56_HUMAN;tr|A0A075B7D9|A0A075B7D9_HUMAN	5;5;3;2;1;1;1	4;4;2;2;1;1;1	4;4;2;2;1;1;1	TATA-box binding protein associated factor 15	TAF15	1.1724	1.0443	0.85476	>sp|Q92804-2|RBP56_HUMAN Isoform Short of TATA-binding protein-associated factor 2N OS=Homo sapiens GN=TAF15;>sp|Q92804|RBP56_HUMAN TATA-binding protein-associated factor 2N OS=Homo sapiens GN=TAF15 PE=1 SV=1;>tr|A0A075B7D9|A0A075B7D9_HUMAN TATA-binding pr	7	5	4	4	15.1	12.7	12.7	61.557	589	589;592;449;214;102;121;239	0	1.1724	1.0663	10.349	5	0	Median	1.0443	1.121	7.613	5	0	Median	0.85476	1.0459	8.359	5	0	Median	49039000	16208000	17759000	15072000				146	6;177;227;597;639	True;True;False;True;True
sp|Q9Y2S6|TMA7_HUMAN;sp|Q9Y2C4-3|EXOG_HUMAN;sp|Q9Y2C4-4|EXOG_HUMAN;sp|Q9Y2C4|EXOG_HUMAN	sp|Q9Y2S6|TMA7_HUMAN	8;2;2;2	8;2;2;2	8;2;2;2	translation machinery associated 7 homolog;exo/endonuclease G	TMA7;EXOG	0.77096	0.64125	0.8818	>sp|Q9Y2S6|TMA7_HUMAN Translation machinery-associated protein 7 OS=Homo sapiens GN=TMA7 PE=1 SV=1	4	8	8	8	53.1	53.1	53.1	7.0662	64	64;228;318;368	0	0.77096	0.83274	12.256	15	0	Median	0.64125	0.8131	10.021	15	0	Median	0.8818	1.0206	18.337	15	0	Median	459670000	186410000	140520000	132740000				168	4;5;174;175;255;256;373;402	True;True;True;True;True;True;True;True
sp|P11387|TOP1_HUMAN	sp|P11387|TOP1_HUMAN	3	3	3	topoisomerase (DNA) I	TOP1	0.80951	0.55405	0.69621	>sp|P11387|TOP1_HUMAN DNA topoisomerase 1 OS=Homo sapiens GN=TOP1 PE=1 SV=2	1	3	3	3	4.8	4.8	4.8	90.725	765	765	0	0.80951	0.80838	23.844	4	0	Median	0.55405	0.69091	36.194	4	0	Median	0.69621	0.82957	19.314	4	0	Median	25984000	10371000	8154200	7458200				48	114;372;594	True;True;True
sp|P68363|TBA1B_HUMAN;sp|P68363-2|TBA1B_HUMAN;sp|Q71U36-2|TBA1A_HUMAN;sp|P68366-2|TBA4A_HUMAN;sp|P68366|TBA4A_HUMAN;sp|Q9BQE3|TBA1C_HUMAN;sp|Q71U36|TBA1A_HUMAN;tr|F5H5D3|F5H5D3_HUMAN;sp|Q13748|TBA3C_HUMAN;sp|Q13748-2|TBA3C_HUMAN;tr|F8VVB9|F8VVB9_HUMAN;sp|Q9NY65-2|TBA8_HUMAN;sp|Q9NY65|TBA8_HUMAN;tr|C9J2C0|C9J2C0_HUMAN;tr|C9JDS9|C9JDS9_HUMAN;tr|F8VQQ4|F8VQQ4_HUMAN;sp|Q6PEY2|TBA3E_HUMAN;tr|F8VX09|F8…	sp|P68363|TBA1B_HUMAN;sp|P68363-2|TBA1B_HUMAN;sp|Q71U36-2|TBA1A_HUMAN;sp|P68366-2|TBA4A_HUMAN;sp|P68366|TBA4A_HUMAN;sp|Q9BQE3|TBA1C_HUMAN;sp|Q71U36|TBA1A_HUMAN;tr|F5H5D3|F5H5D3_HUMAN;sp|Q13748|TBA3C_HUMAN;sp|Q13748-2|TBA3C_HUMAN;tr|F8VVB9|F8VVB9_HUMAN;sp|Q9NY65-2|TBA8_HUMAN;sp|Q9NY65|TBA8_HUMAN;tr|C9J2C0|C9J2C0_HUMAN	11;9;9;9;9;9;9;9;8;7;6;6;6;6;5;5;5;3;3;3;3;2;2;2;2;2;1;1;1;1;1;1;1	11;9;9;9;9;9;9;9;8;7;6;6;6;6;5;5;5;3;3;3;3;2;2;2;2;2;1;1;1;1;1;1;1	11;9;9;9;9;9;9;9;8;7;6;6;6;6;5;5;5;3;3;3;3;2;2;2;2;2;1;1;1;1;1;1;1	tubulin alpha 1b;tubulin alpha 1a;tubulin alpha 4a;tubulin alpha 1c;tubulin alpha 3d;tubulin alpha 3c;enoyl-CoA hydratase and 3-hydroxyacyl CoA dehydrogenase;tubulin alpha 8;tubulin alpha 3e;tubulin alpha like 3	TUBA1B;TUBA1A;TUBA4A;TUBA1C;TUBA3D;TUBA3C;EHHADH;TUBA8;TUBA3E;TUBAL3	4.3966	2.8165	0.68839	>sp|P68363|TBA1B_HUMAN Tubulin alpha-1B chain OS=Homo sapiens GN=TUBA1B PE=1 SV=1;>sp|P68363-2|TBA1B_HUMAN Isoform 2 of Tubulin alpha-1B chain OS=Homo sapiens GN=TUBA1B;>sp|Q71U36-2|TBA1A_HUMAN Isoform 2 of Tubulin alpha-1A chain OS=Homo sapiens GN=TUBA1A;	33	11	11	11	39.7	39.7	39.7	50.151	451	451;335;416;433;448;449;451;519;450;418;247;383;449;467;156;219;450;75;81;112;130;49;153;180;198;275;26;47;120;231;241;406;446	0	4.3966	4.3132	10.786	11	0	Median	2.8165	3.1327	14.65	11	0	Median	0.68839	0.82438	9.9296	11	0	Median	287070000	35835000	145380000	105860000				101	86;98;196;396;422;459;502;545;608;684;727	True;True;True;True;True;True;True;True;True;True;True
tr|Q5JP53|Q5JP53_HUMAN;sp|P07437|TBB5_HUMAN;tr|Q5ST81|Q5ST81_HUMAN;sp|Q13509|TBB3_HUMAN;sp|Q13509-2|TBB3_HUMAN;tr|K7ESM5|K7ESM5_HUMAN;tr|I3L2F9|I3L2F9_HUMAN;sp|A6NNZ2|TBB8L_HUMAN;sp|Q9BUF5|TBB6_HUMAN;tr|G3V2A3|G3V2A3_HUMAN;sp|Q9H4B7|TBB1_HUMAN;CON__ENSEMBL:ENSBTAP00000025008;tr|M0R1I1|M0R1I1_HUMAN;tr|G3V5W4|G3V5W4_HUMAN;tr|G3V2R8|G3V2R8_HUMAN;tr|G3V3R4|G3V3R4_HUMAN;tr|G3V2N6|G3V2N6_HUMAN	tr|Q5JP53|Q5JP53_HUMAN;sp|P07437|TBB5_HUMAN;tr|Q5ST81|Q5ST81_HUMAN	13;13;11;6;5;4;4;4;4;2;2;2;1;1;1;1;1	3;3;1;1;0;0;0;0;0;0;0;0;0;1;1;1;1	2;2;1;0;0;0;0;0;0;0;0;0;0;0;0;0;0	tubulin beta class I;tubulin beta 3 class III;tubulin beta 6 class V;tubulin beta 1 class VI	TUBB;TUBB3;TUBB6;TUBB1	4.9796	2.7945	0.64801	>tr|Q5JP53|Q5JP53_HUMAN Tubulin beta chain OS=Homo sapiens GN=TUBB PE=1 SV=1;>sp|P07437|TBB5_HUMAN Tubulin beta chain OS=Homo sapiens GN=TUBB PE=1 SV=2;>tr|Q5ST81|Q5ST81_HUMAN Tubulin beta chain OS=Homo sapiens GN=TUBB PE=1 SV=1	17	13	3	2	42	9.9	6.3	47.766	426	426;444;372;450;378;338;410;444;446;189;451;536;74;97;118;148;164	0	4.9796	4.5756	17.386	4	2	Median	2.7945	3.1405	23.935	4	2	Median	0.64801	0.7296	15.822	4	2	Median	45512000	5954800	22954000	16603000				37	42;53;187;239;240;332;336;394;418;465;505;523;600	True;True;False;False;False;False;True;False;False;False;False;False;False
sp|P68371|TBB4B_HUMAN;sp|P04350|TBB4A_HUMAN;tr|M0QY85|M0QY85_HUMAN;tr|M0R0X0|M0R0X0_HUMAN;tr|M0QY37|M0QY37_HUMAN;tr|M0QX14|M0QX14_HUMAN;tr|M0R2D3|M0R2D3_HUMAN;tr|M0QZL7|M0QZL7_HUMAN;tr|M0R278|M0R278_HUMAN;tr|M0QYM7|M0QYM7_HUMAN;tr|M0R2T4|M0R2T4_HUMAN;tr|A0A075B724|A0A075B724_HUMAN;tr|M0R042|M0R042_HUMAN	sp|P68371|TBB4B_HUMAN;sp|P04350|TBB4A_HUMAN	15;9;4;3;3;3;3;3;3;2;1;1;1	15;9;4;3;3;3;3;3;3;2;1;1;1	3;2;2;2;2;2;2;1;1;2;1;0;1	tubulin beta 4B class IVb;tubulin beta 4A class IVa	TUBB4B;TUBB4A	5.64	4.0942	0.68959	>sp|P68371|TBB4B_HUMAN Tubulin beta-4B chain OS=Homo sapiens GN=TUBB4B PE=1 SV=1;>sp|P04350|TBB4A_HUMAN Tubulin beta-4A chain OS=Homo sapiens GN=TUBB4A PE=1 SV=2	13	15	15	3	51.2	51.2	13	49.83	445	445;444;107;103;109;110;155;158;167;161;104;119;144	0	5.64	5.5379	11.54	5	0	Median	4.0942	4.2956	16.947	5	0	Median	0.68959	0.81735	9.2099	6	0	Median	208850000	31865000	98946000	78043000				102	90;187;222;239;240;330;332;394;418;465;485;486;505;523;600	True;True;True;True;True;True;True;True;True;True;True;True;True;True;True
sp|Q01081|U2AF1_HUMAN;sp|Q01081-2|U2AF1_HUMAN;sp|Q01081-4|U2AF1_HUMAN;sp|Q8WU68-3|U2AF4_HUMAN;sp|Q8WU68|U2AF4_HUMAN;tr|M0QYK5|M0QYK5_HUMAN;sp|Q01081-3|U2AF1_HUMAN;tr|M0R2N4|M0R2N4_HUMAN;sp|Q8WU68-2|U2AF4_HUMAN	sp|Q01081|U2AF1_HUMAN;sp|Q01081-2|U2AF1_HUMAN;sp|Q01081-4|U2AF1_HUMAN	5;4;3;2;2;1;1;1;1	5;4;3;2;2;1;1;1;1	5;4;3;2;2;1;1;1;1	U2 small nuclear RNA auxiliary factor 1 like 5;U2 small nuclear RNA auxiliary factor 1;U2 small nuclear RNA auxiliary factor 1 like 4	U2AF1L5;U2AF1;U2AF1L4	1.2033	1.0102	0.83943	>sp|Q01081|U2AF1_HUMAN Splicing factor U2AF 35 kDa subunit OS=Homo sapiens GN=U2AF1 PE=1 SV=3;>sp|Q01081-2|U2AF1_HUMAN Isoform 2 of Splicing factor U2AF 35 kDa subunit OS=Homo sapiens GN=U2AF1;>sp|Q01081-4|U2AF1_HUMAN Isoform 4 of Splicing factor U2AF 35 k	9	5	5	5	29.6	29.6	29.6	27.872	240	240;240;167;181;220;66;75;97;202	0	1.2033	1.1091	20.687	6	0	Median	1.0102	1.1225	34.511	6	0	Median	0.83943	1.0112	19.725	6	0	Median	108880000	29936000	39404000	39537000				110	27;216;512;560;768	True;True;True;True;True
sp|P26368-2|U2AF2_HUMAN;sp|P26368|U2AF2_HUMAN;tr|K7ENG2|K7ENG2_HUMAN	sp|P26368-2|U2AF2_HUMAN;sp|P26368|U2AF2_HUMAN;tr|K7ENG2|K7ENG2_HUMAN	10;10;8	10;10;8	10;10;8	U2 small nuclear RNA auxiliary factor 2	U2AF2	1.1262	0.97432	0.84389	>sp|P26368-2|U2AF2_HUMAN Isoform 2 of Splicing factor U2AF 65 kDa subunit OS=Homo sapiens GN=U2AF2;>sp|P26368|U2AF2_HUMAN Splicing factor U2AF 65 kDa subunit OS=Homo sapiens GN=U2AF2 PE=1 SV=4;>tr|K7ENG2|K7ENG2_HUMAN Splicing factor U2AF 65 kDa subunit OS=	3	10	10	10	26.3	26.3	26.3	53.12	471	471;475;307	0	1.1262	1.0936	53.307	11	0	Median	0.97432	1.1079	48.6	11	0	Median	0.84389	0.9887	12.958	11	0	Median	201690000	72065000	66606000	63017000				59	56;225;305;404;405;414;547;606;778;779	True;True;True;True;True;True;True;True;True;True
sp|Q9BQA1|MEP50_HUMAN;sp|Q9BQA1-2|MEP50_HUMAN;tr|H0Y711|H0Y711_HUMAN	sp|Q9BQA1|MEP50_HUMAN;sp|Q9BQA1-2|MEP50_HUMAN;tr|H0Y711|H0Y711_HUMAN	6;4;4	6;4;4	6;4;4	WD repeat domain 77	WDR77	1.1485	1.163	1.0297	>sp|Q9BQA1|MEP50_HUMAN Methylosome protein 50 OS=Homo sapiens GN=WDR77 PE=1 SV=1;>sp|Q9BQA1-2|MEP50_HUMAN Isoform 2 of Methylosome protein 50 OS=Homo sapiens GN=WDR77;>tr|H0Y711|H0Y711_HUMAN Methylosome protein 50 (Fragment) OS=Homo sapiens GN=WDR77 PE=1 S	3	6	6	6	20.5	20.5	20.5	36.724	342	342;278;291	0	1.1485	1.0412	12.7	6	0	Median	1.163	1.2684	9.9394	6	0	Median	1.0297	1.2347	20.512	6	0	Median	66386000	17645000	23405000	25335000				152	41;185;326;353;628;763	True;True;True;True;True;True
[truncated: 6 more columns]
