# Supplementary material for: R2TP/Prefoldin-like component RUVBL1/RUVBL2 directly interacts with ZNHIT2 to regulate assembly of U5 small nuclear ribonucleoprotein
Source: Nat Commun. 2017 May 31;8:15615. doi: 10.1038/ncomms15615 (PMC5460035; doi:10.1038/ncomms15615)
Supplement: Supplementary Data 6 — Identified and quantified protein groups via MaxQuant analysis of triple-labeled PRPF8-FLAG affinity purification in combination with ECD and ZNHIT2 double knockdown. [file ncomms15615-s7.xlsx]

## Sheet: Philippe-PRPF8_siZ_E_proteinGro
Protein IDs	Majority protein IDs	Peptide counts (all)	Peptide counts (razor+unique)	Peptide counts (unique)	Protein names	Gene names	Ratio M/L	Ratio H/L	Ratio H/M	Fasta headers	Number of proteins	Peptides	Razor + unique peptides	Unique peptides	Sequence coverage [%]	Unique + razor sequence coverage [%]	Unique sequence coverage [%]	Mol. weight [kDa]	Sequence length	Sequence lengths	Q-value	Ratio M/L	Ratio M/L normalized	Ratio M/L variability [%]	Ratio M/L count	Ratio M/L iso-count	Ratio M/L type	Ratio H/L	Ratio H/L normalized	Ratio H/L variability [%]	Ratio H/L count	Ratio H/L iso-count	Ratio H/L type	Ratio H/M	Ratio H/M normalized	Ratio H/M variability [%]	Ratio H/M count	Ratio H/M iso-count	Ratio H/M type	Intensity	Intensity L	Intensity M	Intensity H	Only identified by site	Reverse	Potential contaminant	id	Peptide IDs	Peptide is razor
sp|O14744|ANM5_HUMAN;sp|O14744-2|ANM5_HUMAN;tr|G3V580|G3V580_HUMAN;tr|G3V2L6|G3V2L6_HUMAN;sp|O14744-4|ANM5_HUMAN;sp|O14744-5|ANM5_HUMAN;sp|O14744-3|ANM5_HUMAN;tr|G3V5L5|G3V5L5_HUMAN;tr|C9JSX3|C9JSX3_HUMAN;tr|G3V2X6|G3V2X6_HUMAN;tr|H0YJX6|H0YJX6_HUMAN;tr|G3V507|G3V507_HUMAN;tr|G3V2F5|G3V2F5_HUMAN;tr|H0YJ77|H0YJ77_HUMAN;tr|G3V5T6|G3V5T6_HUMAN;tr|H0YJD3|H0YJD3_HUMAN;tr|H7BZ44|H7BZ44_HUMAN	sp|O14744|ANM5_HUMAN;sp|O14744-2|ANM5_HUMAN;tr|G3V580|G3V580_HUMAN;tr|G3V2L6|G3V2L6_HUMAN;sp|O14744-4|ANM5_HUMAN;sp|O14744-5|ANM5_HUMAN;sp|O14744-3|ANM5_HUMAN;tr|G3V5L5|G3V5L5_HUMAN;tr|C9JSX3|C9JSX3_HUMAN	12;10;9;9;9;9;7;6;6;4;3;2;2;2;1;1;1	12;10;9;9;9;9;7;6;6;4;3;2;2;2;1;1;1	12;10;9;9;9;9;7;6;6;4;3;2;2;2;1;1;1	protein arginine methyltransferase 5	PRMT5	0.84115	0.80646	0.84914	>sp|O14744|ANM5_HUMAN Protein arginine N-methyltransferase 5 OS=Homo sapiens GN=PRMT5 PE=1 SV=4;>sp|O14744-2|ANM5_HUMAN Isoform 2 of Protein arginine N-methyltransferase 5 OS=Homo sapiens GN=PRMT5;>tr|G3V580|G3V580_HUMAN Protein arginine N-methyltransferas	17	12	12	12	25.9	25.9	25.9	72.683	637	637;620;180;183;466;593;576;170;186;185;279;42;86;138;104;177;179	0	0.84115	0.80931	8.2417	14	0	Median	0.80646	0.87249	13.528	14	0	Median	0.84914	1.0168	16.562	14	0	Median	138380000	53158000	41818000	43405000				11	9;127;143;155;163;260;269;433;507;551;552;718	True;True;True;True;True;True;True;True;True;True;True;True
sp|O60869|EDF1_HUMAN;sp|O60869-2|EDF1_HUMAN;sp|O60869-3|EDF1_HUMAN	sp|O60869|EDF1_HUMAN;sp|O60869-2|EDF1_HUMAN;sp|O60869-3|EDF1_HUMAN	13;11;11	13;11;11	13;11;11	endothelial differentiation related factor 1	EDF1	0.9306	0.86834	0.93162	>sp|O60869|EDF1_HUMAN Endothelial differentiation-related factor 1 OS=Homo sapiens GN=EDF1 PE=1 SV=1;>sp|O60869-2|EDF1_HUMAN Isoform 2 of Endothelial differentiation-related factor 1 OS=Homo sapiens GN=EDF1;>sp|O60869-3|EDF1_HUMAN Isoform 3 of Endothelial	3	13	13	13	63.5	63.5	63.5	16.368	148	148;139;141	0	0.9306	0.89892	10.593	16	0	Median	0.86834	0.9857	10.996	16	0	Median	0.93162	1.125	11.965	16	0	Median	173350000	59598000	55923000	57825000				19	21;40;115;186;247;321;383;384;493;503;531;532;579	True;True;True;True;True;True;True;True;True;True;True;True;True
sp|O75643|U520_HUMAN;tr|B4E0P5|B4E0P5_HUMAN;sp|O75643-2|U520_HUMAN	sp|O75643|U520_HUMAN	15;5;5	15;5;5	15;5;5	small nuclear ribonucleoprotein U5 subunit 200	SNRNP200	9.3335	5.5267	0.66315	>sp|O75643|U520_HUMAN U5 small nuclear ribonucleoprotein 200 kDa helicase OS=Homo sapiens GN=SNRNP200 PE=1 SV=2	3	15	15	15	11.8	11.8	11.8	244.5	2136	2136;595;625	0	9.3335	8.8127	79.986	18	18	Median	5.5267	6.0848	79.657	18	18	Median	0.66315	0.79794	20.589	18	18	Median	146530000	12244000	75039000	59245000				21	116;191;199;212;226;252;253;280;400;436;448;459;466;646;740	True;True;True;True;True;True;True;True;True;True;True;True;True;True;True
sp|O75688|PPM1B_HUMAN;tr|C9JIR6|C9JIR6_HUMAN;sp|O75688-4|PPM1B_HUMAN;sp|O75688-2|PPM1B_HUMAN;sp|O75688-5|PPM1B_HUMAN;tr|B8ZZF0|B8ZZF0_HUMAN;sp|O75688-3|PPM1B_HUMAN;tr|E9PKB5|E9PKB5_HUMAN;sp|P35813-2|PPM1A_HUMAN;sp|P35813|PPM1A_HUMAN;sp|P35813-3|PPM1A_HUMAN	sp|O75688|PPM1B_HUMAN;tr|C9JIR6|C9JIR6_HUMAN;sp|O75688-4|PPM1B_HUMAN;sp|O75688-2|PPM1B_HUMAN;sp|O75688-5|PPM1B_HUMAN;tr|B8ZZF0|B8ZZF0_HUMAN	10;8;8;8;7;6;4;1;1;1;1	10;8;8;8;7;6;4;1;1;1;1	10;8;8;8;7;6;4;1;1;1;1	protein phosphatase, Mg2+/Mn2+ dependent 1B;protein phosphatase, Mg2+/Mn2+ dependent 1A	PPM1B;PPM1A	0.62928	0.62654	0.98545	>sp|O75688|PPM1B_HUMAN Protein phosphatase 1B OS=Homo sapiens GN=PPM1B PE=1 SV=1;>tr|C9JIR6|C9JIR6_HUMAN Protein phosphatase 1B (Fragment) OS=Homo sapiens GN=PPM1B PE=1 SV=1;>sp|O75688-4|PPM1B_HUMAN Isoform 4 of Protein phosphatase 1B OS=Homo sapiens GN=PP	11	10	10	10	28.2	28.2	28.2	52.642	479	479;378;380;387;327;303;193;187;324;382;455	0	0.62928	0.61179	13.597	7	0	Median	0.62654	0.70344	20.938	7	0	Median	0.98545	1.1795	15.921	7	0	Median	101580000	33072000	26739000	41772000				22	185;276;324;421;464;496;564;601;688;722	True;True;True;True;True;True;True;True;True;True
sp|O94906-2|PRP6_HUMAN;sp|O94906|PRP6_HUMAN	sp|O94906-2|PRP6_HUMAN;sp|O94906|PRP6_HUMAN	4;4	4;4	4;4	pre-mRNA processing factor 6	PRPF6	4.7682	2.3118	0.4729	>sp|O94906-2|PRP6_HUMAN Isoform 2 of Pre-mRNA-processing factor 6 OS=Homo sapiens GN=PRPF6;>sp|O94906|PRP6_HUMAN Pre-mRNA-processing factor 6 OS=Homo sapiens GN=PRPF6 PE=1 SV=1	2	4	4	4	5.5	5.5	5.5	102.43	901	901;941	0	4.7682	4.5021	73.58	4	4	Median	2.3118	2.5284	70.2	4	4	Median	0.4729	0.56048	8.3267	4	4	Median	11376000	1255100	6654600	3466200				23	10;13;325;434	True;True;True;True
sp|O95232|LC7L3_HUMAN;tr|J3KPP4|J3KPP4_HUMAN;tr|D6RDI2|D6RDI2_HUMAN;tr|H0YA81|H0YA81_HUMAN	sp|O95232|LC7L3_HUMAN;tr|J3KPP4|J3KPP4_HUMAN	3;3;1;1	3;3;1;1	3;3;1;1	LUC7 like 3 pre-mRNA splicing factor	LUC7L3	1.0385	1.0983	1.106	>sp|O95232|LC7L3_HUMAN Luc7-like protein 3 OS=Homo sapiens GN=LUC7L3 PE=1 SV=2;>tr|J3KPP4|J3KPP4_HUMAN Cisplatin resistance-associated overexpressed protein, isoform CRA_b OS=Homo sapiens GN=LUC7L3 PE=1 SV=1	4	3	3	3	10.9	10.9	10.9	51.466	432	432;489;184;207	0	1.0385	1.1425	18.994	3	0	Median	1.0983	1.1574	16.429	3	0	Median	1.106	1.2894	20.846	3	0	Median	17127000	5295300	4935000	6897200				24	311;375;619	True;True;True
sp|O95400|CD2B2_HUMAN	sp|O95400|CD2B2_HUMAN	6	6	6	CD2 cytoplasmic tail binding protein 2	CD2BP2	5.0647	2.1939	0.49887	>sp|O95400|CD2B2_HUMAN CD2 antigen cytoplasmic tail-binding protein 2 OS=Homo sapiens GN=CD2BP2 PE=1 SV=1	1	6	6	6	24.6	24.6	24.6	37.646	341	341	0	5.0647	4.8074	79.638	8	8	Median	2.1939	2.3863	74.257	8	8	Median	0.49887	0.5908	17.423	8	8	Median	68431000	7230100	40605000	20596000				25	133;256;335;355;431;443	True;True;True;True;True;True
sp|O95816|BAG2_HUMAN;sp|O95816-2|BAG2_HUMAN;tr|A2A296|A2A296_HUMAN	sp|O95816|BAG2_HUMAN;sp|O95816-2|BAG2_HUMAN	6;5;2	6;5;2	6;5;2	BCL2 associated athanogene 2	BAG2	8.9997	7.3424	0.75794	>sp|O95816|BAG2_HUMAN BAG family molecular chaperone regulator 2 OS=Homo sapiens GN=BAG2 PE=1 SV=1;>sp|O95816-2|BAG2_HUMAN Isoform 2 of BAG family molecular chaperone regulator 2 OS=Homo sapiens GN=BAG2	3	6	6	6	44.1	44.1	44.1	23.772	211	211;178;108	0	8.9997	8.2527	110.73	7	6	Median	7.3424	8.2437	106.69	7	6	Median	0.75794	0.89024	12.935	7	6	Median	55206000	3189000	29042000	22975000				26	146;307;412;569;662;663	True;True;True;True;True;True
sp|O95905|SGT1_HUMAN;sp|O95905-3|SGT1_HUMAN;sp|O95905-2|SGT1_HUMAN;tr|C9J316|C9J316_HUMAN;tr|F2Z2R1|F2Z2R1_HUMAN;tr|C9JGV1|C9JGV1_HUMAN	sp|O95905|SGT1_HUMAN;sp|O95905-3|SGT1_HUMAN;sp|O95905-2|SGT1_HUMAN	5;5;4;2;1;1	5;5;4;2;1;1	5;5;4;2;1;1	ecdysoneless cell cycle regulator	ECD	12.609	3.5034	0.26618	>sp|O95905|SGT1_HUMAN Protein SGT1 OS=Homo sapiens GN=ECD PE=1 SV=1;>sp|O95905-3|SGT1_HUMAN Isoform 3 of Protein SGT1 OS=Homo sapiens GN=ECD;>sp|O95905-2|SGT1_HUMAN Isoform 2 of Protein SGT1 OS=Homo sapiens GN=ECD	6	5	5	5	18.3	18.3	18.3	72.757	644	644;677;601;212;163;217	0	12.609	11.968	44.711	4	4	Median	3.5034	3.8783	42.325	4	4	Median	0.26618	0.32224	15.025	4	4	Median	35568000	1141000	29251000	5175600				27	145;227;365;441;565	True;True;True;True;True
sp|P05204|HMGN2_HUMAN;sp|O00479|HMGN4_HUMAN	sp|P05204|HMGN2_HUMAN	11;2	11;2	10;2	high mobility group nucleosomal binding domain 2;high mobility group nucleosomal binding domain 4	HMGN2;HMGN4	0.87647	0.86605	0.83178	>sp|P05204|HMGN2_HUMAN Non-histone chromosomal protein HMG-17 OS=Homo sapiens GN=HMGN2 PE=1 SV=3	2	11	11	10	73.3	73.3	68.9	9.3926	90	90;90	0	0.87647	0.95702	16.635	11	0	Median	0.86605	0.99579	35.02	11	0	Median	0.83178	0.96977	27.482	11	0	Median	56113000	20915000	17183000	18015000				32	16;17;156;157;158;246;340;429;500;710;711	True;True;True;True;True;True;True;True;True;True;True
sp|P06748-2|NPM_HUMAN;sp|P06748|NPM_HUMAN;sp|P06748-3|NPM_HUMAN	sp|P06748-2|NPM_HUMAN;sp|P06748|NPM_HUMAN;sp|P06748-3|NPM_HUMAN	3;3;2	3;3;2	3;3;2	nucleophosmin	NPM1	1.2045	0.84735	0.68224	>sp|P06748-2|NPM_HUMAN Isoform 2 of Nucleophosmin OS=Homo sapiens GN=NPM1;>sp|P06748|NPM_HUMAN Nucleophosmin OS=Homo sapiens GN=NPM1 PE=1 SV=2;>sp|P06748-3|NPM_HUMAN Isoform 3 of Nucleophosmin OS=Homo sapiens GN=NPM1	3	3	3	3	9.4	9.4	9.4	29.464	265	265;294;259	0	1.2045	1.2205	18.409	4	0	Median	0.84735	0.97719	19.019	4	0	Median	0.68224	0.80574	6.5007	4	0	Median	23072000	6998000	8982600	7091300				34	261;262;458	True;True;True
tr|Q5JP53|Q5JP53_HUMAN;sp|P07437|TBB5_HUMAN;tr|Q5ST81|Q5ST81_HUMAN	tr|Q5JP53|Q5JP53_HUMAN;sp|P07437|TBB5_HUMAN;tr|Q5ST81|Q5ST81_HUMAN	11;11;8	11;11;8	3;3;1	tubulin beta class I	TUBB	5.1903	3.6501	0.61394	>tr|Q5JP53|Q5JP53_HUMAN Tubulin beta chain OS=Homo sapiens GN=TUBB PE=1 SV=1;>sp|P07437|TBB5_HUMAN Tubulin beta chain OS=Homo sapiens GN=TUBB PE=1 SV=2;>tr|Q5ST81|Q5ST81_HUMAN Tubulin beta chain OS=Homo sapiens GN=TUBB PE=1 SV=1	3	11	11	3	36.9	36.9	12.7	47.766	426	426;444;372	0	5.1903	5.0997	11.536	8	0	Median	3.6501	3.9721	9.5662	8	0	Median	0.61394	0.73513	13.909	8	0	Median	250060000	47182000	116510000	86365000				35	39;47;192;224;242;243;326;330;376;439;490	True;True;True;True;True;True;True;True;True;True;True
sp|P08238|HS90B_HUMAN;sp|Q58FF7|H90B3_HUMAN	sp|P08238|HS90B_HUMAN;sp|Q58FF7|H90B3_HUMAN	3;2	3;2	1;1	heat shock protein 90 alpha family class B member 1	HSP90AB1	6.6482	8.6164	0.86328	>sp|P08238|HS90B_HUMAN Heat shock protein HSP 90-beta OS=Homo sapiens GN=HSP90AB1 PE=1 SV=4;>sp|Q58FF7|H90B3_HUMAN Putative heat shock protein HSP 90-beta-3 OS=Homo sapiens GN=HSP90AB3P PE=5 SV=1	2	3	3	1	5	5	1.5	83.263	724	724;597	0	6.6482	6.5321	47.693	4	4	Median	8.6164	8.8947	37.837	4	4	Linear	0.86328	1.0337	10.94	4	4	Median	22540000	2336000	10519000	9684800				37	182;709;756	True;True;True
sp|P09429|HMGB1_HUMAN;tr|Q5T7C4|Q5T7C4_HUMAN;tr|Q5T7C6|Q5T7C6_HUMAN;sp|B2RPK0|HGB1A_HUMAN;sp|P23497|SP100_HUMAN	sp|P09429|HMGB1_HUMAN;tr|Q5T7C4|Q5T7C4_HUMAN;tr|Q5T7C6|Q5T7C6_HUMAN	11;9;8;5;1	8;8;8;4;1	8;8;8;4;1	high mobility group box 1;SP100 nuclear antigen	HMGB1;SP100	0.97668	1.0027	1.0585	>sp|P09429|HMGB1_HUMAN High mobility group protein B1 OS=Homo sapiens GN=HMGB1 PE=1 SV=3;>tr|Q5T7C4|Q5T7C4_HUMAN High mobility group protein B1 OS=Homo sapiens GN=HMGB1 PE=1 SV=1;>tr|Q5T7C6|Q5T7C6_HUMAN High mobility group protein B1 (Fragment) OS=Homo sap	5	11	8	8	37.2	31.2	31.2	24.893	215	215;158;162;211;879	0	0.97668	1.0751	15.356	9	0	Median	1.0027	1.2924	17.55	9	0	Median	1.0585	1.2341	10.034	9	0	Median	109760000	35763000	34227000	39771000				39	168;209;312;313;349;350;358;394;403;686;746	False;True;True;True;True;True;True;True;False;True;False
sp|P11142|HSP7C_HUMAN;tr|E9PKE3|E9PKE3_HUMAN;sp|P11142-2|HSP7C_HUMAN;tr|E9PNE6|E9PNE6_HUMAN;tr|E9PN89|E9PN89_HUMAN;tr|E9PQQ4|E9PQQ4_HUMAN;tr|E9PQK7|E9PQK7_HUMAN;tr|E9PK54|E9PK54_HUMAN;tr|E9PLF4|E9PLF4_HUMAN;tr|E9PPY6|E9PPY6_HUMAN;tr|A8K7Q2|A8K7Q2_HUMAN;tr|E9PN25|E9PN25_HUMAN;tr|E9PI65|E9PI65_HUMAN;sp|P54652|HSP72_HUMAN;tr|E9PS65|E9PS65_HUMAN;tr|E9PM13|E9PM13_HUMAN	sp|P11142|HSP7C_HUMAN;tr|E9PKE3|E9PKE3_HUMAN;sp|P11142-2|HSP7C_HUMAN;tr|E9PNE6|E9PNE6_HUMAN;tr|E9PN89|E9PN89_HUMAN;tr|E9PQQ4|E9PQQ4_HUMAN;tr|E9PQK7|E9PQK7_HUMAN;tr|E9PK54|E9PK54_HUMAN;tr|E9PLF4|E9PLF4_HUMAN	20;19;17;13;12;10;10;10;10;8;8;7;7;6;4;2	18;17;16;11;12;9;9;9;9;7;7;6;6;4;3;1	18;17;16;11;12;9;9;9;9;7;7;6;6;4;3;1	heat shock protein family A (Hsp70) member 8;heat shock protein family A (Hsp70) member 2	HSPA8;HSPA2	30.846	27.699	0.8096	>sp|P11142|HSP7C_HUMAN Heat shock cognate 71 kDa protein OS=Homo sapiens GN=HSPA8 PE=1 SV=1;>tr|E9PKE3|E9PKE3_HUMAN Heat shock cognate 71 kDa protein OS=Homo sapiens GN=HSPA8 PE=1 SV=1;>sp|P11142-2|HSP7C_HUMAN Isoform 2 of Heat shock cognate 71 kDa protein	16	20	18	18	39.9	36.5	36.5	70.897	646	646;627;493;500;312;171;178;184;187;137;410;132;168;639;223;151	0	30.846	28.844	12.327	4	0	Median	27.699	30.129	18.577	4	0	Median	0.8096	0.96004	8.7882	4	0	Median	666030000	25215000	348400000	292410000				43	69;104;118;308;333;381;452;486;487;488;495;529;558;578;595;612;677;682;693;720	True;True;True;True;False;True;True;True;True;True;True;True;True;True;True;True;False;True;True;True
sp|P11387|TOP1_HUMAN	sp|P11387|TOP1_HUMAN	3	3	3	topoisomerase (DNA) I	TOP1	0.559	0.5577	0.83125	>sp|P11387|TOP1_HUMAN DNA topoisomerase 1 OS=Homo sapiens GN=TOP1 PE=1 SV=2	1	3	3	3	4.8	4.8	4.8	90.725	765	765	0	0.559	0.60486	14.706	4	0	Median	0.5577	0.67325	9.8826	4	0	Median	0.83125	0.96814	18.026	4	0	Median	25283000	10458000	8455900	6369300				44	108;356;560	True;True;True
sp|P17066|HSP76_HUMAN;sp|P48741|HSP77_HUMAN	sp|P17066|HSP76_HUMAN;sp|P48741|HSP77_HUMAN	10;6	1;1	1;1	heat shock protein family A (Hsp70) member 6	HSPA6	44.613	31.946	0.71924	>sp|P17066|HSP76_HUMAN Heat shock 70 kDa protein 6 OS=Homo sapiens GN=HSPA6 PE=1 SV=2;>sp|P48741|HSP77_HUMAN Putative heat shock 70 kDa protein 7 OS=Homo sapiens GN=HSPA7 PE=5 SV=2	2	10	1	1	15.4	1.7	1.7	71.027	643	643;367	0	44.613	40.91	0.43541	3	3	Median	31.946	35.867	1.4873	3	3	Median	0.71924	0.86228	1.7911	3	3	Median	888200000	11542000	489580000	387070000				46	53;57;68;76;201;309;333;613;677;697	False;False;False;False;False;False;False;False;False;True
tr|E9PPJ5|E9PPJ5_HUMAN;sp|P21741|MK_HUMAN;tr|E9PLM6|E9PLM6_HUMAN;sp|P21741-2|MK_HUMAN	tr|E9PPJ5|E9PPJ5_HUMAN;sp|P21741|MK_HUMAN;tr|E9PLM6|E9PLM6_HUMAN;sp|P21741-2|MK_HUMAN	3;3;3;2	3;3;3;2	3;3;3;2	midkine (neurite growth-promoting factor 2)	MDK	1.5819	2.2236	1.4407	>tr|E9PPJ5|E9PPJ5_HUMAN Midkine (Fragment) OS=Homo sapiens GN=MDK PE=4 SV=1;>sp|P21741|MK_HUMAN Midkine OS=Homo sapiens GN=MDK PE=1 SV=1;>tr|E9PLM6|E9PLM6_HUMAN Midkine OS=Homo sapiens GN=MDK PE=4 SV=1;>sp|P21741-2|MK_HUMAN Isoform 2 of Midkine OS=Homo sap	4	3	3	3	27.5	27.5	27.5	14.374	131	131;143;156;87	0	1.5819	1.4506	10.75	3	1	Plateau	2.2236	2.4965	6.4245	3	1	Median	1.4407	1.7273	8.5429	3	1	Median	17648000	3662300	5734600	8251300				50	159;761;767	True;True;True
sp|P23284|PPIB_HUMAN	sp|P23284|PPIB_HUMAN	17	17	17	peptidylprolyl isomerase B	PPIB	1.1649	0.92527	0.77712	>sp|P23284|PPIB_HUMAN Peptidyl-prolyl cis-trans isomerase B OS=Homo sapiens GN=PPIB PE=1 SV=2	1	17	17	17	71.8	71.8	71.8	23.742	216	216	0	1.1649	1.1553	7.1456	21	0	Median	0.92527	1.0357	47.494	21	0	Median	0.77712	0.92039	42.156	21	0	Median	527160000	167620000	189550000	169990000				52	122;137;288;296;302;303;367;575;576;633;634;678;679;706;707;708;714	True;True;True;True;True;True;True;True;True;True;True;True;True;True;True;True;True
sp|P23588|IF4B_HUMAN;tr|E7EX17|E7EX17_HUMAN;tr|B4DS13|B4DS13_HUMAN;tr|F8VX11|F8VX11_HUMAN;tr|F8W0K0|F8W0K0_HUMAN;tr|F8VYE9|F8VYE9_HUMAN;tr|F8VSC7|F8VSC7_HUMAN;tr|F8VP89|F8VP89_HUMAN;tr|F8VRU1|F8VRU1_HUMAN	sp|P23588|IF4B_HUMAN;tr|E7EX17|E7EX17_HUMAN;tr|B4DS13|B4DS13_HUMAN;tr|F8VX11|F8VX11_HUMAN	16;16;12;10;6;6;6;6;3	16;16;12;10;6;6;6;6;3	16;16;12;10;6;6;6;6;3	eukaryotic translation initiation factor 4B	EIF4B	1.182	1.11	0.92751	>sp|P23588|IF4B_HUMAN Eukaryotic translation initiation factor 4B OS=Homo sapiens GN=EIF4B PE=1 SV=2;>tr|E7EX17|E7EX17_HUMAN Eukaryotic translation initiation factor 4B OS=Homo sapiens GN=EIF4B PE=1 SV=1;>tr|B4DS13|B4DS13_HUMAN Eukaryotic translation initi	9	16	16	16	31.1	31.1	31.1	69.15	611	611;616;572;360;170;185;227;275;175	0	1.182	1.1491	10.36	17	0	Median	1.11	1.1911	14.116	17	0	Median	0.92751	1.1084	10.775	17	0	Median	98692000	29115000	34356000	35222000				53	11;12;151;234;257;361;405;406;424;511;530;554;591;597;616;650	True;True;True;True;True;True;True;True;True;True;True;True;True;True;True;True
sp|P26368-2|U2AF2_HUMAN;sp|P26368|U2AF2_HUMAN;tr|K7ENG2|K7ENG2_HUMAN	sp|P26368-2|U2AF2_HUMAN;sp|P26368|U2AF2_HUMAN;tr|K7ENG2|K7ENG2_HUMAN	9;9;8	9;9;8	9;9;8	U2 small nuclear RNA auxiliary factor 2	U2AF2	1.2882	1.1039	0.8686	>sp|P26368-2|U2AF2_HUMAN Isoform 2 of Splicing factor U2AF 65 kDa subunit OS=Homo sapiens GN=U2AF2;>sp|P26368|U2AF2_HUMAN Splicing factor U2AF 65 kDa subunit OS=Homo sapiens GN=U2AF2 PE=1 SV=4;>tr|K7ENG2|K7ENG2_HUMAN Splicing factor U2AF 65 kDa subunit OS=	3	9	9	9	24.4	24.4	24.4	53.12	471	471;475;307	0	1.2882	1.2212	33.249	9	0	Median	1.1039	1.2698	27.914	9	0	Median	0.8686	1.0374	13.86	9	0	Median	203760000	81586000	63412000	58761000				55	51;228;299;387;388;396;570;741;742	True;True;True;True;True;True;True;True;True
sp|P26583|HMGB2_HUMAN;tr|D6R9A6|D6R9A6_HUMAN	sp|P26583|HMGB2_HUMAN;tr|D6R9A6|D6R9A6_HUMAN	11;6	11;6	8;6	high mobility group box 2	HMGB2	0.79405	0.96098	1.0949	>sp|P26583|HMGB2_HUMAN High mobility group protein B2 OS=Homo sapiens GN=HMGB2 PE=1 SV=2;>tr|D6R9A6|D6R9A6_HUMAN High mobility group protein B2 (Fragment) OS=Homo sapiens GN=HMGB2 PE=1 SV=1	2	11	11	8	34.9	34.9	28.7	24.033	209	209;134	0	0.79405	0.88958	48.778	13	0	Median	0.96098	1.2088	55.831	13	0	Median	1.0949	1.2861	12.215	13	0	Median	110870000	42127000	32401000	36345000				56	123;168;314;315;351;352;359;403;499;555;746	True;True;True;True;True;True;True;True;True;True;True
sp|P35268|RL22_HUMAN;tr|K7ERI7|K7ERI7_HUMAN;tr|K7EMH1|K7EMH1_HUMAN;tr|K7EP65|K7EP65_HUMAN;tr|K7EKS7|K7EKS7_HUMAN;tr|K7ELC4|K7ELC4_HUMAN;tr|K7EJT5|K7EJT5_HUMAN	sp|P35268|RL22_HUMAN;tr|K7ERI7|K7ERI7_HUMAN;tr|K7EMH1|K7EMH1_HUMAN;tr|K7EP65|K7EP65_HUMAN;tr|K7EKS7|K7EKS7_HUMAN;tr|K7ELC4|K7ELC4_HUMAN	6;5;4;3;3;3;2	6;5;4;3;3;3;2	6;5;4;3;3;3;2	ribosomal protein L22	RPL22	1.3221	0.98952	0.78585	>sp|P35268|RL22_HUMAN 60S ribosomal protein L22 OS=Homo sapiens GN=RPL22 PE=1 SV=2;>tr|K7ERI7|K7ERI7_HUMAN 60S ribosomal protein L22 OS=Homo sapiens GN=RPL22 PE=1 SV=1;>tr|K7EMH1|K7EMH1_HUMAN 60S ribosomal protein L22 (Fragment) OS=Homo sapiens GN=RPL22 PE	7	6	6	6	60.9	60.9	60.9	14.787	128	128;95;89;48;53;79;47	0	1.3221	1.2123	10.015	7	0	Median	0.98952	1.0428	21.051	7	0	Median	0.78585	0.92304	16.481	7	0	Median	1445100000	1209100000	124420000	111590000				61	34;223;336;337;728;749	True;True;True;True;True;True
sp|P35637-2|FUS_HUMAN;sp|P35637|FUS_HUMAN;tr|H3BPE7|H3BPE7_HUMAN	sp|P35637-2|FUS_HUMAN;sp|P35637|FUS_HUMAN;tr|H3BPE7|H3BPE7_HUMAN	8;8;8	8;8;8	7;7;7	FUS RNA binding protein	FUS	1.2546	1.2649	0.93915	>sp|P35637-2|FUS_HUMAN Isoform Short of RNA-binding protein FUS OS=Homo sapiens GN=FUS;>sp|P35637|FUS_HUMAN RNA-binding protein FUS OS=Homo sapiens GN=FUS PE=1 SV=1;>tr|H3BPE7|H3BPE7_HUMAN RNA-binding protein FUS OS=Homo sapiens GN=FUS PE=1 SV=1	3	8	8	7	17.9	17.9	17.9	53.354	525	525;526;527	0	1.2546	1.2198	11.602	13	0	Median	1.2649	1.3645	18.573	13	0	Median	0.93915	1.1346	15.315	13	0	Median	220360000	60994000	76563000	82799000				63	7;61;99;188;232;404;463;649	True;True;True;True;True;True;True;True
sp|P39019|RS19_HUMAN;tr|M0R2L9|M0R2L9_HUMAN;tr|M0QXK4|M0QXK4_HUMAN;tr|M0QYF7|M0QYF7_HUMAN;tr|M0R140|M0R140_HUMAN;tr|A0A075B6E2|A0A075B6E2_HUMAN	sp|P39019|RS19_HUMAN;tr|M0R2L9|M0R2L9_HUMAN;tr|M0QXK4|M0QXK4_HUMAN;tr|M0QYF7|M0QYF7_HUMAN;tr|M0R140|M0R140_HUMAN	4;2;2;2;2;1	4;2;2;2;2;1	4;2;2;2;2;1	ribosomal protein S19	RPS19	0.89941	0.77875	0.90127	>sp|P39019|RS19_HUMAN 40S ribosomal protein S19 OS=Homo sapiens GN=RPS19 PE=1 SV=2;>tr|M0R2L9|M0R2L9_HUMAN 40S ribosomal protein S19 (Fragment) OS=Homo sapiens GN=RPS19 PE=1 SV=1;>tr|M0QXK4|M0QXK4_HUMAN 40S ribosomal protein S19 (Fragment) OS=Homo sapiens	6	4	4	4	30.3	30.3	30.3	16.06	145	145;71;76;100;102;71	0	0.89941	0.88371	4.5028	4	0	Median	0.77875	0.82513	10.197	4	0	Median	0.90127	1.0682	15.35	4	0	Median	27413000	10511000	9494000	7408400				64	142;235;277;290	True;True;True;True
tr|M0R0F0|M0R0F0_HUMAN;sp|P46782|RS5_HUMAN;tr|M0R0R2|M0R0R2_HUMAN;tr|M0QZN2|M0QZN2_HUMAN	tr|M0R0F0|M0R0F0_HUMAN;sp|P46782|RS5_HUMAN;tr|M0R0R2|M0R0R2_HUMAN;tr|M0QZN2|M0QZN2_HUMAN	4;4;4;2	4;4;4;2	4;4;4;2	ribosomal protein S5	RPS5	0.74736	0.57259	0.76615	>tr|M0R0F0|M0R0F0_HUMAN 40S ribosomal protein S5 (Fragment) OS=Homo sapiens GN=RPS5 PE=1 SV=1;>sp|P46782|RS5_HUMAN 40S ribosomal protein S5 OS=Homo sapiens GN=RPS5 PE=1 SV=4;>tr|M0R0R2|M0R0R2_HUMAN 40S ribosomal protein S5 OS=Homo sapiens GN=RPS5 PE=1 SV=1	4	4	4	4	34.5	34.5	34.5	22.391	200	200;204;225;134	0	0.74736	0.70847	27.759	4	2	Median	0.57259	0.64398	19.586	4	2	Median	0.76615	0.96514	12.518	4	2	Median	41796000	18206000	13881000	9709000				67	62;271;653;717	True;True;True;True
sp|P46783|RS10_HUMAN;tr|F6U211|F6U211_HUMAN;tr|S4R435|S4R435_HUMAN	sp|P46783|RS10_HUMAN;tr|F6U211|F6U211_HUMAN;tr|S4R435|S4R435_HUMAN	3;2;2	3;2;2	3;2;2	ribosomal protein S10	RPS10	1.0414	0.83776	0.79003	>sp|P46783|RS10_HUMAN 40S ribosomal protein S10 OS=Homo sapiens GN=RPS10 PE=1 SV=1;>tr|F6U211|F6U211_HUMAN 40S ribosomal protein S10 OS=Homo sapiens GN=RPS10 PE=4 SV=1;>tr|S4R435|S4R435_HUMAN Protein RPS10-NUDT3 (Fragment) OS=Homo sapiens GN=RPS10-NUDT3 PE	3	3	3	3	26.1	26.1	26.1	18.898	165	165;172;286	0	1.0414	1.0238	20.694	3	0	Median	0.83776	0.98033	8.7301	3	0	Median	0.79003	1.0268	4.4361	3	0	Median	10525000	3516700	3931700	3076700				68	231;251;549	True;True;True
tr|X6RAC9|X6RAC9_HUMAN;sp|P47813|IF1AX_HUMAN;sp|O14602|IF1AY_HUMAN;tr|A6NJH9|A6NJH9_HUMAN	tr|X6RAC9|X6RAC9_HUMAN;sp|P47813|IF1AX_HUMAN;sp|O14602|IF1AY_HUMAN	5;5;4;2	5;5;4;2	5;5;4;2	eukaryotic translation initiation factor 1A, X-chromosomal;eukaryotic translation initiation factor 1A, X-linked;eukaryotic translation initiation factor 1A, Y-linked	LOC107984923;EIF1AX;EIF1AY	1.0106	0.8207	0.83946	>tr|X6RAC9|X6RAC9_HUMAN Eukaryotic translation initiation factor 1A, X-chromosomal OS=Homo sapiens GN=EIF1AX PE=1 SV=1;>sp|P47813|IF1AX_HUMAN Eukaryotic translation initiation factor 1A, X-chromosomal OS=Homo sapiens GN=EIF1AX PE=1 SV=2;>sp|O14602|IF1AY_HU	4	5	5	5	43.1	43.1	43.1	13.232	116	116;144;144;127	0	1.0106	1.0437	8.8373	6	0	Median	0.8207	0.99317	11.644	6	0	Median	0.83946	0.98712	8.1973	6	0	Median	69826000	23577000	25352000	20898000				70	89;144;385;584;731	True;True;True;True;True
tr|B7ZAR1|B7ZAR1_HUMAN;tr|E9PCA1|E9PCA1_HUMAN;sp|P48643|TCPE_HUMAN;sp|P48643-2|TCPE_HUMAN;tr|E7ENZ3|E7ENZ3_HUMAN	tr|B7ZAR1|B7ZAR1_HUMAN;tr|E9PCA1|E9PCA1_HUMAN;sp|P48643|TCPE_HUMAN;sp|P48643-2|TCPE_HUMAN;tr|E7ENZ3|E7ENZ3_HUMAN	4;4;4;3;3	4;4;4;3;3	4;4;4;3;3	chaperonin containing TCP1 subunit 5	CCT5	1.4486	1.0667	0.79428	>tr|B7ZAR1|B7ZAR1_HUMAN T-complex protein 1 subunit epsilon OS=Homo sapiens GN=CCT5 PE=1 SV=1;>tr|E9PCA1|E9PCA1_HUMAN T-complex protein 1 subunit epsilon OS=Homo sapiens GN=CCT5 PE=1 SV=1;>sp|P48643|TCPE_HUMAN T-complex protein 1 subunit epsilon OS=Homo sa	5	4	4	4	16.3	16.3	16.3	55.348	503	503;520;541;448;486	0	1.4486	1.3284	7.7558	3	0	Median	1.0667	1.1364	20.027	3	0	Median	0.79428	0.93293	5.2067	3	0	Median	14251000	4305700	5518100	4426900				71	187;289;292;593	True;True;True;True
sp|P53999|TCP4_HUMAN;tr|D6RC37|D6RC37_HUMAN;tr|D6R970|D6R970_HUMAN	sp|P53999|TCP4_HUMAN	6;1;1	6;1;1	6;1;1	SUB1 homolog, transcriptional regulator	SUB1	0.75637	0.47211	0.6152	>sp|P53999|TCP4_HUMAN Activated RNA polymerase II transcriptional coactivator p15 OS=Homo sapiens GN=SUB1 PE=1 SV=3	3	6	6	6	39.4	39.4	39.4	14.395	127	127;66;84	0	0.75637	0.72409	4.6826	8	0	Median	0.47211	0.52146	9.2259	8	0	Median	0.6152	0.733	9.3713	8	0	Median	400960000	172210000	130800000	97943000				73	180;244;245;347;518;523	True;True;True;True;True;True
sp|P62633-7|CNBP_HUMAN;sp|P62633-3|CNBP_HUMAN;sp|P62633-2|CNBP_HUMAN;sp|P62633-8|CNBP_HUMAN;sp|P62633-5|CNBP_HUMAN;sp|P62633|CNBP_HUMAN;sp|P62633-4|CNBP_HUMAN;sp|P62633-6|CNBP_HUMAN	sp|P62633-7|CNBP_HUMAN;sp|P62633-3|CNBP_HUMAN;sp|P62633-2|CNBP_HUMAN;sp|P62633-8|CNBP_HUMAN;sp|P62633-5|CNBP_HUMAN;sp|P62633|CNBP_HUMAN;sp|P62633-4|CNBP_HUMAN;sp|P62633-6|CNBP_HUMAN	6;6;6;6;6;6;6;6	6;6;6;6;6;6;6;6	6;6;6;6;6;6;6;6	CCHC-type zinc finger nucleic acid binding protein	CNBP	0.84712	0.58403	0.65334	>sp|P62633-7|CNBP_HUMAN Isoform 7 of Cellular nucleic acid-binding protein OS=Homo sapiens GN=CNBP;>sp|P62633-3|CNBP_HUMAN Isoform 3 of Cellular nucleic acid-binding protein OS=Homo sapiens GN=CNBP;>sp|P62633-2|CNBP_HUMAN Isoform 2 of Cellular nucleic acid	8	6	6	6	40	40	40	17.692	160	160;167;170;171;172;177;178;179	0	0.84712	0.83613	5.1925	7	0	Median	0.58403	0.6198	11.913	7	0	Median	0.65334	0.78136	9.1765	7	0	Median	28361000	11526000	9881200	6953900				83	92;102;103;179;237;673	True;True;True;True;True;True
sp|P62851|RS25_HUMAN;tr|E9PQK3|E9PQK3_HUMAN;tr|E9PK60|E9PK60_HUMAN	sp|P62851|RS25_HUMAN	5;2;2	5;2;2	5;2;2	ribosomal protein S25	RPS25	0.86832	0.7868	0.94907	>sp|P62851|RS25_HUMAN 40S ribosomal protein S25 OS=Homo sapiens GN=RPS25 PE=1 SV=1	3	5	5	5	30.4	30.4	30.4	13.742	125	125;39;39	0	0.86832	0.86972	8.9771	6	0	Median	0.7868	0.90606	22.077	6	0	Median	0.94907	1.1378	10.508	6	0	Median	48223000	18015000	16523000	13685000				85	8;66;121;344;494	True;True;True;True;True
sp|P63173|RL38_HUMAN;tr|J3KT73|J3KT73_HUMAN;tr|J3QL01|J3QL01_HUMAN;tr|J3KSP2|J3KSP2_HUMAN	sp|P63173|RL38_HUMAN;tr|J3KT73|J3KT73_HUMAN;tr|J3QL01|J3QL01_HUMAN	6;4;4;2	6;4;4;2	6;4;4;2	ribosomal protein L38	RPL38	0.98952	0.86004	0.85773	>sp|P63173|RL38_HUMAN 60S ribosomal protein L38 OS=Homo sapiens GN=RPL38 PE=1 SV=2;>tr|J3KT73|J3KT73_HUMAN 60S ribosomal protein L38 OS=Homo sapiens GN=RPL38 PE=1 SV=1;>tr|J3QL01|J3QL01_HUMAN 60S ribosomal protein L38 OS=Homo sapiens GN=RPL38 PE=1 SV=1	4	6	6	6	57.1	57.1	57.1	8.2178	70	70;64;67;21	0	0.98952	1.0304	7.6639	11	0	Median	0.86004	0.99656	21.906	11	0	Median	0.85773	1.0219	11.245	11	0	Median	656550000	221800000	220070000	214680000				87	294;353;408;517;765;766	True;True;True;True;True;True
tr|Q5T8M8|Q5T8M8_HUMAN;sp|P68133|ACTS_HUMAN;sp|P68032|ACTC_HUMAN;tr|A6NL76|A6NL76_HUMAN;sp|P63267|ACTH_HUMAN;sp|P62736|ACTA_HUMAN;tr|Q5T8M7|Q5T8M7_HUMAN;tr|F8WB63|F8WB63_HUMAN;tr|B8ZZJ2|B8ZZJ2_HUMAN;tr|C9JFL5|C9JFL5_HUMAN;tr|F6UVQ4|F6UVQ4_HUMAN;tr|F6QUT6|F6QUT6_HUMAN	tr|Q5T8M8|Q5T8M8_HUMAN;sp|P68133|ACTS_HUMAN;sp|P68032|ACTC_HUMAN;tr|A6NL76|A6NL76_HUMAN;sp|P63267|ACTH_HUMAN;sp|P62736|ACTA_HUMAN;tr|Q5T8M7|Q5T8M7_HUMAN;tr|F8WB63|F8WB63_HUMAN;tr|B8ZZJ2|B8ZZJ2_HUMAN;tr|C9JFL5|C9JFL5_HUMAN;tr|F6UVQ4|F6UVQ4_HUMAN;tr|F6QUT6|F6QUT6_HUMAN	7;7;7;6;6;6;5;4;4;4;4;4	1;1;1;1;1;1;0;1;1;1;1;1	1;1;1;1;1;1;0;1;1;1;1;1	actin, alpha 1, skeletal muscle;actin, alpha, cardiac muscle 1;actin, gamma 2, smooth muscle, enteric;actin, alpha 2, smooth muscle, aorta	ACTA1;ACTC1;ACTG2;ACTA2	NaN	NaN	NaN	>tr|Q5T8M8|Q5T8M8_HUMAN Actin, alpha skeletal muscle OS=Homo sapiens GN=ACTA1 PE=3 SV=1;>sp|P68133|ACTS_HUMAN Actin, alpha skeletal muscle OS=Homo sapiens GN=ACTA1 PE=1 SV=1;>sp|P68032|ACTC_HUMAN Actin, alpha cardiac muscle 1 OS=Homo sapiens GN=ACTC1 PE=1	12	7	1	1	30.3	5.6	5.6	32.048	287	287;377;377;254;376;377;342;105;119;145;151;151	0	NaN	NaN	NaN	1	0	Median	NaN	NaN	NaN	1	0	Median	NaN	NaN	NaN	1	0	Median	14403000	8521200	3240200	2641400				88	31;135;162;282;339;624;768	False;False;False;False;False;False;True
tr|A0A087WVQ9|A0A087WVQ9_HUMAN;sp|Q5VTE0|EF1A3_HUMAN;sp|P68104|EF1A1_HUMAN;sp|Q05639|EF1A2_HUMAN;tr|A6PW80|A6PW80_HUMAN;tr|Q5JR01|Q5JR01_HUMAN;tr|A0A087WV01|A0A087WV01_HUMAN	tr|A0A087WVQ9|A0A087WVQ9_HUMAN;sp|Q5VTE0|EF1A3_HUMAN;sp|P68104|EF1A1_HUMAN;sp|Q05639|EF1A2_HUMAN	5;5;5;3;2;2;2	5;5;5;3;2;2;2	5;5;5;3;2;2;2	eukaryotic translation elongation factor 1 alpha 1;eukaryotic translation elongation factor 1 alpha 2	EEF1A1;EEF1A2	1.4596	1.2398	0.85109	>tr|A0A087WVQ9|A0A087WVQ9_HUMAN Elongation factor 1-alpha 1 OS=Homo sapiens GN=EEF1A1 PE=4 SV=1;>sp|Q5VTE0|EF1A3_HUMAN Putative elongation factor 1-alpha-like 3 OS=Homo sapiens GN=EEF1A1P5 PE=5 SV=1;>sp|P68104|EF1A1_HUMAN Elongation factor 1-alpha 1 OS=Hom	7	5	5	5	20	20	20	47.883	441	441;462;462;463;107;145;426	0	1.4596	1.4289	29.457	4	0	Median	1.2398	1.3811	20.878	4	0	Median	0.85109	1.0039	14.693	4	0	Median	69228000	23920000	22718000	22590000				89	304;559;620;651;699	True;True;True;True;True
sp|P68363|TBA1B_HUMAN;sp|P68363-2|TBA1B_HUMAN;sp|Q71U36-2|TBA1A_HUMAN;sp|Q9BQE3|TBA1C_HUMAN;sp|Q71U36|TBA1A_HUMAN;tr|F5H5D3|F5H5D3_HUMAN;sp|P68366-2|TBA4A_HUMAN;sp|P68366|TBA4A_HUMAN;sp|Q13748|TBA3C_HUMAN;sp|Q13748-2|TBA3C_HUMAN;tr|F8VVB9|F8VVB9_HUMAN;sp|Q9NY65-2|TBA8_HUMAN;sp|Q9NY65|TBA8_HUMAN;sp|Q6PEY2|TBA3E_HUMAN;tr|C9J2C0|C9J2C0_HUMAN;tr|C9JDS9|C9JDS9_HUMAN;tr|F8VQQ4|F8VQQ4_HUMAN;tr|F8VX09|F8…	sp|P68363|TBA1B_HUMAN;sp|P68363-2|TBA1B_HUMAN;sp|Q71U36-2|TBA1A_HUMAN;sp|Q9BQE3|TBA1C_HUMAN;sp|Q71U36|TBA1A_HUMAN;tr|F5H5D3|F5H5D3_HUMAN;sp|P68366-2|TBA4A_HUMAN;sp|P68366|TBA4A_HUMAN;sp|Q13748|TBA3C_HUMAN;sp|Q13748-2|TBA3C_HUMAN;tr|F8VVB9|F8VVB9_HUMAN;sp|Q9NY65-2|TBA8_HUMAN;sp|Q9NY65|TBA8_HUMAN;sp|Q6PEY2|TBA3E_HUMAN;tr|C9J2C0|C9J2C0_HUMAN	12;10;10;10;10;10;9;9;9;8;6;6;6;6;6;5;5;3;3;3;3;2;2;2;2;2;1;1;1;1;1;1;1	12;10;10;10;10;10;9;9;9;8;6;6;6;6;6;5;5;3;3;3;3;2;2;2;2;2;1;1;1;1;1;1;1	12;10;10;10;10;10;9;9;9;8;6;6;6;6;6;5;5;3;3;3;3;2;2;2;2;2;1;1;1;1;1;1;1	tubulin alpha 1b;tubulin alpha 1a;tubulin alpha 1c;tubulin alpha 4a;tubulin alpha 3d;tubulin alpha 3c;enoyl-CoA hydratase and 3-hydroxyacyl CoA dehydrogenase;tubulin alpha 8;tubulin alpha 3e;tubulin alpha like 3	TUBA1B;TUBA1A;TUBA1C;TUBA4A;TUBA3D;TUBA3C;EHHADH;TUBA8;TUBA3E;TUBAL3	3.9103	2.5729	0.68266	>sp|P68363|TBA1B_HUMAN Tubulin alpha-1B chain OS=Homo sapiens GN=TUBA1B PE=1 SV=1;>sp|P68363-2|TBA1B_HUMAN Isoform 2 of Tubulin alpha-1B chain OS=Homo sapiens GN=TUBA1B;>sp|Q71U36-2|TBA1A_HUMAN Isoform 2 of Tubulin alpha-1A chain OS=Homo sapiens GN=TUBA1A;	33	12	12	12	41.9	41.9	41.9	50.151	451	451;335;416;449;451;519;433;448;450;418;247;383;449;450;467;156;219;75;81;112;130;49;153;180;198;275;26;47;120;231;241;406;446	0	3.9103	3.6974	11.482	12	0	Median	2.5729	2.8666	15.044	12	0	Median	0.68266	0.83877	8.8671	12	0	Median	316950000	38717000	158320000	119920000				90	79;90;141;200;379;401;435;470;512;571;656;702	True;True;True;True;True;True;True;True;True;True;True;True
sp|P68371|TBB4B_HUMAN;sp|P04350|TBB4A_HUMAN;tr|M0R0X0|M0R0X0_HUMAN;tr|M0QY85|M0QY85_HUMAN;tr|M0QY37|M0QY37_HUMAN;tr|M0QX14|M0QX14_HUMAN;tr|M0R2D3|M0R2D3_HUMAN;tr|M0QZL7|M0QZL7_HUMAN;tr|M0R278|M0R278_HUMAN;tr|A0A075B724|A0A075B724_HUMAN;tr|M0QYM7|M0QYM7_HUMAN	sp|P68371|TBB4B_HUMAN;sp|P04350|TBB4A_HUMAN	10;5;2;2;2;2;2;2;2;1;1	3;2;2;2;2;2;1;2;2;1;1	2;1;1;1;1;1;1;1;1;0;1	tubulin beta 4B class IVb;tubulin beta 4A class IVa	TUBB4B;TUBB4A	4.1463	2.634	0.65955	>sp|P68371|TBB4B_HUMAN Tubulin beta-4B chain OS=Homo sapiens GN=TUBB4B PE=1 SV=1;>sp|P04350|TBB4A_HUMAN Tubulin beta-4A chain OS=Homo sapiens GN=TUBB4A PE=1 SV=2	11	10	3	2	31.9	12.1	8.8	49.83	445	445;444;103;107;109;110;155;158;167;119;161	0	4.1463	3.8021	44.976	3	0	Median	2.634	2.9573	38.328	3	0	Median	0.65955	0.78877	4.8995	3	0	Median	49103000	8744400	24533000	15826000				91	82;192;225;242;243;323;326;376;439;490	True;False;True;False;False;True;False;False;False;False
sp|P78347-2|GTF2I_HUMAN;sp|P78347-4|GTF2I_HUMAN;sp|P78347-3|GTF2I_HUMAN;sp|P78347|GTF2I_HUMAN;tr|C9J6M0|C9J6M0_HUMAN;sp|P78347-5|GTF2I_HUMAN	sp|P78347-2|GTF2I_HUMAN;sp|P78347-4|GTF2I_HUMAN;sp|P78347-3|GTF2I_HUMAN;sp|P78347|GTF2I_HUMAN	6;6;6;6;1;1	6;6;6;6;1;1	6;6;6;6;1;1	general transcription factor IIi	GTF2I	0.94251	0.75395	0.81046	>sp|P78347-2|GTF2I_HUMAN Isoform 2 of General transcription factor II-I OS=Homo sapiens GN=GTF2I;>sp|P78347-4|GTF2I_HUMAN Isoform 4 of General transcription factor II-I OS=Homo sapiens GN=GTF2I;>sp|P78347-3|GTF2I_HUMAN Isoform 3 of General transcription fa	6	6	6	6	8	8	8	107.97	957	957;977;978;998;106;274	0	0.94251	0.88992	11.801	6	0	Median	0.75395	0.84548	15.183	6	0	Median	0.81046	0.95601	19.936	6	0	Median	31378000	11247000	10341000	9790000				92	55;197;310;539;669;743	True;True;True;True;True;True
tr|A0A087X2D0|A0A087X2D0_HUMAN;sp|P84103-2|SRSF3_HUMAN;sp|P84103|SRSF3_HUMAN	tr|A0A087X2D0|A0A087X2D0_HUMAN;sp|P84103-2|SRSF3_HUMAN;sp|P84103|SRSF3_HUMAN	5;5;5	5;5;5	5;5;5	serine and arginine rich splicing factor 3	SRSF3	1.291	1.1239	0.93263	>tr|A0A087X2D0|A0A087X2D0_HUMAN Serine/arginine-rich-splicing factor 3 OS=Homo sapiens GN=SRSF3 PE=4 SV=1;>sp|P84103-2|SRSF3_HUMAN Isoform 2 of Serine/arginine-rich splicing factor 3 OS=Homo sapiens GN=SRSF3;>sp|P84103|SRSF3_HUMAN Serine/arginine-rich spli	3	5	5	5	63.2	63.2	63.2	10.32	95	95;124;164	0	1.291	1.2917	29.956	5	0	Median	1.1239	1.3079	30.954	5	0	Median	0.93263	1.0954	7.6028	5	0	Median	81167000	22058000	29971000	29138000				97	23;131;477;478;732	True;True;True;True;True
sp|P98179|RBM3_HUMAN	sp|P98179|RBM3_HUMAN	9	9	9	RNA binding motif (RNP1, RRM) protein 3	RBM3	1.0878	0.75806	0.6877	>sp|P98179|RBM3_HUMAN Putative RNA-binding protein 3 OS=Homo sapiens GN=RBM3 PE=1 SV=1	1	9	9	9	65	65	65	17.17	157	157	0	1.0878	1.0312	13.348	9	0	Median	0.75806	0.85343	24.976	9	0	Median	0.6877	0.83847	27.63	9	0	Median	167930000	57549000	68747000	41629000				99	50;233;390;391;482;603;604;771;773	True;True;True;True;True;True;True;True;True
sp|Q00688|FKBP3_HUMAN	sp|Q00688|FKBP3_HUMAN	3	3	3	FK506 binding protein 3	FKBP3	0.89879	0.83929	0.9932	>sp|Q00688|FKBP3_HUMAN Peptidyl-prolyl cis-trans isomerase FKBP3 OS=Homo sapiens GN=FKBP3 PE=1 SV=1	1	3	3	3	17.4	17.4	17.4	25.177	224	224	0	0.89879	0.91517	8.8066	4	2	Median	0.83929	1.1014	24.087	4	2	Median	0.9932	1.1568	18.172	4	2	Median	15778000	5260900	5050500	5466400				100	211;420;553	True;True;True
sp|Q01081|U2AF1_HUMAN;sp|Q01081-2|U2AF1_HUMAN;sp|Q01081-4|U2AF1_HUMAN;sp|Q8WU68-3|U2AF4_HUMAN;sp|Q8WU68|U2AF4_HUMAN;tr|M0QYK5|M0QYK5_HUMAN;sp|Q01081-3|U2AF1_HUMAN;tr|M0R2N4|M0R2N4_HUMAN;sp|Q8WU68-2|U2AF4_HUMAN	sp|Q01081|U2AF1_HUMAN;sp|Q01081-2|U2AF1_HUMAN;sp|Q01081-4|U2AF1_HUMAN	5;4;3;2;2;1;1;1;1	5;4;3;2;2;1;1;1;1	5;4;3;2;2;1;1;1;1	U2 small nuclear RNA auxiliary factor 1 like 5;U2 small nuclear RNA auxiliary factor 1;U2 small nuclear RNA auxiliary factor 1 like 4	U2AF1L5;U2AF1;U2AF1L4	1.25	0.96519	0.85678	>sp|Q01081|U2AF1_HUMAN Splicing factor U2AF 35 kDa subunit OS=Homo sapiens GN=U2AF1 PE=1 SV=3;>sp|Q01081-2|U2AF1_HUMAN Isoform 2 of Splicing factor U2AF 35 kDa subunit OS=Homo sapiens GN=U2AF1;>sp|Q01081-4|U2AF1_HUMAN Isoform 4 of Splicing factor U2AF 35 k	9	5	5	5	25.4	25.4	25.4	27.872	240	240;240;167;181;220;66;75;97;202	0	1.25	1.1462	24.386	5	0	Median	0.96519	1.0837	17.835	5	0	Median	0.85678	1.0272	8.0071	5	0	Median	86270000	25020000	32760000	28489000				102	22;80;219;480;525	True;True;True;True;True
sp|Q13151|ROA0_HUMAN	sp|Q13151|ROA0_HUMAN	3	3	3	heterogeneous nuclear ribonucleoprotein A0	HNRNPA0	0.54521	0.34699	0.58954	>sp|Q13151|ROA0_HUMAN Heterogeneous nuclear ribonucleoprotein A0 OS=Homo sapiens GN=HNRNPA0 PE=1 SV=1	1	3	3	3	10.8	10.8	10.8	30.84	305	305	0	0.54521	0.51478	19.046	4	0	Median	0.34699	0.36966	13.796	4	0	Median	0.58954	0.69958	8.7098	4	0	Median	13405000	6622900	3990300	2791500				105	84;342;561	True;True;True
sp|Q13442|HAP28_HUMAN;tr|F8WBW6|F8WBW6_HUMAN	sp|Q13442|HAP28_HUMAN	15;3	15;3	15;3	PDGFA associated protein 1	PDAP1	1.0696	0.80311	0.70712	>sp|Q13442|HAP28_HUMAN 28 kDa heat- and acid-stable phosphoprotein OS=Homo sapiens GN=PDAP1 PE=1 SV=1	2	15	15	15	68.5	68.5	68.5	20.63	181	181;39	0	1.0696	1.0857	14.162	16	0	Median	0.80311	0.8633	16.686	16	0	Median	0.70712	0.83845	15.255	16	0	Median	161260000	56677000	58382000	46200000				107	42;67;70;183;184;268;341;369;370;451;455;526;527;582;727	True;True;True;True;True;True;True;True;True;True;True;True;True;True;True
sp|Q14257|RCN2_HUMAN;sp|Q14257-2|RCN2_HUMAN;tr|H0YL43|H0YL43_HUMAN;tr|A8MXP8|A8MXP8_HUMAN	sp|Q14257|RCN2_HUMAN;sp|Q14257-2|RCN2_HUMAN;tr|H0YL43|H0YL43_HUMAN	4;4;3;1	4;4;3;1	4;4;3;1	reticulocalbin 2	RCN2	8.7599	5.3678	0.61277	>sp|Q14257|RCN2_HUMAN Reticulocalbin-2 OS=Homo sapiens GN=RCN2 PE=1 SV=1;>sp|Q14257-2|RCN2_HUMAN Isoform 2 of Reticulocalbin-2 OS=Homo sapiens GN=RCN2;>tr|H0YL43|H0YL43_HUMAN Reticulocalbin-2 (Fragment) OS=Homo sapiens GN=RCN2 PE=1 SV=1	4	4	4	4	17.4	17.4	17.4	36.876	317	317;335;155;216	0	8.7599	8.5165	74.33	3	2	Median	5.3678	5.7186	90.351	3	2	Median	0.61277	0.71974	33.308	3	2	Median	9539100	895600	5691900	2951600				109	287;397;513;515	True;True;True;True
sp|Q14331|FRG1_HUMAN;tr|E9PLY7|E9PLY7_HUMAN;sp|Q9BZ01|FRG1B_HUMAN;tr|E9PRR7|E9PRR7_HUMAN;tr|H0YEZ2|H0YEZ2_HUMAN	sp|Q14331|FRG1_HUMAN;tr|E9PLY7|E9PLY7_HUMAN;sp|Q9BZ01|FRG1B_HUMAN;tr|E9PRR7|E9PRR7_HUMAN	6;4;4;3;2	6;4;4;3;2	6;4;4;3;2	FSHD region gene 1	FRG1	1.2838	1.1451	0.9441	>sp|Q14331|FRG1_HUMAN Protein FRG1 OS=Homo sapiens GN=FRG1 PE=1 SV=1;>tr|E9PLY7|E9PLY7_HUMAN Protein FRG1 (Fragment) OS=Homo sapiens GN=FRG1 PE=4 SV=3;>sp|Q9BZ01|FRG1B_HUMAN Protein FRG1B OS=Homo sapiens GN=FRG1B PE=2 SV=1;>tr|E9PRR7|E9PRR7_HUMAN Protein F	5	6	6	6	24	24	24	29.172	258	258;103;182;116;75	0	1.2838	1.2835	15.448	7	0	Median	1.1451	1.3932	15.009	7	0	Median	0.9441	1.1382	10.508	7	0	Median	44909000	12239000	16361000	16309000				110	97;343;346;504;632;762	True;True;True;True;True;True
sp|Q15029-2|U5S1_HUMAN;sp|Q15029|U5S1_HUMAN;sp|Q15029-3|U5S1_HUMAN;tr|K7EP67|K7EP67_HUMAN;tr|K7EJ74|K7EJ74_HUMAN;tr|K7EIV5|K7EIV5_HUMAN;tr|K7EIT3|K7EIT3_HUMAN	sp|Q15029-2|U5S1_HUMAN;sp|Q15029|U5S1_HUMAN;sp|Q15029-3|U5S1_HUMAN	33;33;32;11;4;1;1	33;33;32;11;4;1;1	33;33;32;11;4;1;1	elongation factor Tu GTP binding domain containing 2	EFTUD2	332.66	220.53	0.58898	>sp|Q15029-2|U5S1_HUMAN Isoform 2 of 116 kDa U5 small nuclear ribonucleoprotein component OS=Homo sapiens GN=EFTUD2;>sp|Q15029|U5S1_HUMAN 116 kDa U5 small nuclear ribonucleoprotein component OS=Homo sapiens GN=EFTUD2 PE=1 SV=1;>sp|Q15029-3|U5S1_HUMAN Isofo	7	33	33	33	57.7	57.7	57.7	105.38	937	937;972;962;223;134;106;148	0	332.66	304.01	78.39	50	49	Linear	220.53	279.79	78.336	50	49	Linear	0.58898	0.70439	13.637	50	49	Median	825880000	31196000	522460000	272230000				111	24;91;202;203;249;250;255;291;295;316;317;327;334;364;392;418;461;557;572;573;574;618;626;627;635;652;687;695;696;716;744;754;774	True;True;True;True;True;True;True;True;True;True;True;True;True;True;True;True;True;True;True;True;True;True;True;True;True;True;True;True;True;True;True;True;True
sp|Q15208|STK38_HUMAN	sp|Q15208|STK38_HUMAN	4	4	4	serine/threonine kinase 38	STK38	0.52685	0.36006	0.57822	>sp|Q15208|STK38_HUMAN Serine/threonine-protein kinase 38 OS=Homo sapiens GN=STK38 PE=1 SV=1	1	4	4	4	14	14	14	54.19	465	465	0	0.52685	0.49971	16.155	5	0	Median	0.36006	0.4008	16.729	5	0	Median	0.57822	0.68679	14.882	5	0	Median	41718000	19728000	12369000	9621000				112	52;198;301;726	True;True;True;True
sp|Q16629-3|SRSF7_HUMAN;sp|Q16629-2|SRSF7_HUMAN;sp|Q16629-4|SRSF7_HUMAN;tr|C9JAB2|C9JAB2_HUMAN;sp|Q16629|SRSF7_HUMAN;tr|F8WEA1|F8WEA1_HUMAN	sp|Q16629-3|SRSF7_HUMAN;sp|Q16629-2|SRSF7_HUMAN;sp|Q16629-4|SRSF7_HUMAN;tr|C9JAB2|C9JAB2_HUMAN;sp|Q16629|SRSF7_HUMAN;tr|F8WEA1|F8WEA1_HUMAN	4;4;4;4;4;2	4;4;4;4;4;2	4;4;4;4;4;2	serine and arginine rich splicing factor 7	SRSF7	1.4401	1.4046	0.95849	>sp|Q16629-3|SRSF7_HUMAN Isoform 3 of Serine/arginine-rich splicing factor 7 OS=Homo sapiens GN=SRSF7;>sp|Q16629-2|SRSF7_HUMAN Isoform 2 of Serine/arginine-rich splicing factor 7 OS=Homo sapiens GN=SRSF7;>sp|Q16629-4|SRSF7_HUMAN Isoform 4 of Serine/arginin	6	4	4	4	41.7	41.7	41.7	15.257	132	132;135;226;235;238;51	0	1.4401	1.3651	6.5952	5	0	Median	1.4046	1.5195	11.676	5	0	Median	0.95849	1.1366	5.7436	5	0	Median	38905000	10593000	14581000	13730000				115	241;479;540;733	True;True;True;True
sp|Q3ZCM7|TBB8_HUMAN;tr|A0A075B736|A0A075B736_HUMAN;tr|Q5SQY0|Q5SQY0_HUMAN	sp|Q3ZCM7|TBB8_HUMAN;tr|A0A075B736|A0A075B736_HUMAN;tr|Q5SQY0|Q5SQY0_HUMAN	4;3;3	1;1;1	1;1;1	tubulin beta 8 class VIII	TUBB8	NaN	NaN	NaN	>sp|Q3ZCM7|TBB8_HUMAN Tubulin beta-8 chain OS=Homo sapiens GN=TUBB8 PE=1 SV=2;>tr|A0A075B736|A0A075B736_HUMAN Tubulin beta-8 chain OS=Homo sapiens GN=TUBB8 PE=1 SV=1;>tr|Q5SQY0|Q5SQY0_HUMAN Tubulin beta-8 chain OS=Homo sapiens GN=TUBB8 PE=1 SV=1	3	4	1	1	14.6	7.2	7.2	49.775	444	444;407;410	0	NaN	NaN	NaN	1	0	Median	NaN	NaN	NaN	1	0	Median	NaN	NaN	NaN	1	0	Median	31166000	3202800	13653000	14310000				119	82;147;326;376	False;True;False;False
sp|Q6P2Q9|PRP8_HUMAN;tr|I3L0J9|I3L0J9_HUMAN;tr|I3L3Z8|I3L3Z8_HUMAN;tr|I3L1T8|I3L1T8_HUMAN	sp|Q6P2Q9|PRP8_HUMAN	87;28;11;1	87;28;11;1	87;28;11;1	pre-mRNA processing factor 8	PRPF8	99.975	70.721	0.76676	>sp|Q6P2Q9|PRP8_HUMAN Pre-mRNA-processing-splicing factor 8 OS=Homo sapiens GN=PRPF8 PE=1 SV=2	4	87	87	87	45.2	45.2	45.2	273.6	2335	2335;1013;250;116	0	99.975	98.229	192.13	4	0	Median	70.721	74.525	182.65	4	0	Median	0.76676	0.91812	8.0171	4	0	Median	2796100000	277350000	1502300000	1016400000				124	26;35;36;41;56;59;63;73;78;96;111;112;117;125;129;138;150;153;161;170;174;181;189;193;204;207;208;230;254;263;266;272;273;274;285;293;319;320;331;348;371;389;398;402;413;419;423;438;449;475;476;508;514;516;520;521;536;537;542;563;587;588;594;602;630;638;639;642;648;657;658;659;667;668;674;675;681;694;719;734;735;738;739;747;757;763;764	True;True;True;True;True;True;True;True;True;True;True;True;True;True;True;True;True;True;True;True;True;True;True;True;True;True;True;True;True;True;True;True;True;True;True;True;True;True;True;True;True;True;True;True;True;True;True;True;True;True;True;True;True;True;True;True;True;True;True;True;True;True;True;True;True;True;True;True;True;True;True;True;True;True;True;True;True;True;True;True…
tr|C9JYQ9|C9JYQ9_HUMAN;sp|Q6P5R6|RL22L_HUMAN;tr|H0Y8C2|H0Y8C2_HUMAN	tr|C9JYQ9|C9JYQ9_HUMAN;sp|Q6P5R6|RL22L_HUMAN;tr|H0Y8C2|H0Y8C2_HUMAN	3;3;3	3;3;3	3;3;3	ribosomal protein L22 like 1	RPL22L1	0.73882	0.78433	1.0121	>tr|C9JYQ9|C9JYQ9_HUMAN 60S ribosomal protein L22-like 1 OS=Homo sapiens GN=RPL22L1 PE=1 SV=1;>sp|Q6P5R6|RL22L_HUMAN 60S ribosomal protein L22-like 1 OS=Homo sapiens GN=RPL22L1 PE=1 SV=2;>tr|H0Y8C2|H0Y8C2_HUMAN 60S ribosomal protein L22-like 1 (Fragment) O	3	3	3	3	39.7	39.7	39.7	14.478	121	121;122;142	0	0.73882	0.69759	11.991	4	0	Median	0.78433	0.8578	17.933	4	0	Median	1.0121	1.2011	17.984	4	0	Median	53984000	23087000	15670000	15226000				125	215;647;729	True;True;True
sp|Q8IWS0-3|PHF6_HUMAN;sp|Q8IWS0|PHF6_HUMAN;tr|Q5JRC6|Q5JRC6_HUMAN;sp|Q8IWS0-5|PHF6_HUMAN;sp|Q8IWS0-4|PHF6_HUMAN;sp|Q8IWS0-2|PHF6_HUMAN	sp|Q8IWS0-3|PHF6_HUMAN;sp|Q8IWS0|PHF6_HUMAN;tr|Q5JRC6|Q5JRC6_HUMAN;sp|Q8IWS0-5|PHF6_HUMAN;sp|Q8IWS0-4|PHF6_HUMAN;sp|Q8IWS0-2|PHF6_HUMAN	6;6;5;5;4;4	6;6;5;5;4;4	6;6;5;5;4;4	PHD finger protein 6	PHF6	1.0287	0.99798	0.9517	>sp|Q8IWS0-3|PHF6_HUMAN Isoform 3 of PHD finger protein 6 OS=Homo sapiens GN=PHF6;>sp|Q8IWS0|PHF6_HUMAN PHD finger protein 6 OS=Homo sapiens GN=PHF6 PE=1 SV=1;>tr|Q5JRC6|Q5JRC6_HUMAN PHD finger protein 6 OS=Homo sapiens GN=PHF6 PE=1 SV=1;>sp|Q8IWS0-5|PHF6_	6	6	6	6	22.8	22.8	22.8	41.219	364	364;365;324;331;310;312	0	1.0287	1.0111	18.049	6	0	Median	0.99798	1.0892	14.659	6	0	Median	0.9517	1.128	6.408	6	0	Median	31401000	10935000	10883000	9582100				131	417;465;589;680;684;685	True;True;True;True;True;True
sp|Q8NC51-4|PAIRB_HUMAN;sp|Q8NC51-3|PAIRB_HUMAN;sp|Q8NC51-2|PAIRB_HUMAN;sp|Q8NC51|PAIRB_HUMAN	sp|Q8NC51-4|PAIRB_HUMAN;sp|Q8NC51-3|PAIRB_HUMAN;sp|Q8NC51-2|PAIRB_HUMAN;sp|Q8NC51|PAIRB_HUMAN	3;3;3;3	3;3;3;3	3;3;3;3	SERPINE1 mRNA binding protein 1	SERBP1	1.0432	0.78716	0.85933	>sp|Q8NC51-4|PAIRB_HUMAN Isoform 4 of Plasminogen activator inhibitor 1 RNA-binding protein OS=Homo sapiens GN=SERBP1;>sp|Q8NC51-3|PAIRB_HUMAN Isoform 3 of Plasminogen activator inhibitor 1 RNA-binding protein OS=Homo sapiens GN=SERBP1;>sp|Q8NC51-2|PAIRB_H	4	3	3	3	15	15	15	42.426	387	387;393;402;408	0	1.0432	1.0142	19.473	3	0	Median	0.78716	0.83861	16.215	3	0	Median	0.85933	1.0277	2.0361	3	0	Median	11561000	3580700	3580200	4400300				135	501;538;545	True;True;True
sp|Q8WUA2|PPIL4_HUMAN	sp|Q8WUA2|PPIL4_HUMAN	15	15	15	peptidylprolyl isomerase like 4	PPIL4	0.91798	0.70706	0.7914	>sp|Q8WUA2|PPIL4_HUMAN Peptidyl-prolyl cis-trans isomerase-like 4 OS=Homo sapiens GN=PPIL4 PE=1 SV=1	1	15	15	15	40.9	40.9	40.9	57.224	492	492	0	0.91798	0.88075	34.371	20	0	Median	0.70706	0.86968	16.153	20	0	Median	0.7914	0.92928	25.977	20	0	Median	215510000	76236000	73909000	65367000				138	81;109;236;300;306;322;422;546;547;550;580;645;671;769;770	True;True;True;True;True;True;True;True;True;True;True;True;True;True;True
sp|Q92804-2|RBP56_HUMAN;sp|Q92804|RBP56_HUMAN;tr|A0A075B7D9|A0A075B7D9_HUMAN;tr|A0A075B7F2|A0A075B7F2_HUMAN;tr|A0A075B7E4|A0A075B7E4_HUMAN;tr|A0A075B7F4|A0A075B7F4_HUMAN;tr|A0A075B7C1|A0A075B7C1_HUMAN	sp|Q92804-2|RBP56_HUMAN;sp|Q92804|RBP56_HUMAN;tr|A0A075B7D9|A0A075B7D9_HUMAN	8;8;5;3;2;2;1	7;7;4;3;2;2;1	7;7;4;3;2;2;1	TATA-box binding protein associated factor 15	TAF15	1.161	0.85119	0.7066	>sp|Q92804-2|RBP56_HUMAN Isoform Short of TATA-binding protein-associated factor 2N OS=Homo sapiens GN=TAF15;>sp|Q92804|RBP56_HUMAN TATA-binding protein-associated factor 2N OS=Homo sapiens GN=TAF15 PE=1 SV=1;>tr|A0A075B7D9|A0A075B7D9_HUMAN TATA-binding pr	7	8	7	7	26.1	23.8	23.8	61.557	589	589;592;449;239;121;214;102	0	1.161	1.2303	9.1786	6	0	Median	0.85119	0.99706	16.928	6	0	Median	0.7066	0.87719	5.4685	6	0	Median	90599000	31203000	32403000	26993000				141	6;177;178;232;519;562;605;637	True;True;True;False;True;True;True;True
sp|Q96CT7|CC124_HUMAN;tr|M0R2F5|M0R2F5_HUMAN	sp|Q96CT7|CC124_HUMAN	11;5	11;5	11;5	coiled-coil domain containing 124	CCDC124	1.002	0.86746	0.87369	>sp|Q96CT7|CC124_HUMAN Coiled-coil domain-containing protein 124 OS=Homo sapiens GN=CCDC124 PE=1 SV=1	2	11	11	11	48	48	48	25.835	223	223;137	0	1.002	1.0151	9.0268	11	0	Median	0.86746	1.0519	17.913	11	0	Median	0.87369	1.1006	11.851	11	0	Median	103820000	34761000	34377000	34680000				142	3;64;407;410;411;534;567;590;654;655;713	True;True;True;True;True;True;True;True;True;True;True
sp|Q9Y383-3|LC7L2_HUMAN;sp|Q9Y383-2|LC7L2_HUMAN;sp|Q9Y383|LC7L2_HUMAN;sp|Q96HJ9-2|CG055_HUMAN;tr|A8MYV2|A8MYV2_HUMAN;sp|Q9NQ29-2|LUC7L_HUMAN;sp|Q9NQ29-3|LUC7L_HUMAN;sp|Q9NQ29|LUC7L_HUMAN;tr|B8ZZ10|B8ZZ10_HUMAN;tr|B8ZZ12|B8ZZ12_HUMAN;tr|B8ZZ09|B8ZZ09_HUMAN	sp|Q9Y383-3|LC7L2_HUMAN;sp|Q9Y383-2|LC7L2_HUMAN;sp|Q9Y383|LC7L2_HUMAN;sp|Q96HJ9-2|CG055_HUMAN	9;9;9;9;4;4;4;4;3;1;1	9;9;9;9;4;4;4;4;3;1;1	9;9;9;9;4;4;4;4;3;1;1	LUC7 like 2, pre-mRNA splicing factor;C7orf55-LUC7L2 readthrough;formation of mitochondrial complex V assembly factor 1 homolog;LUC7 like	LUC7L2;C7orf55-LUC7L2;FMC1;LUC7L	1.0903	0.94225	0.94143	>sp|Q9Y383-3|LC7L2_HUMAN Isoform 3 of Putative RNA-binding protein Luc7-like 2 OS=Homo sapiens GN=LUC7L2;>sp|Q9Y383-2|LC7L2_HUMAN Isoform 2 of Putative RNA-binding protein Luc7-like 2 OS=Homo sapiens GN=LUC7L2;>sp|Q9Y383|LC7L2_HUMAN Putative RNA-binding pr	11	9	9	9	25.4	25.4	25.4	46.228	389	389;391;392;458;272;325;354;371;182;32;84	0	1.0903	1.0354	13.547	10	0	Median	0.94225	1.0185	9.6098	10	0	Median	0.94143	1.1286	13.791	10	0	Median	86768000	27948000	29500000	29320000				145	19;165;218;363;372;374;489;568;705	True;True;True;True;True;True;True;True;True
sp|Q96PK6|RBM14_HUMAN	sp|Q96PK6|RBM14_HUMAN	3	3	3	RBM14-RBM4 readthrough;RNA binding motif protein 14	RBM14-RBM4;RBM14	1.3138	0.91793	0.77153	>sp|Q96PK6|RBM14_HUMAN RNA-binding protein 14 OS=Homo sapiens GN=RBM14 PE=1 SV=2	1	3	3	3	4.5	4.5	4.5	69.491	669	669	0	1.3138	1.2085	1.4326	3	0	Median	0.91793	1.0306	4.1138	3	0	Median	0.77153	0.92496	3.6071	3	0	Median	11388000	3685300	4079500	3623100				146	430;535;772	True;True;True
sp|Q9BQA1|MEP50_HUMAN;tr|H0Y711|H0Y711_HUMAN;sp|Q9BQA1-2|MEP50_HUMAN	sp|Q9BQA1|MEP50_HUMAN;tr|H0Y711|H0Y711_HUMAN;sp|Q9BQA1-2|MEP50_HUMAN	6;5;4	6;5;4	6;5;4	WD repeat domain 77	WDR77	0.90507	0.84317	0.9608	>sp|Q9BQA1|MEP50_HUMAN Methylosome protein 50 OS=Homo sapiens GN=WDR77 PE=1 SV=1;>tr|H0Y711|H0Y711_HUMAN Methylosome protein 50 (Fragment) OS=Homo sapiens GN=WDR77 PE=1 SV=1;>sp|Q9BQA1-2|MEP50_HUMAN Isoform 2 of Methylosome protein 50 OS=Homo sapiens GN=WD	3	6	6	6	32.2	32.2	32.2	36.724	342	342;291;278	0	0.90507	0.82995	12.251	5	0	Median	0.84317	0.94666	14.072	5	0	Median	0.9608	1.1519	10.695	5	0	Median	71396000	25821000	24030000	21544000				147	37;107;190;318;592;730	True;True;True;True;True;True
sp|Q9BUQ8|DDX23_HUMAN;tr|H0YI52|H0YI52_HUMAN;tr|H0YIL9|H0YIL9_HUMAN	sp|Q9BUQ8|DDX23_HUMAN	4;1;1	4;1;1	4;1;1	DEAD-box helicase 23	DDX23	10.524	5.953	0.56568	>sp|Q9BUQ8|DDX23_HUMAN Probable ATP-dependent RNA helicase DDX23 OS=Homo sapiens GN=DDX23 PE=1 SV=3	3	4	4	4	5.1	5.1	5.1	95.581	820	820;152;259	0	10.524	10.103	65.802	2	2	Median	5.953	6.5899	64.884	2	2	Median	0.56568	0.6881	3.1786	2	2	Median	5602900	144200	4061700	1397000				150	94;298;543;544	True;True;True;True
tr|A0A024QZ33|A0A024QZ33_HUMAN;sp|Q9H0G5|NSRP1_HUMAN;tr|K7ERM9|K7ERM9_HUMAN	tr|A0A024QZ33|A0A024QZ33_HUMAN;sp|Q9H0G5|NSRP1_HUMAN	6;6;2	6;6;2	6;6;2	nuclear speckle splicing regulatory protein 1	NSRP1	1.0815	0.95232	0.84509	>tr|A0A024QZ33|A0A024QZ33_HUMAN Coiled-coil domain containing 55, isoform CRA_a OS=Homo sapiens GN=CCDC55 PE=4 SV=1;>sp|Q9H0G5|NSRP1_HUMAN Nuclear speckle splicing regulatory protein 1 OS=Homo sapiens GN=NSRP1 PE=1 SV=1	3	6	6	6	14.5	14.5	14.5	60.441	504	504;558;157	0	1.0815	1.0959	23.777	6	0	Median	0.95232	1.1089	44.521	6	0	Median	0.84509	1.0021	44.583	6	0	Median	23375000	7614200	8127700	7633100				152	1;194;248;279;283;481	True;True;True;True;True;True
sp|Q9NXV2|KCTD5_HUMAN;tr|H3BSS5|H3BSS5_HUMAN	sp|Q9NXV2|KCTD5_HUMAN;tr|H3BSS5|H3BSS5_HUMAN	3;2	3;2	3;2	potassium channel tetramerization domain containing 5	KCTD5	1.1352	0.48449	0.52488	>sp|Q9NXV2|KCTD5_HUMAN BTB/POZ domain-containing protein KCTD5 OS=Homo sapiens GN=KCTD5 PE=1 SV=1;>tr|H3BSS5|H3BSS5_HUMAN BTB/POZ domain-containing protein KCTD5 OS=Homo sapiens GN=KCTD5 PE=1 SV=1	2	3	3	3	26.9	26.9	26.9	26.092	234	234;246	0	1.1352	0.92841	21.198	3	1	Plateau	0.48449	0.51181	27.869	3	1	Median	0.52488	0.62926	50.519	3	1	Median	15920000	7515600	6182900	2221700				155	20;171;377	True;True;True
sp|Q9P258|RCC2_HUMAN	sp|Q9P258|RCC2_HUMAN	3	3	3	regulator of chromosome condensation 2	RCC2	1.0286	0.75535	0.75029	>sp|Q9P258|RCC2_HUMAN Protein RCC2 OS=Homo sapiens GN=RCC2 PE=1 SV=2	1	3	3	3	8.2	8.2	8.2	56.084	522	522	0	1.0286	1	4.6017	3	0	Median	0.75535	0.79598	3.5984	3	0	Median	0.75029	0.88127	7.681	3	0	Median	12299000	4365900	4439400	3493700				158	32;139;610	True;True;True
sp|Q9Y237|PIN4_HUMAN;sp|Q9Y237-2|PIN4_HUMAN;tr|H0Y4T6|H0Y4T6_HUMAN;tr|J3KMW3|J3KMW3_HUMAN;tr|H0Y8P6|H0Y8P6_HUMAN;tr|H0Y610|H0Y610_HUMAN;sp|Q9Y237-3|PIN4_HUMAN	sp|Q9Y237|PIN4_HUMAN;sp|Q9Y237-2|PIN4_HUMAN;tr|H0Y4T6|H0Y4T6_HUMAN;tr|J3KMW3|J3KMW3_HUMAN;tr|H0Y8P6|H0Y8P6_HUMAN;tr|H0Y610|H0Y610_HUMAN;sp|Q9Y237-3|PIN4_HUMAN	3;3;2;2;2;2;2	3;3;2;2;2;2;2	3;3;2;2;2;2;2	peptidylprolyl cis/trans isomerase, NIMA-interacting 4	PIN4	0.9264	0.81841	0.887	>sp|Q9Y237|PIN4_HUMAN Peptidyl-prolyl cis-trans isomerase NIMA-interacting 4 OS=Homo sapiens GN=PIN4 PE=1 SV=1;>sp|Q9Y237-2|PIN4_HUMAN Isoform 2 of Peptidyl-prolyl cis-trans isomerase NIMA-interacting 4 OS=Homo sapiens GN=PIN4;>tr|H0Y4T6|H0Y4T6_HUMAN Pepti	7	3	3	3	33.6	33.6	33.6	13.81	131	131;156;91;111;115;116;133	0	0.9264	0.90066	4.4435	4	0	Median	0.81841	0.93562	9.2368	4	0	Median	0.887	1.0369	4.8944	4	0	Median	75973000	28538000	23861000	23574000				165	213;214;265	True;True;True
sp|Q9Y2S6|TMA7_HUMAN;sp|Q9Y2C4-3|EXOG_HUMAN;sp|Q9Y2C4-4|EXOG_HUMAN;sp|Q9Y2C4|EXOG_HUMAN	sp|Q9Y2S6|TMA7_HUMAN	7;1;1;1	7;1;1;1	7;1;1;1	translation machinery associated 7 homolog;exo/endonuclease G	TMA7;EXOG	0.73766	0.5879	0.80065	>sp|Q9Y2S6|TMA7_HUMAN Translation machinery-associated protein 7 OS=Homo sapiens GN=TMA7 PE=1 SV=1	4	7	7	7	53.1	53.1	53.1	7.0662	64	64;228;318;368	0	0.73766	0.79097	8.1859	16	0	Median	0.5879	0.79445	12.759	16	0	Median	0.80065	0.93251	14.089	16	0	Median	321990000	130860000	99831000	91300000				167	4;5;172;173;258;259;357	True;True;True;True;True;True;True
sp|Q9Y312|AAR2_HUMAN;tr|A2A2Q9|A2A2Q9_HUMAN	sp|Q9Y312|AAR2_HUMAN;tr|A2A2Q9|A2A2Q9_HUMAN	5;5	5;5	5;5	AAR2 splicing factor homolog	AAR2	32.731	22.632	0.69525	>sp|Q9Y312|AAR2_HUMAN Protein AAR2 homolog OS=Homo sapiens GN=AAR2 PE=1 SV=2;>tr|A2A2Q9|A2A2Q9_HUMAN Protein AAR2 homolog OS=Homo sapiens GN=AAR2 PE=1 SV=1	2	5	5	5	17.7	17.7	17.7	43.472	384	384;398	0	32.731	32.653	69.241	9	9	Linear	22.632	26.017	73.349	9	9	Linear	0.69525	0.83148	7.7991	9	9	Median	152090000	5798700	82242000	64046000				168	14;58;509;736;737	True;True;True;True;True
sp|Q9Y5V0|ZN706_HUMAN;tr|H0YC70|H0YC70_HUMAN	sp|Q9Y5V0|ZN706_HUMAN;tr|H0YC70|H0YC70_HUMAN	3;2	3;2	3;2	zinc finger protein 706	ZNF706	0.60381	0.65801	1.0463	>sp|Q9Y5V0|ZN706_HUMAN Zinc finger protein 706 OS=Homo sapiens GN=ZNF706 PE=1 SV=1;>tr|H0YC70|H0YC70_HUMAN Zinc finger protein 706 (Fragment) OS=Homo sapiens GN=ZNF706 PE=1 SV=1	2	3	3	3	25	25	25	8.4977	76	76;30	0	0.60381	0.61186	11.972	4	0	Median	0.65801	0.77976	13.66	4	0	Median	1.0463	1.2298	4.2889	4	0	Median	12741000	5609000	3414300	3717500				171	643;644;672	True;True;True
[truncated: 6 more columns]
