# Supplementary material for: R2TP/Prefoldin-like component RUVBL1/RUVBL2 directly interacts with ZNHIT2 to regulate assembly of U5 small nuclear ribonucleoprotein
Source: Nat Commun. 2017 May 31;8:15615. doi: 10.1038/ncomms15615 (PMC5460035; doi:10.1038/ncomms15615)
Supplement: Supplementary Data 7 — Identified and quantified protein groups via MaxQuant analysis of triple-labeled EFTUD2-FLAG affinity purification in combination with RUVBL2 knockdown. [file ncomms15615-s8.xlsx]

## Sheet: proteinGroups
Protein IDs	Majority protein IDs	Peptide counts (all)	Peptide counts (razor+unique)	Peptide counts (unique)	Protein names	Gene names	Fasta headers	Ratio M/L	Ratio H/L	Ratio H/M	Number of proteins	Peptides	Razor + unique peptides	Unique peptides	Sequence coverage [%]	Unique + razor sequence coverage [%]	Unique sequence coverage [%]	Mol. weight [kDa]	Sequence length	Sequence lengths	Q-value	Ratio M/L	Ratio M/L normalized	Ratio M/L variability [%]	Ratio M/L count	Ratio M/L iso-count	Ratio M/L type	Ratio H/L	Ratio H/L normalized	Ratio H/L variability [%]	Ratio H/L count	Ratio H/L iso-count	Ratio H/L type	Ratio H/M	Ratio H/M normalized	Ratio H/M variability [%]	Ratio H/M count	Ratio H/M iso-count	Ratio H/M type	Intensity	Intensity L	Intensity M	Intensity H	Only identified by site	Reverse	Potential contaminant	id	Peptide IDs	Peptide is razor
Q15029-2;Q15029;Q15029-3;K7EP67;K7EJ74;K7EIT3;K7EIV5	Q15029-2;Q15029;Q15029-3	75;75;73;26;10;2;1	75;75;73;26;10;2;1	74;74;72;25;9;2;1	116 kDa U5 small nuclear ribonucleoprotein component	EFTUD2	>sp|Q15029-2|U5S1_HUMAN Isoform 2 of 116 kDa U5 small nuclear ribonucleoprotein component OS=Homo sapiens GN=EFTUD2;>sp|Q15029|U5S1_HUMAN 116 kDa U5 small nuclear ribonucleoprotein component OS=Homo sapiens GN=EFTUD2 PE=1 SV=1;>sp|Q15029-3|U5S1_HUMAN Isofo	16.053	11.238	0.73619	7	75	75	74	78	78	78	105.38	937	937;972;962;223;134;148;106	0	16.053	4.3504	116.56	42	0	Median	11.238	3.8528	106.05	42	0	Median	0.73619	0.93229	20.031	42	0	Median	265670000000	6254200000	147120000000	112300000000				118	40;78;79;118;138;140;187;188;193;194;215;218;227;228;229;234;236;237;260;261;266;290;291;292;307;313;321;322;328;332;339;343;345;348;361;362;374;375;385;386;399;403;425;426;429;434;435;445;468;471;492;494;498;503;512;528;529;562;563;569;576;580;581;596;607;608;641;642;662;668;669;678;697;703;732	True;True;True;True;True;True;True;True;True;True;True;True;True;True;True;True;True;True;True;True;True;True;True;True;True;True;True;True;True;True;True;True;True;True;True;True;True;True;True;True;True;True;True;True;True;True;True;True;True;True;True;True;True;True;True;True;True;True;True;True;True;True;True;True;True;True;True;True;True;True;True;True;True;True;True
P08107;P08107-2;V9GZ37	P08107;P08107-2;V9GZ37	39;34;27	39;34;27	25;21;17	Heat shock 70 kDa protein 1A/1B	HSPA1A	>sp|P08107|HSP71_HUMAN Heat shock 70 kDa protein 1A/1B OS=Homo sapiens GN=HSPA1A PE=1 SV=5;>sp|P08107-2|HSP71_HUMAN Isoform 2 of Heat shock 70 kDa protein 1A/1B OS=Homo sapiens GN=HSPA1A;>tr|V9GZ37|V9GZ37_HUMAN Heat shock 70 kDa protein 1A/1B OS=Homo sapie	10.488	8.5541	0.83927	3	39	39	25	60.4	60.4	39.2	70.051	641	641;586;476	0	10.488	9.3717	110.04	27	0	Median	8.5541	9.0084	103.13	27	0	Median	0.83927	1.0645	12.777	27	0	Median	41413000000	3488100000	20347000000	17577000000				59	0;21;45;48;53;57;62;82;87;89;112;146;153;183;186;189;190;280;329;365;397;398;417;418;428;431;432;437;455;456;484;493;505;506;622;659;684;713;714	True;True;True;True;True;True;True;True;True;True;True;True;True;True;True;True;True;True;True;True;True;True;True;True;True;True;True;True;True;True;True;True;True;True;True;True;True;True;True
Q6P2Q9;I3L0J9;I3L1T8;I3L3Z8	Q6P2Q9	21;8;1;1	21;8;1;1	21;8;1;1	Pre-mRNA-processing-splicing factor 8	PRPF8	>sp|Q6P2Q9|PRP8_HUMAN Pre-mRNA-processing-splicing factor 8 OS=Homo sapiens GN=PRPF8 PE=1 SV=2	9.2744	2.8725	0.2778	4	21	21	21	10.5	10.5	10.5	273.6	2335	2335;1013;116;250	0	9.2744	2.5134	87.022	4	0	Median	2.8725	0.9848	72.579	3	0	Median	0.2778	0.35173	26.673	4	0	Median	1218900000	79160000	904600000	235140000				124	49;144;161;264;393;402;412;424;427;480;483;497;539;571;575;586;615;682;706;712;717	True;True;True;True;True;True;True;True;True;True;True;True;True;True;True;True;True;True;True;True;True
Q9Y230-2;Q9Y230;M0R0Y3;M0QXI6;X6R2L4	Q9Y230-2;Q9Y230;M0R0Y3	7;7;5;1;1	7;7;5;1;1	7;7;5;1;1	RuvB-like 2	RUVBL2	>sp|Q9Y230-2|RUVB2_HUMAN Isoform 2 of RuvB-like 2 OS=Homo sapiens GN=RUVBL2;>sp|Q9Y230|RUVB2_HUMAN RuvB-like 2 OS=Homo sapiens GN=RUVBL2 PE=1 SV=3;>tr|M0R0Y3|M0R0Y3_HUMAN RuvB-like 2 OS=Homo sapiens GN=RUVBL2 PE=1 SV=1	9.1637	1.565	0.2217	5	7	7	7	21.5	21.5	21.5	46.306	418	418;463;354;109;259	0	9.1637	5.2566	105.05	6	5	Plateau	1.565	1.875	87.253	6	5	Median	0.2217	0.27312	38.286	6	5	Median	321360000	32221000	221580000	67558000				146	69;105;173;205;334;394;700	True;True;True;True;True;True;True
O75643;B4E0P5;O75643-2	O75643	8;3;1	8;3;1	8;3;1	U5 small nuclear ribonucleoprotein 200 kDa helicase	SNRNP200	>sp|O75643|U520_HUMAN U5 small nuclear ribonucleoprotein 200 kDa helicase OS=Homo sapiens GN=SNRNP200 PE=1 SV=2	7.987	2.6735	0.32843	3	8	8	8	4.4	4.4	4.4	244.5	2136	2136;595;625	0	7.987	2.1645	51.265	4	3	Median	2.6735	0.91655	51.124	4	3	Median	0.32843	0.41785	12.231	4	3	Median	355790000	24743000	256920000	74128000				48	96;122;142;195;317;411;589;695	True;True;True;True;True;True;True;True
Q9Y265;Q9Y265-2;E7ETR0;H7C4G5;J3QLR1	Q9Y265;Q9Y265-2	7;5;3;2;1	7;5;3;2;1	7;5;3;2;1	RuvB-like 1	RUVBL1	>sp|Q9Y265|RUVB1_HUMAN RuvB-like 1 OS=Homo sapiens GN=RUVBL1 PE=1 SV=1;>sp|Q9Y265-2|RUVB1_HUMAN Isoform 2 of RuvB-like 1 OS=Homo sapiens GN=RUVBL1	6.8297	1.5995	0.21253	5	7	7	7	20	20	20	50.227	456	456;386;315;267;131	0	6.8297	6.5486	47.721	6	5	Median	1.5995	1.6844	27.157	6	5	Median	0.21253	0.2678	23.13	6	5	Median	358860000	33284000	258180000	67387000				148	54;70;129;230;367;603;729	True;True;True;True;True;True;True
P11142;E9PKE3;P11142-2;E9PNE6;E9PN89;A8K7Q2;E9PLF4;E9PQQ4;E9PQK7;E9PK54;P54652;E9PPY6;E9PI65;E9PN25;E9PS65;E9PM13	P11142;E9PKE3;P11142-2;E9PNE6;E9PN89;A8K7Q2	22;21;19;15;13;11;10;9;9;9;8;7;7;6;5;4	20;19;18;13;13;10;9;8;8;8;7;6;6;5;4;3	18;17;16;12;11;9;8;8;8;8;5;6;5;5;4;3	Heat shock cognate 71 kDa protein	HSPA8	>sp|P11142|HSP7C_HUMAN Heat shock cognate 71 kDa protein OS=Homo sapiens GN=HSPA8 PE=1 SV=1;>tr|E9PKE3|E9PKE3_HUMAN Heat shock cognate 71 kDa protein OS=Homo sapiens GN=HSPA8 PE=1 SV=1;>sp|P11142-2|HSP7C_HUMAN Isoform 2 of Heat shock cognate 71 kDa protein	6.5368	3.8007	0.63328	16	22	20	18	37.2	34.1	32	70.897	646	646;627;493;500;312;410;187;171;178;184;639;137;168;132;223;151	0	6.5368	1.7715	99.01	9	0	Median	3.8007	1.303	95.726	9	0	Median	0.63328	0.8057	7.3595	9	0	Median	5752200000	465310000	3164600000	2122300000				66	58;86;111;145;184;239;251;277;278;366;396;409;430;431;457;458;461;485;546;622;626;683	True;True;True;True;True;True;True;True;True;True;True;True;True;False;True;True;True;True;True;False;True;True
P31689;P31689-2	P31689;P31689-2	2;1	2;1	2;1	DnaJ homolog subfamily A member 1	DNAJA1	>sp|P31689|DNJA1_HUMAN DnaJ homolog subfamily A member 1 OS=Homo sapiens GN=DNAJA1 PE=1 SV=2;>sp|P31689-2|DNJA1_HUMAN Isoform 2 of DnaJ homolog subfamily A member 1 OS=Homo sapiens GN=DNAJA1	5.8403	2.803	0.51652	2	2	2	2	7.1	7.1	7.1	44.868	397	397;331	0	5.8403	2.9771	117.46	2	1	Median	2.803	1.6843	120.31	2	1	Median	0.51652	0.65399	22.54	2	1	Median	76592000	8931200	42700000	24961000				76	253;605	True;True
Q5T4L4;P42677;Q71UM5;C9JLI6;H0YMV8	Q5T4L4;P42677	3;3;1;1;1	3;3;1;1;1	3;3;1;1;1	40S ribosomal protein S27	RPS27	>tr|Q5T4L4|Q5T4L4_HUMAN 40S ribosomal protein S27 OS=Homo sapiens GN=RPS27 PE=1 SV=1;>sp|P42677|RS27_HUMAN 40S ribosomal protein S27 OS=Homo sapiens GN=RPS27 PE=1 SV=3	4.6814	3.1028	0.68572	5	3	3	3	39.4	39.4	39.4	7.3564	66	66;84;84;97;100	0	4.6814	4.5176	86.349	5	3	Plateau	3.1028	4.3759	77.799	5	3	Plateau	0.68572	0.96682	14.019	5	3	Median	475810000	108810000	210790000	156210000				82	106;107;423	True;True;True
P05141;P12236;I7HJJ0;P12235;V9GYG0;Q9H0C2	P05141;P12236;I7HJJ0;P12235	5;4;3;3;2;1	5;4;3;3;2;1	5;4;3;3;2;1	ADP/ATP translocase 2;ADP/ATP translocase 2, N-terminally processed;ADP/ATP translocase 3;ADP/ATP translocase 1	SLC25A5;SLC25A6;SLC25A4	>sp|P05141|ADT2_HUMAN ADP/ATP translocase 2 OS=Homo sapiens GN=SLC25A5 PE=1 SV=7;>sp|P12236|ADT3_HUMAN ADP/ATP translocase 3 OS=Homo sapiens GN=SLC25A6 PE=1 SV=4;>tr|I7HJJ0|I7HJJ0_HUMAN ADP/ATP translocase 3 (Fragment) OS=Homo sapiens GN=SLC25A6 PE=1 SV=1;	4.5828	1.9287	0.39511	6	5	5	5	14.8	14.8	14.8	32.852	298	298;298;158;298;208;315	0	4.5828	3.5217	107.6	6	5	Median	1.9287	1.6007	98.152	6	5	Median	0.39511	0.50027	10.956	6	5	Median	563970000	100660000	312190000	151120000				54	159;210;395;578;583	True;True;True;True;True
P68371;P04350;Q13509-2;Q3ZCM7;M0QY85;M0QZL7;M0R278;M0R0X0;M0QY37;M0QX14;M0R2D3;M0QYM7;A0A075B724	P68371;P04350;Q13509-2	14;12;8;6;3;3;3;2;2;2;2;2;1	14;12;8;6;3;3;3;2;2;2;2;2;1	2;2;0;1;2;2;2;2;2;2;1;1;1	Tubulin beta-4B chain;Tubulin beta-4A chain	TUBB4B;TUBB4A	>sp|P68371|TBB4B_HUMAN Tubulin beta-4B chain OS=Homo sapiens GN=TUBB4B PE=1 SV=1;>sp|P04350|TBB4A_HUMAN Tubulin beta-4A chain OS=Homo sapiens GN=TUBB4A PE=1 SV=2;>sp|Q13509-2|TBB3_HUMAN Isoform 2 of Tubulin beta-3 chain OS=Homo sapiens GN=TUBB3	3.4513	2.5638	0.77933	13	14	14	2	42.5	42.5	9.4	49.83	445	445;444;378;444;107;158;167;103;109;110;155;161;119	0	3.4513	1.8731	73.851	8	0	Median	2.5638	1.8635	71.028	8	0	Median	0.77933	0.99151	6.8699	8	0	Median	2394400000	344420000	1195200000	854760000				103	41;71;207;219;301;306;309;340;360;381;451;463;516;718	True;True;True;True;True;True;True;True;True;True;True;True;True;True
P68363;Q71U36-2;Q71U36;P68363-2;Q9BQE3;F5H5D3;P68366-2;P68366;Q13748;F8VVB9;Q13748-2;Q9NY65-2;Q9NY65;Q6PEY2;C9J2C0;F8VQQ4;F8VRZ4;F8VS66;C9JDS9;F8VX09;F8VWV9;V9GZ17;F8VRK0;A6NHL2-2;A6NHL2;F8VXZ7;C9K0S6;C9JDL2;C9JEV8;C9JQ00;C9JJQ8;F8W0F6;Q9H853	P68363;Q71U36-2;Q71U36;P68363-2;Q9BQE3;F5H5D3;P68366-2;P68366;Q13748;F8VVB9;Q13748-2;Q9NY65-2;Q9NY65;Q6PEY2;C9J2C0	12;11;11;10;10;10;9;9;8;7;7;6;6;6;6;5;4;4;4;3;3;3;2;2;2;1;1;1;1;1;1;1;1	12;11;11;10;10;10;9;9;8;7;7;6;6;6;6;5;4;4;4;3;3;3;2;2;2;1;1;1;1;1;1;1;1	12;11;11;10;10;10;9;9;8;7;7;6;6;6;6;5;4;4;4;3;3;3;2;2;2;1;1;1;1;1;1;1;1	Tubulin alpha-1B chain;Tubulin alpha-1A chain;Tubulin alpha-1C chain;Tubulin alpha-4A chain;Tubulin alpha-3C/D chain;Tubulin alpha-8 chain;Tubulin alpha-3E chain	TUBA1B;TUBA1A;TUBA1C;TUBA4A;TUBA3C;TUBA8;TUBA3E	>sp|P68363|TBA1B_HUMAN Tubulin alpha-1B chain OS=Homo sapiens GN=TUBA1B PE=1 SV=1;>sp|Q71U36-2|TBA1A_HUMAN Isoform 2 of Tubulin alpha-1A chain OS=Homo sapiens GN=TUBA1A;>sp|Q71U36|TBA1A_HUMAN Tubulin alpha-1A chain OS=Homo sapiens GN=TUBA1A PE=1 SV=1;>sp|P	3.0537	2.247	0.75385	33	12	12	12	41.7	41.7	41.7	50.151	451	451;416;451;335;449;519;433;448;450;247;418;383;449;450;467;219;112;130;156;75;81;275;49;406;446;26;47;120;153;180;198;231;241	0	3.0537	1.5567	82.232	14	0	Median	2.247	1.4036	76.767	14	0	Median	0.75385	0.95448	9.1154	14	0	Median	3442500000	509400000	1595800000	1337300000				102	64;67;77;147;274;364;387;446;476;601;649;722	True;True;True;True;True;True;True;True;True;True;True;True
J3QS39;J3QTR3;F5H6Q2;P62987;F5GYU3;F5H2Z3;F5H265;B4DV12;F5H388;P62979;F5H747;F5GXK7;J3QKN0;Q5PY61;P0CG47;Q96C32;P0CG48;M0R1V7;A0A087WV77;M0R1M6;M0R2S1;J3QLP7;J3QRK5;J3QSA3;K7EMA8;F5GZ39;J3KSM4	J3QS39;J3QTR3;F5H6Q2;P62987;F5GYU3;F5H2Z3;F5H265;B4DV12;F5H388;P62979;F5H747;F5GXK7;J3QKN0;Q5PY61;P0CG47;Q96C32;P0CG48;M0R1V7;A0A087WV77;M0R1M6;M0R2S1;J3QLP7;J3QRK5	3;3;3;3;3;3;3;3;3;3;3;3;3;3;3;3;3;2;2;2;2;2;2;1;1;1;1	3;3;3;3;3;3;3;3;3;3;3;3;3;3;3;3;3;2;2;2;2;2;2;1;1;1;1	3;3;3;3;3;3;3;3;3;3;3;3;3;3;3;3;3;2;2;2;2;2;2;1;1;1;1	Ubiquitin-60S ribosomal protein L40;Ubiquitin;60S ribosomal protein L40;Ubiquitin-40S ribosomal protein S27a;Ubiquitin;40S ribosomal protein S27a;Polyubiquitin-B;Ubiquitin;Polyubiquitin-C;Ubiquitin	UBB;RPS27A;UBC;UBA52;UBBP4	>tr|J3QS39|J3QS39_HUMAN Ubiquitin (Fragment) OS=Homo sapiens GN=UBB PE=4 SV=1;>tr|J3QTR3|J3QTR3_HUMAN Ubiquitin (Fragment) OS=Homo sapiens GN=RPS27A PE=1 SV=1;>tr|F5H6Q2|F5H6Q2_HUMAN Polyubiquitin-C (Fragment) OS=Homo sapiens GN=UBC PE=4 SV=3;>sp|P62987|RL	2.9692	2.4323	0.83711	27	3	3	3	36.6	36.6	36.6	10.469	93	93;106;123;128;134;136;149;153;155;156;161;169;206;229;229;305;685;63;66;114;138;224;229;43;53;61;98	0	2.9692	2.847	125.87	3	0	Median	2.4323	2.5615	105.5	3	0	Median	0.83711	1.0612	0.797	3	0	Median	524030000	73696000	239280000	211060000				13	166;604;612	True;True;True
P50990-2;P50990;P50990-3;H7C4C8;H7C2U0	P50990-2;P50990;P50990-3;H7C4C8	12;12;9;6;1	12;12;9;6;1	12;12;9;6;1	T-complex protein 1 subunit theta	CCT8	>sp|P50990-2|TCPQ_HUMAN Isoform 2 of T-complex protein 1 subunit theta OS=Homo sapiens GN=CCT8;>sp|P50990|TCPQ_HUMAN T-complex protein 1 subunit theta OS=Homo sapiens GN=CCT8 PE=1 SV=4;>sp|P50990-3|TCPQ_HUMAN Isoform 3 of T-complex protein 1 subunit theta	2.9002	1.9997	0.69014	5	12	12	12	22.1	22.1	22.1	57.645	529	529;548;475;323;107	0	2.9002	2.7808	75.615	13	0	Median	1.9997	2.0443	68.312	13	0	Median	0.69014	0.86671	10.322	13	0	Median	1595100000	279450000	753380000	562250000				85	35;65;97;154;168;169;177;244;324;373;419;450	True;True;True;True;True;True;True;True;True;True;True;True
P40227;P40227-2	P40227;P40227-2	8;6	8;6	6;5	T-complex protein 1 subunit zeta	CCT6A	>sp|P40227|TCPZ_HUMAN T-complex protein 1 subunit zeta OS=Homo sapiens GN=CCT6A PE=1 SV=3;>sp|P40227-2|TCPZ_HUMAN Isoform 2 of T-complex protein 1 subunit zeta OS=Homo sapiens GN=CCT6A	2.8656	2.0665	0.73446	2	8	8	6	17.1	17.1	13.4	58.024	531	531;486	0	2.8656	1.4608	88.309	6	0	Median	2.0665	1.2417	82.487	6	0	Median	0.73446	0.91061	8.4733	6	0	Median	404010000	95582000	173740000	134690000				81	51;220;233;235;284;285;472;636	True;True;True;True;True;True;True;True
B4DUR8;P49368;P49368-2;Q5SZX6;E9PRC8;E9PQ35;Q5SZX9	B4DUR8;P49368;P49368-2	13;13;12;3;2;1;1	13;13;12;3;2;1;1	13;13;12;3;2;1;1	T-complex protein 1 subunit gamma	CCT3	>tr|B4DUR8|B4DUR8_HUMAN T-complex protein 1 subunit gamma OS=Homo sapiens GN=CCT3 PE=1 SV=1;>sp|P49368|TCPG_HUMAN T-complex protein 1 subunit gamma OS=Homo sapiens GN=CCT3 PE=1 SV=4;>sp|P49368-2|TCPG_HUMAN Isoform 2 of T-complex protein 1 subunit gamma OS=	2.7985	1.9382	0.69192	7	13	13	13	32.6	32.6	32.6	55.674	500	500;545;507;276;234;144;161	0	2.7985	0.78972	85.93	11	0	Median	1.9382	0.67887	79.763	11	0	Median	0.69192	0.87032	12.182	11	0	Median	1266400000	248660000	583760000	433990000				12	12;63;148;208;223;263;318;319;330;449;579;610;644	True;True;True;True;True;True;True;True;True;True;True;True;True
P17987;F5H282;E7EQR6;E7ERF2;F5GZ03;F5GYL4;F5GZI8;F5H726;F5H676;F5H136	P17987;F5H282;E7EQR6;E7ERF2	9;7;7;5;3;2;2;1;1;1	9;7;7;5;3;2;2;1;1;1	9;7;7;5;3;2;2;1;1;1	T-complex protein 1 subunit alpha	TCP1	>sp|P17987|TCPA_HUMAN T-complex protein 1 subunit alpha OS=Homo sapiens GN=TCP1 PE=1 SV=1;>tr|F5H282|F5H282_HUMAN T-complex protein 1 subunit alpha OS=Homo sapiens GN=TCP1 PE=1 SV=1;>tr|E7EQR6|E7EQR6_HUMAN T-complex protein 1 subunit alpha OS=Homo sapiens	2.7901	2.1528	0.74171	10	9	9	9	18.3	18.3	18.3	60.343	556	556;332;401;433;221;65;100;91;111;136	0	2.7901	2.5826	94.605	6	0	Median	2.1528	2.2672	73.709	6	0	Median	0.74171	0.93911	30.073	6	0	Median	668580000	106690000	324650000	237250000				69	19;20;179;255;262;536;538;547;556	True;True;True;True;True;True;True;True;True
A0A087WT48;O60884	A0A087WT48;O60884	1;1	1;1	1;1	DnaJ homolog subfamily A member 2	DNAJA2	>tr|A0A087WT48|A0A087WT48_HUMAN DnaJ homolog subfamily A member 2 (Fragment) OS=Homo sapiens GN=DNAJA2 PE=4 SV=1;>sp|O60884|DNJA2_HUMAN DnaJ homolog subfamily A member 2 OS=Homo sapiens GN=DNAJA2 PE=1 SV=1	2.752	1.6486	0.59907	2	1	1	1	9.7	9.7	9.7	14.688	134	134;412	0	2.752	2.6387	21.329	2	2	Median	1.6486	1.7362	25.006	2	2	Median	0.59907	0.75485	3.6763	2	2	Median	92236000	15337000	45829000	31070000				4	467	True
Q9BUQ8;H0YI52	Q9BUQ8;H0YI52	2;1	2;1	2;1	Probable ATP-dependent RNA helicase DDX23	DDX23	>sp|Q9BUQ8|DDX23_HUMAN Probable ATP-dependent RNA helicase DDX23 OS=Homo sapiens GN=DDX23 PE=1 SV=3;>tr|H0YI52|H0YI52_HUMAN Probable ATP-dependent RNA helicase DDX23 (Fragment) OS=Homo sapiens GN=DDX23 PE=1 SV=1	2.7037	1.2379	0.46278	2	2	2	2	2.8	2.8	2.8	95.581	820	820;152	0	2.7037	2.5026	0.37174	2	1	Median	1.2379	1.3638	8.8535	2	1	Median	0.46278	0.58532	18.546	2	1	Median	52796000	10728000	26881000	15187000				139	99;609	True;True
Q99832-3;Q99832;Q99832-4;Q99832-2;F8WAM2	Q99832-3;Q99832;Q99832-4;Q99832-2	11;11;9;8;3	11;11;9;8;3	11;11;9;8;3	T-complex protein 1 subunit eta	CCT7	>sp|Q99832-3|TCPH_HUMAN Isoform 3 of T-complex protein 1 subunit eta OS=Homo sapiens GN=CCT7;>sp|Q99832|TCPH_HUMAN T-complex protein 1 subunit eta OS=Homo sapiens GN=CCT7 PE=1 SV=2;>sp|Q99832-4|TCPH_HUMAN Isoform 4 of T-complex protein 1 subunit eta OS=Hom	2.6085	1.8354	0.65129	5	11	11	11	25.3	25.3	25.3	54.804	499	499;543;456;339;98	0	2.6085	2.3686	83.491	11	0	Median	1.8354	0.75217	89.172	11	0	Median	0.65129	0.82685	22.35	11	0	Median	1043500000	192400000	478870000	372250000				136	36;83;302;391;479;487;534;565;582;614;725	True;True;True;True;True;True;True;True;True;True;True
P48643-2;E7ENZ3;B7ZAR1;E9PCA1;P48643	P48643-2;E7ENZ3;B7ZAR1;E9PCA1;P48643	10;10;10;10;10	10;10;10;10;10	10;10;10;10;10	T-complex protein 1 subunit epsilon	CCT5	>sp|P48643-2|TCPE_HUMAN Isoform 2 of T-complex protein 1 subunit epsilon OS=Homo sapiens GN=CCT5;>tr|E7ENZ3|E7ENZ3_HUMAN T-complex protein 1 subunit epsilon OS=Homo sapiens GN=CCT5 PE=1 SV=1;>tr|B7ZAR1|B7ZAR1_HUMAN T-complex protein 1 subunit epsilon OS=Ho	2.5903	2.0411	0.72642	5	10	10	10	29.9	29.9	29.9	49.526	448	448;486;503;520;541	0	2.5903	2.4837	83.922	9	0	Median	2.0411	2.1496	70.552	9	0	Median	0.72642	0.9242	18.435	9	0	Median	631090000	113730000	310570000	206790000				15	125;157;170;256;370;377;477;478;535;701	True;True;True;True;True;True;True;True;True;True
Q5JP53;P07437;Q5ST81;Q9BVA1;Q13885;K7ESM5;A0A075B736;Q5SQY0;I3L2F9;A6NNZ2;Q9BUF5;Q9H4B7;CON__ENSEMBL:ENSBTAP00000025008;G3V2A3;M0R1I1;G3V5W4;G3V2R8;M0R042;G3V3R4;G3V2N6	Q5JP53;P07437;Q5ST81;Q9BVA1;Q13885	13;13;11;10;10;5;5;5;5;5;5;3;3;2;1;1;1;1;1;1	2;2;0;1;1;0;0;0;0;0;0;0;0;0;0;1;1;0;1;1	1;1;0;0;0;0;0;0;0;0;0;0;0;0;0;0;0;0;0;0	Tubulin beta chain;Tubulin beta-2B chain;Tubulin beta-2A chain	TUBB;TUBB2B;TUBB2A	>tr|Q5JP53|Q5JP53_HUMAN Tubulin beta chain OS=Homo sapiens GN=TUBB PE=1 SV=1;>sp|P07437|TBB5_HUMAN Tubulin beta chain OS=Homo sapiens GN=TUBB PE=1 SV=2;>tr|Q5ST81|Q5ST81_HUMAN Tubulin beta chain OS=Homo sapiens GN=TUBB PE=1 SV=1;>sp|Q9BVA1|TBB2B_HUMAN Tubu	2.5438	2.2296	0.74493	20	13	2	1	40.8	9.9	6.3	47.766	426	426;444;372;445;445;338;407;410;410;444;446;451;536;189;74;97;118;144;148;164	0	2.5438	0.6894	22.411	3	1	Median	2.2296	0.76437	28.382	3	1	Plateau	0.74493	0.94774	6.6743	3	1	Median	765820000	131060000	297210000	337560000				58	30;206;219;301;306;309;340;360;381;451;463;516;718	True;True;False;False;False;False;False;False;False;False;False;False;False
J3QLE5;P14678-2;P63162;P14678;P63162-2;A8MT02;P14678-3;J3KRY3;S4R3P3	J3QLE5;P14678-2;P63162;P14678;P63162-2;A8MT02;P14678-3;J3KRY3;S4R3P3	2;2;2;2;2;2;2;1;1	2;2;2;2;2;2;2;1;1	2;2;2;2;2;2;2;1;1	Small nuclear ribonucleoprotein-associated proteins B and B;Small nuclear ribonucleoprotein-associated protein N	SNRPN;SNRPB	>tr|J3QLE5|J3QLE5_HUMAN Small nuclear ribonucleoprotein-associated protein N (Fragment) OS=Homo sapiens GN=SNRPN PE=4 SV=1;>sp|P14678-2|RSMB_HUMAN Isoform SM-B of Small nuclear ribonucleoprotein-associated proteins B and B OS=Homo sapiens GN=SNRPB;>sp|P63	2.5276	1.2355	0.54962	9	2	2	2	8.9	8.9	8.9	17.546	169	169;231;240;240;244;288;289;59;70	0	2.5276	1.2884	119.72	2	0	Median	1.2355	0.74238	108.98	2	0	Median	0.54962	0.6959	13.383	2	0	Median	81639000	19723000	39023000	22892000				10	269;663	True;True
P78371;P78371-2;F5GWF6;F8VQ14	P78371;P78371-2;F5GWF6;F8VQ14	11;8;8;7	11;8;8;7	11;8;8;7	T-complex protein 1 subunit beta	CCT2	>sp|P78371|TCPB_HUMAN T-complex protein 1 subunit beta OS=Homo sapiens GN=CCT2 PE=1 SV=4;>sp|P78371-2|TCPB_HUMAN Isoform 2 of T-complex protein 1 subunit beta OS=Homo sapiens GN=CCT2;>tr|F5GWF6|F5GWF6_HUMAN T-complex protein 1 subunit beta OS=Homo sapiens	2.2907	1.6984	0.69348	4	11	11	11	26.7	26.7	26.7	57.488	535	535;488;530;416	0	2.2907	2.0078	83.693	8	0	Median	1.6984	1.7029	74.491	8	0	Median	0.69348	0.84358	12.522	8	0	Median	638970000	126240000	297250000	215480000				105	3;22;61;131;133;135;209;347;378;413;488	True;True;True;True;True;True;True;True;True;True;True
P13639	P13639	3	2	2	Elongation factor 2	EEF2	>sp|P13639|EF2_HUMAN Elongation factor 2 OS=Homo sapiens GN=EEF2 PE=1 SV=4	2.2838	1.5558	0.73195	1	3	2	2	3.4	2.2	2.2	95.337	858	858	0	2.2838	1.1642	67.208	2	1	Median	1.5558	0.93485	103.01	2	1	Median	0.73195	0.92675	55.266	2	1	Median	102120000	22429000	44574000	35111000				68	215;561;675	False;True;True
P50991-2;P50991	P50991-2;P50991	9;9	9;9	9;9	T-complex protein 1 subunit delta	CCT4	>sp|P50991-2|TCPD_HUMAN Isoform 2 of T-complex protein 1 subunit delta OS=Homo sapiens GN=CCT4;>sp|P50991|TCPD_HUMAN T-complex protein 1 subunit delta OS=Homo sapiens GN=CCT4 PE=1 SV=4	2.2713	1.5382	0.68458	2	9	9	9	21	21	21	54.719	509	509;539	0	2.2713	0.61554	73.619	8	0	Median	1.5382	0.5564	70.679	8	0	Median	0.68458	0.87097	9.7495	8	0	Median	471130000	96375000	218280000	156470000				86	39;52;211;241;311;415;573;613;655	True;True;True;True;True;True;True;True;True
Q6P3X3;H7C3A3	Q6P3X3	3;1	3;1	3;1	Tetratricopeptide repeat protein 27	TTC27	>sp|Q6P3X3|TTC27_HUMAN Tetratricopeptide repeat protein 27 OS=Homo sapiens GN=TTC27 PE=1 SV=1	1.8345	1.0227	0.77206	2	3	3	3	5.3	5.3	5.3	96.631	843	843;100	0	1.8345	1.6392	110.54	3	3	Plateau	1.0227	1.4065	99.252	3	3	Plateau	0.77206	0.98227	37.292	3	3	Median	225980000	62632000	106470000	56880000				125	444;490;690	True;True;True
P11021	P11021	5	4	4	78 kDa glucose-regulated protein	HSPA5	>sp|P11021|GRP78_HUMAN 78 kDa glucose-regulated protein OS=Homo sapiens GN=HSPA5 PE=1 SV=2	1.6726	1.8293	1.1688	1	5	4	4	7.8	7.8	7.8	72.332	654	654	0	1.6726	0.45379	77.404	3	0	Median	1.8293	0.67955	84.012	3	0	Median	1.1688	1.4839	6.299	3	0	Median	287090000	66881000	99402000	120810000				65	277;279;312;314;439	False;True;True;True;True
P62318-2;P62318;H3BT13	P62318-2;P62318;H3BT13	2;2;1	2;2;1	2;2;1	Small nuclear ribonucleoprotein Sm D3	SNRPD3	>sp|P62318-2|SMD3_HUMAN Isoform 2 of Small nuclear ribonucleoprotein Sm D3 OS=Homo sapiens GN=SNRPD3;>sp|P62318|SMD3_HUMAN Small nuclear ribonucleoprotein Sm D3 OS=Homo sapiens GN=SNRPD3 PE=1 SV=1;>tr|H3BT13|H3BT13_HUMAN Small nuclear ribonucleoprotein Sm	1.5548	1.0453	0.69601	3	2	2	2	25.8	25.8	25.8	13.291	120	120;126;62	0	1.5548	0.42135	6.5553	3	2	Plateau	1.0453	0.35835	7.3106	3	2	Median	0.69601	0.88551	8.6184	3	2	Median	833840000	253500000	343010000	237330000				94	635;664	True;True
P98179	P98179	3	3	3	Putative RNA-binding protein 3	RBM3	>sp|P98179|RBM3_HUMAN Putative RNA-binding protein 3 OS=Homo sapiens GN=RBM3 PE=1 SV=1	1.4742	0.89331	0.60414	1	3	3	3	25.5	25.5	25.5	17.17	157	157	0	1.4742	0.39953	4.9575	3	0	Median	0.89331	0.30626	21.597	3	0	Median	0.60414	0.76863	24.504	3	0	Median	738950000	215610000	314530000	208820000				108	44;214;727	True;True;True
Q9Y657	Q9Y657	2	2	2	Spindlin-1	SPIN1	>sp|Q9Y657|SPIN1_HUMAN Spindlin-1 OS=Homo sapiens GN=SPIN1 PE=1 SV=3	1.4351	0.99447	0.69297	1	2	2	2	10.3	10.3	10.3	29.6	262	262	0	1.4351	0.7062	14.017	2	2	Median	0.99447	0.62513	81.957	2	2	Median	0.69297	0.8807	66.412	2	2	Median	178890000	44630000	88081000	46183000				153	685;702	True;True
Q5VTL8;Q5VTL8-2	Q5VTL8;Q5VTL8-2	2;1	2;1	2;1	Pre-mRNA-splicing factor 38B	PRPF38B	>sp|Q5VTL8|PR38B_HUMAN Pre-mRNA-splicing factor 38B OS=Homo sapiens GN=PRPF38B PE=1 SV=1;>sp|Q5VTL8-2|PR38B_HUMAN Isoform 2 of Pre-mRNA-splicing factor 38B OS=Homo sapiens GN=PRPF38B	1.4345	0.87249	0.65556	2	2	2	2	4.2	4.2	4.2	64.467	546	546;190	0	1.4345	1.3755	17.134	2	0	Median	0.87249	0.91883	10.014	2	0	Median	0.65556	0.82604	32.558	2	0	Median	101830000	37767000	34144000	29917000				122	548;628	True;True
Q9P258	Q9P258	3	3	3	Protein RCC2	RCC2	>sp|Q9P258|RCC2_HUMAN Protein RCC2 OS=Homo sapiens GN=RCC2 PE=1 SV=2	1.3921	1.3577	0.77578	1	3	3	3	8.2	8.2	8.2	56.084	522	522	0	1.3921	1.2439	82.199	3	0	Median	1.3577	1.1465	59.712	3	0	Median	0.77578	0.98489	21.046	3	0	Median	113860000	28110000	45042000	40709000				144	74;124;384	True;True;True
P06576;H0YH81;F8W079;H0YI37;F8W0P7	P06576;H0YH81	9;8;4;1;1	9;8;4;1;1	9;8;4;1;1	ATP synthase subunit beta, mitochondrial;ATP synthase subunit beta	ATP5B	>sp|P06576|ATPB_HUMAN ATP synthase subunit beta, mitochondrial OS=Homo sapiens GN=ATP5B PE=1 SV=3;>tr|H0YH81|H0YH81_HUMAN ATP synthase subunit beta (Fragment) OS=Homo sapiens GN=ATP5B PE=1 SV=1	1.3429	0.8842	0.64866	5	9	9	9	28.9	28.9	28.9	56.559	529	529;362;284;133;270	0	1.3429	0.94823	62.586	7	0	Median	0.8842	0.86094	80.108	7	0	Median	0.64866	0.82527	31.218	7	0	Median	880290000	291010000	343220000	246060000				56	29;204;273;300;333;416;598;660;694	True;True;True;True;True;True;True;True;True
Q13442;F8WBW6	Q13442	7;1	7;1	7;1	28 kDa heat- and acid-stable phosphoprotein	PDAP1	>sp|Q13442|HAP28_HUMAN 28 kDa heat- and acid-stable phosphoprotein OS=Homo sapiens GN=PDAP1 PE=1 SV=1	1.3217	1.2437	0.83788	2	7	7	7	40.9	40.9	40.9	20.63	181	181;39	0	1.3217	1.2274	63.278	8	0	Median	1.2437	1.5161	50.392	8	0	Median	0.83788	1.1129	14.622	8	0	Median	1062100000	278750000	399580000	383740000				115	32;56;90;243;351;352;489	True;True;True;True;True;True;True
O95881;V9GY50;V9GYV4	O95881	3;1;1	3;1;1	3;1;1	Thioredoxin domain-containing protein 12	TXNDC12	>sp|O95881|TXD12_HUMAN Thioredoxin domain-containing protein 12 OS=Homo sapiens GN=TXNDC12 PE=1 SV=1	1.319	0.88244	0.68082	3	3	3	3	19.2	19.2	19.2	19.206	172	172;55;56	0	1.319	0.67235	51.754	2	0	Median	0.88244	0.53023	68.869	2	0	Median	0.68082	0.86202	15.27	2	0	Median	183800000	56539000	72239000	55019000				51	213;294;654	True;True;True
A0A075B7D9;Q92804-2;Q92804	A0A075B7D9;Q92804-2;Q92804	3;3;3	2;2;2	2;2;2	TATA-binding protein-associated factor 2N	TAF15	>tr|A0A075B7D9|A0A075B7D9_HUMAN TATA-binding protein-associated factor 2N OS=Homo sapiens GN=TAF15 PE=1 SV=1;>sp|Q92804-2|RBP56_HUMAN Isoform Short of TATA-binding protein-associated factor 2N OS=Homo sapiens GN=TAF15;>sp|Q92804|RBP56_HUMAN TATA-binding pr	1.3155	1.2707	0.6635	3	3	2	2	11.4	11.4	11.4	48.839	449	449;589;592	0	1.3155	1.2323	12.835	3	1	Median	1.2707	1.2107	23.813	3	1	Plateau	0.6635	1.0909	19.556	3	1	Plateau	453090000	142530000	148860000	161700000				3	4;5;584	False;True;True
Q9P021	Q9P021	3	3	3	Cysteine-rich PDZ-binding protein	CRIPT	>sp|Q9P021|CRIPT_HUMAN Cysteine-rich PDZ-binding protein OS=Homo sapiens GN=CRIPT PE=1 SV=1	1.2959	1.255	0.9775	1	3	3	3	28.7	28.7	28.7	11.216	101	101	0	1.2959	1.2281	16.507	4	0	Median	1.255	1.2572	11.412	4	0	Median	0.9775	1.2059	10.249	4	0	Median	510890000	145050000	187820000	178020000				143	344;380;558	True;True;True
Q9Y383-3;Q9Y383-2;Q9Y383;Q96HJ9-2;B8ZZ10;A8MYV2;Q9NQ29-2;Q9NQ29-3;Q9NQ29;B8ZZ09	Q9Y383-3;Q9Y383-2;Q9Y383;Q96HJ9-2	8;8;8;8;2;2;2;2;2;1	8;8;8;8;2;2;2;2;2;1	8;8;8;8;2;2;2;2;2;1	Putative RNA-binding protein Luc7-like 2	LUC7L2	>sp|Q9Y383-3|LC7L2_HUMAN Isoform 3 of Putative RNA-binding protein Luc7-like 2 OS=Homo sapiens GN=LUC7L2;>sp|Q9Y383-2|LC7L2_HUMAN Isoform 2 of Putative RNA-binding protein Luc7-like 2 OS=Homo sapiens GN=LUC7L2;>sp|Q9Y383|LC7L2_HUMAN Putative RNA-binding pr	1.2364	1.0596	0.8277	10	8	8	8	24.9	24.9	24.9	46.228	389	389;391;392;458;182;272;325;354;371;84	0	1.2364	1.059	74.281	11	0	Median	1.0596	1.0945	68.356	11	0	Median	0.8277	1.0466	8.1196	11	0	Median	1404400000	415360000	518530000	470550000				133	130;199;357;382;462;521;645;652	True;True;True;True;True;True;True;True
Q9Y2S6	Q9Y2S6	2	2	2	Translation machinery-associated protein 7	TMA7	>sp|Q9Y2S6|TMA7_HUMAN Translation machinery-associated protein 7 OS=Homo sapiens GN=TMA7 PE=1 SV=1	1.2283	1.0891	0.92845	1	2	2	2	21.9	21.9	21.9	7.0662	64	64	0	1.2283	1.155	12.151	4	0	Median	1.0891	0.99274	8.4997	4	0	Median	0.92845	0.92611	18.383	4	0	Median	1445600000	425140000	520900000	499510000				150	1;2	True;True
O00571-2;O00571;A0A087WX09;B4DLA0;C9J8G5;C9J081;O15523-3;O15523-2;O15523	O00571-2;O00571;A0A087WX09;B4DLA0;C9J8G5;C9J081;O15523-3;O15523-2;O15523	2;2;1;1;1;1;1;1;1	2;2;1;1;1;1;1;1;1	2;2;1;1;1;1;1;1;1	ATP-dependent RNA helicase DDX3X;ATP-dependent RNA helicase DDX3Y	DDX3X;DDX3Y	>sp|O00571-2|DDX3X_HUMAN Isoform 2 of ATP-dependent RNA helicase DDX3X OS=Homo sapiens GN=DDX3X;>sp|O00571|DDX3X_HUMAN ATP-dependent RNA helicase DDX3X OS=Homo sapiens GN=DDX3X PE=1 SV=3;>tr|A0A087WX09|A0A087WX09_HUMAN ATP-dependent RNA helicase DDX3X OS=H	1.2184	0.7192	0.66576	9	2	2	2	3.3	3.3	3.3	71.354	646	646;662;98;139;224;250;291;657;660	0	1.2184	1.0887	52.594	2	0	Median	0.7192	0.82894	26.531	2	0	Median	0.66576	0.84521	14.627	2	0	Median	36632000	9861500	14281000	12490000				43	101;696	True;True
K7EK77;P25705-2;P25705;K7ERX7;P25705-3;K7EJP1;K7ENJ4;K7EQH4;K7ESA0	K7EK77;P25705-2;P25705;K7ERX7;P25705-3;K7EJP1;K7ENJ4	6;6;6;5;5;4;4;2;1	6;6;6;5;5;4;4;2;1	6;6;6;5;5;4;4;2;1	ATP synthase subunit alpha, mitochondrial	ATP5A1	>tr|K7EK77|K7EK77_HUMAN ATP synthase subunit alpha, mitochondrial (Fragment) OS=Homo sapiens GN=ATP5A1 PE=1 SV=1;>sp|P25705-2|ATPA_HUMAN Isoform 2 of ATP synthase subunit alpha, mitochondrial OS=Homo sapiens GN=ATP5A1;>sp|P25705|ATPA_HUMAN ATP synthase sub	1.2048	0.8455	0.77989	9	6	6	6	32.4	32.4	32.4	22.199	207	207;503;553;205;531;145;199;111;77	0	1.2048	0.32652	74.969	5	0	Median	0.8455	0.28987	86.613	5	0	Median	0.77989	0.97886	3.6537	5	0	Median	488510000	160430000	181850000	146220000				36	50;66;155;295;670;693	True;True;True;True;True;True
P84090;G3V279	P84090;G3V279	5;3	5;3	5;3	Enhancer of rudimentary homolog	ERH	>sp|P84090|ERH_HUMAN Enhancer of rudimentary homolog OS=Homo sapiens GN=ERH PE=1 SV=1;>tr|G3V279|G3V279_HUMAN Enhancer of rudimentary homolog OS=Homo sapiens GN=ERH PE=1 SV=1	1.1929	1.2377	0.99595	2	5	5	5	51	51	51	12.259	104	104;71	0	1.1929	1.1167	2.271	5	0	Median	1.2377	1.1746	10.073	5	0	Median	0.99595	1.2053	16.178	5	0	Median	1562800000	487630000	523220000	551910000				106	14;15;433;522;627	True;True;True;True;True
O60869;O60869-2;O60869-3	O60869;O60869-2;O60869-3	6;5;5	6;5;5	6;5;5	Endothelial differentiation-related factor 1	EDF1	>sp|O60869|EDF1_HUMAN Endothelial differentiation-related factor 1 OS=Homo sapiens GN=EDF1 PE=1 SV=1;>sp|O60869-2|EDF1_HUMAN Isoform 2 of Endothelial differentiation-related factor 1 OS=Homo sapiens GN=EDF1;>sp|O60869-3|EDF1_HUMAN Isoform 3 of Endothelial	1.1815	0.91991	0.82767	3	6	6	6	37.2	37.2	37.2	16.368	148	148;139;141	0	1.1815	1.1497	8.823	7	0	Median	0.91991	1.0603	9.2323	7	0	Median	0.82767	1.0429	9.6616	7	0	Median	757480000	238290000	281460000	237740000				47	31;98;167;303;368;369	True;True;True;True;True;True
Q9Y5V0;H0YC70;E5RHV4;H0YAP1;E5RHR6	Q9Y5V0;H0YC70	3;2;1;1;1	3;2;1;1;1	3;2;1;1;1	Zinc finger protein 706	ZNF706	>sp|Q9Y5V0|ZN706_HUMAN Zinc finger protein 706 OS=Homo sapiens GN=ZNF706 PE=1 SV=1;>tr|H0YC70|H0YC70_HUMAN Zinc finger protein 706 (Fragment) OS=Homo sapiens GN=ZNF706 PE=1 SV=1	1.1801	1.3529	1.2038	5	3	3	3	42.1	42.1	42.1	8.4977	76	76;30;48;51;53	0	1.1801	0.59458	95.672	2	0	Median	1.3529	0.77321	72.095	2	0	Median	1.2038	1.4479	25.5	2	0	Median	269410000	68743000	88269000	112400000				152	8;587;618	True;True;True
Q99613-2;Q99613;B5ME19;H3BTY8;H3BPE3;H3BPE4	Q99613-2;Q99613;B5ME19	4;4;3;1;1;1	4;4;3;1;1;1	4;4;3;1;1;1	Eukaryotic translation initiation factor 3 subunit C;Eukaryotic translation initiation factor 3 subunit C-like protein	EIF3C;EIF3CL	>sp|Q99613-2|EIF3C_HUMAN Isoform 2 of Eukaryotic translation initiation factor 3 subunit C OS=Homo sapiens GN=EIF3C;>sp|Q99613|EIF3C_HUMAN Eukaryotic translation initiation factor 3 subunit C OS=Homo sapiens GN=EIF3C PE=1 SV=1;>sp|B5ME19|EIFCL_HUMAN Eukary	1.1794	0.65729	0.65217	6	4	4	4	5.8	5.8	5.8	104.1	903	903;913;914;80;133;148	0	1.1794	0.79386	67.919	4	0	Median	0.65729	0.7528	78.249	4	0	Median	0.65217	0.8076	44.461	4	0	Median	70090000	24960000	26530000	18601000				135	33;88;495;527	True;True;True;True
P55081	P55081	2	2	2	Microfibrillar-associated protein 1	MFAP1	>sp|P55081|MFAP1_HUMAN Microfibrillar-associated protein 1 OS=Homo sapiens GN=MFAP1 PE=1 SV=2	1.1744	1.2776	1.22	1	2	2	2	4.8	4.8	4.8	51.958	439	439	0	1.1744	0.59864	99.976	2	0	Median	1.2776	0.76768	96.66	2	0	Median	1.22	1.5447	1.4236	2	0	Median	235620000	65268000	73455000	96900000				88	93;308	True;True
E9PK01;P29692;A0A087X1X7;P29692-2;E9PRY8;E9PMW7;E9PIZ1;E9PPR1;E9PL12;E9PQ49;E9PI39;H0YCK7;P29692-3;E9PQC9;E9PN91;H0YE58;H0YE72;E9PL71;E9PQZ1;P29692-4	E9PK01;P29692;A0A087X1X7;P29692-2;E9PRY8;E9PMW7;E9PIZ1;E9PPR1;E9PL12;E9PQ49;E9PI39;H0YCK7;P29692-3	3;3;3;3;3;2;2;2;2;2;2;2;2;1;1;1;1;1;1;1	3;3;3;3;3;2;2;2;2;2;2;2;2;1;1;1;1;1;1;1	3;3;3;3;3;2;2;2;2;2;2;2;2;1;1;1;1;1;1;1	Elongation factor 1-delta	EEF1D	>tr|E9PK01|E9PK01_HUMAN Elongation factor 1-delta (Fragment) OS=Homo sapiens GN=EEF1D PE=1 SV=1;>sp|P29692|EF1D_HUMAN Elongation factor 1-delta OS=Homo sapiens GN=EEF1D PE=1 SV=5;>tr|A0A087X1X7|A0A087X1X7_HUMAN Elongation factor 1-delta OS=Homo sapiens GN=	1.1624	0.94397	0.81304	20	3	3	3	17.2	17.2	17.2	28.821	261	261;281;631;647;697;130;137;166;168;199;204;210;257;36;106;119;156;187;238;262	0	1.1624	0.31503	33.174	5	3	Median	0.94397	0.32362	32.449	5	3	Median	0.81304	1.0344	11.15	5	3	Median	350600000	113370000	130230000	107000000				6	258;421;533	True;True;True
P09429;Q5T7C4;Q5T7C6;B2RPK0	P09429;Q5T7C4;Q5T7C6;B2RPK0	4;3;3;3	3;3;3;3	3;3;3;3	High mobility group protein B1;Putative high mobility group protein B1-like 1	HMGB1;HMGB1P1	>sp|P09429|HMGB1_HUMAN High mobility group protein B1 OS=Homo sapiens GN=HMGB1 PE=1 SV=3;>tr|Q5T7C4|Q5T7C4_HUMAN High mobility group protein B1 OS=Homo sapiens GN=HMGB1 PE=1 SV=1;>tr|Q5T7C6|Q5T7C6_HUMAN High mobility group protein B1 (Fragment) OS=Homo sap	1.1471	1.5351	1.2821	4	4	3	3	16.3	12.1	12.1	24.893	215	215;158;162;211	0	1.1471	1.0795	65.673	3	1	Plateau	1.5351	1.424	85.078	3	1	Plateau	1.2821	1.1402	16.065	3	1	Plateau	171590000	51113000	50226000	70256000				61	287;288;629;705	True;True;True;False
P19338;C9JYW2;C9JLB1;C9J1H7;C9JWL1	P19338;C9JYW2;C9JLB1;C9J1H7;C9JWL1	3;2;2;2;2	3;2;2;2;2	3;2;2;2;2	Nucleolin	NCL	>sp|P19338|NUCL_HUMAN Nucleolin OS=Homo sapiens GN=NCL PE=1 SV=3;>tr|C9JYW2|C9JYW2_HUMAN Nucleolin (Fragment) OS=Homo sapiens GN=NCL PE=1 SV=1;>tr|C9JLB1|C9JLB1_HUMAN Nucleolin (Fragment) OS=Homo sapiens GN=NCL PE=1 SV=1;>tr|C9J1H7|C9J1H7_HUMAN Nucleolin (	1.1433	0.37346	0.38094	5	3	3	3	3.5	3.5	3.5	76.613	710	710;141;151;166;170	0	1.1433	1.0963	132.97	3	2	Median	0.37346	0.3933	128.69	3	2	Median	0.38094	0.48186	13.394	3	2	Plateau	138390000	63185000	53643000	21564000				70	42;438;637	True;True;True
J3QLI9;P62314	J3QLI9;P62314	1;1	1;1	1;1	Small nuclear ribonucleoprotein Sm D1	SNRPD1	>tr|J3QLI9|J3QLI9_HUMAN Small nuclear ribonucleoprotein Sm D1 OS=Homo sapiens GN=SNRPD1 PE=1 SV=1;>sp|P62314|SMD1_HUMAN Small nuclear ribonucleoprotein Sm D1 OS=Homo sapiens GN=SNRPD1 PE=1 SV=1	1.1406	0.58791	0.58383	2	1	1	1	17.3	17.3	17.3	8.3926	75	75;119	0	1.1406	1.2037	13.812	3	3	Plateau	0.58791	0.66909	7.5916	3	3	Median	0.58383	0.7052	12.158	3	3	Median	275350000	88061000	118690000	68595000				35	459	True
P47813;X6RAC9;O14602;A6NJH9	P47813;X6RAC9;O14602;A6NJH9	6;5;5;3	6;5;5;3	6;5;5;3	Eukaryotic translation initiation factor 1A, X-chromosomal;Eukaryotic translation initiation factor 1A, Y-chromosomal	EIF1AX;EIF1AY	>sp|P47813|IF1AX_HUMAN Eukaryotic translation initiation factor 1A, X-chromosomal OS=Homo sapiens GN=EIF1AX PE=1 SV=2;>tr|X6RAC9|X6RAC9_HUMAN Eukaryotic translation initiation factor 1A, X-chromosomal OS=Homo sapiens GN=EIF1AX PE=1 SV=1;>sp|O14602|IF1AY_HU	1.134	0.95496	0.79517	4	6	6	6	48.6	48.6	48.6	16.46	144	144;116;144;127	0	1.134	1.0779	52.408	6	0	Median	0.95496	0.92382	47.191	6	0	Median	0.79517	1.0013	10.649	6	0	Median	1984800000	616570000	813820000	554370000				84	76;128;156;371;699;723	True;True;True;True;True;True
P62633-7;P62633-3;P62633-2;P62633-8;P62633-5;P62633;P62633-4;P62633-6;D6RAT4	P62633-7;P62633-3;P62633-2;P62633-8;P62633-5;P62633;P62633-4;P62633-6	4;4;4;4;4;4;4;4;1	4;4;4;4;4;4;4;4;1	4;4;4;4;4;4;4;4;1	Cellular nucleic acid-binding protein	CNBP	>sp|P62633-7|CNBP_HUMAN Isoform 7 of Cellular nucleic acid-binding protein OS=Homo sapiens GN=CNBP;>sp|P62633-3|CNBP_HUMAN Isoform 3 of Cellular nucleic acid-binding protein OS=Homo sapiens GN=CNBP;>sp|P62633-2|CNBP_HUMAN Isoform 2 of Cellular nucleic acid	1.1266	0.99892	0.85354	9	4	4	4	26.9	26.9	26.9	17.692	160	160;167;170;171;172;177;178;179;114	0	1.1266	1.0428	7.8045	4	0	Median	0.99892	1.0662	6.1183	4	0	Median	0.85354	1.0471	19.797	4	0	Median	465110000	150990000	158540000	155590000				95	80;158;216;557	True;True;True;True
P35637-2;P35637;H3BPE7	P35637-2;P35637;H3BPE7	4;4;3	4;4;3	3;3;2	RNA-binding protein FUS	FUS	>sp|P35637-2|FUS_HUMAN Isoform Short of RNA-binding protein FUS OS=Homo sapiens GN=FUS;>sp|P35637|FUS_HUMAN RNA-binding protein FUS OS=Homo sapiens GN=FUS PE=1 SV=1;>tr|H3BPE7|H3BPE7_HUMAN RNA-binding protein FUS OS=Homo sapiens GN=FUS PE=1 SV=1	1.1085	0.95568	0.83195	3	4	4	3	13.3	13.3	13.3	53.354	525	525;526;527	0	1.1085	1.0364	10.354	4	0	Median	0.95568	0.98035	11.225	4	0	Median	0.83195	0.99582	21.366	4	0	Median	1670000000	518160000	616750000	535070000				77	4;6;114;591	True;True;True;True
P63173;J3KT73;J3QL01;J3KSP2	P63173;J3KT73;J3QL01	7;5;5;2	7;5;5;2	7;5;5;2	60S ribosomal protein L38	RPL38	>sp|P63173|RL38_HUMAN 60S ribosomal protein L38 OS=Homo sapiens GN=RPL38 PE=1 SV=2;>tr|J3KT73|J3KT73_HUMAN 60S ribosomal protein L38 OS=Homo sapiens GN=RPL38 PE=1 SV=1;>tr|J3QL01|J3QL01_HUMAN 60S ribosomal protein L38 OS=Homo sapiens GN=RPL38 PE=1 SV=1	1.0969	0.74191	0.70374	4	7	7	7	57.1	57.1	57.1	8.2178	70	70;64;67;21	0	1.0969	1.0068	8.3912	8	0	Median	0.74191	0.77004	19.566	8	0	Median	0.70374	0.84287	19.852	8	0	Median	8936400000	3107000000	3336700000	2492700000				100	265;338;388;481;719;720;721	True;True;True;True;True;True;True
P23284	P23284	11	11	11	Peptidyl-prolyl cis-trans isomerase B	PPIB	>sp|P23284|PPIB_HUMAN Peptidyl-prolyl cis-trans isomerase B OS=Homo sapiens GN=PPIB PE=1 SV=2	1.0926	1.0062	0.91761	1	11	11	11	54.2	54.2	54.2	23.742	216	216	0	1.0926	1.0315	35.209	15	0	Median	1.0062	1.0775	33.404	15	0	Median	0.91761	1.1313	19.381	15	0	Median	3517300000	1121200000	1193800000	1202300000				71	104;123;252;267;268;531;623;656;657;658;661	True;True;True;True;True;True;True;True;True;True;True
K7ERG4;P62316-2;P62316	K7ERG4;P62316-2;P62316	1;1;1	1;1;1	1;1;1	Small nuclear ribonucleoprotein Sm D2	SNRPD2	>tr|K7ERG4|K7ERG4_HUMAN Small nuclear ribonucleoprotein Sm D2 OS=Homo sapiens GN=SNRPD2 PE=1 SV=1;>sp|P62316-2|SMD2_HUMAN Isoform 2 of Small nuclear ribonucleoprotein Sm D2 OS=Homo sapiens GN=SNRPD2;>sp|P62316|SMD2_HUMAN Small nuclear ribonucleoprotein Sm	1.0821	0.42079	0.38885	3	1	1	1	12.8	12.8	12.8	8.7769	78	78;108;118	0	1.0821	0.29327	0.58322	2	2	Median	0.42079	0.14426	6.2246	2	2	Median	0.38885	0.49472	5.6413	2	2	Median	125220000	43453000	55153000	26613000				41	452	True
P46783;F6U211;Q9NQ39;S4R435	P46783;F6U211;Q9NQ39;S4R435	4;2;2;2	4;2;2;2	4;2;2;2	40S ribosomal protein S10;Putative 40S ribosomal protein S10-like	RPS10;RPS10P5	>sp|P46783|RS10_HUMAN 40S ribosomal protein S10 OS=Homo sapiens GN=RPS10 PE=1 SV=1;>tr|F6U211|F6U211_HUMAN 40S ribosomal protein S10 OS=Homo sapiens GN=RPS10 PE=4 SV=1;>sp|Q9NQ39|RS10L_HUMAN Putative 40S ribosomal protein S10-like OS=Homo sapiens GN=RPS10P	1.0729	1.0712	0.97833	4	4	4	4	20.6	20.6	20.6	18.898	165	165;172;176;286	0	1.0729	0.94421	63.215	4	0	Median	1.0712	1.1038	56.891	4	0	Median	0.97833	1.2374	4.7417	4	0	Median	701320000	219190000	240430000	241700000				83	16;212;257;323	True;True;True;True
Q9Y237;Q9Y237-2;H0Y4T6;J3KMW3;H0Y8P6;H0Y610;Q9Y237-3	Q9Y237;Q9Y237-2;H0Y4T6;J3KMW3;H0Y8P6;H0Y610;Q9Y237-3	4;4;2;2;2;2;2	4;4;2;2;2;2;2	4;4;2;2;2;2;2	Peptidyl-prolyl cis-trans isomerase NIMA-interacting 4	PIN4	>sp|Q9Y237|PIN4_HUMAN Peptidyl-prolyl cis-trans isomerase NIMA-interacting 4 OS=Homo sapiens GN=PIN4 PE=1 SV=1;>sp|Q9Y237-2|PIN4_HUMAN Isoform 2 of Peptidyl-prolyl cis-trans isomerase NIMA-interacting 4 OS=Homo sapiens GN=PIN4;>tr|H0Y4T6|H0Y4T6_HUMAN Pepti	1.0631	1.1695	1.0715	7	4	4	4	26.7	26.7	26.7	13.81	131	131;156;91;111;115;116;133	0	1.0631	0.94989	76.073	5	0	Median	1.1695	1.2747	71.349	5	0	Median	1.0715	1.3556	3.3943	5	0	Median	840610000	252640000	265680000	322280000				147	192;197;198;475	True;True;True;True
Q96CT7;M0R2F5	Q96CT7;M0R2F5	4;2	4;2	4;2	Coiled-coil domain-containing protein 124	CCDC124	>sp|Q96CT7|CC124_HUMAN Coiled-coil domain-containing protein 124 OS=Homo sapiens GN=CCDC124 PE=1 SV=1;>tr|M0R2F5|M0R2F5_HUMAN Coiled-coil domain-containing protein 124 (Fragment) OS=Homo sapiens GN=CCDC124 PE=1 SV=3	1.0599	0.99595	0.97933	2	4	4	4	24.7	24.7	24.7	25.835	223	223;137	0	1.0599	1.0349	10.483	6	0	Median	0.99595	1.1045	11.29	6	0	Median	0.97933	1.2002	15.783	6	0	Median	761930000	211780000	297580000	252570000				131	72;392;520;600	True;True;True;True
K7ENA8;O75821;K7EL60;K7ER90;K7EL20	K7ENA8;O75821;K7EL60;K7ER90;K7EL20	2;2;1;1;1	2;2;1;1;1	2;2;1;1;1	Eukaryotic translation initiation factor 3 subunit G	EIF3G	>tr|K7ENA8|K7ENA8_HUMAN Eukaryotic translation initiation factor 3 subunit G (Fragment) OS=Homo sapiens GN=EIF3G PE=1 SV=1;>sp|O75821|EIF3G_HUMAN Eukaryotic translation initiation factor 3 subunit G OS=Homo sapiens GN=EIF3G PE=1 SV=2;>tr|K7EL60|K7EL60_HUMA	1.0583	0.75914	0.80327	5	2	2	2	13.1	13.1	13.1	32.314	289	289;320;149;227;263	0	1.0583	1.0041	6.2211	2	0	Median	0.75914	0.76682	25.088	2	0	Median	0.80327	0.84018	35.399	2	0	Median	66100000	23251000	23578000	19271000				39	625;691	True;True
Q5VTE0;P68104;A0A087WV01;A0A087WVQ9;A6PW80;Q5JR01;Q05639	Q5VTE0;P68104;A0A087WV01;A0A087WVQ9;A6PW80;Q5JR01;Q05639	4;4;3;3;2;2;2	4;4;3;3;2;2;2	4;4;3;3;2;2;2	Putative elongation factor 1-alpha-like 3;Elongation factor 1-alpha 1;Elongation factor 1-alpha 2	EEF1A1P5;EEF1A1;EEF1A2	>sp|Q5VTE0|EF1A3_HUMAN Putative elongation factor 1-alpha-like 3 OS=Homo sapiens GN=EEF1A1P5 PE=5 SV=1;>sp|P68104|EF1A1_HUMAN Elongation factor 1-alpha 1 OS=Homo sapiens GN=EEF1A1 PE=1 SV=1;>tr|A0A087WV01|A0A087WV01_HUMAN Elongation factor 1-alpha 1 OS=Hom	1.0552	0.65577	0.64159	7	4	4	4	13.6	13.6	13.6	50.184	462	462;462;426;441;107;145;463	0	1.0552	1.0001	22.936	4	0	Median	0.65577	0.65689	14.896	4	0	Median	0.64159	0.76796	11.596	4	0	Median	323690000	115130000	130030000	78537000				101	143;594;646;733	True;True;True;True
P10599-2;P10599	P10599-2;P10599	3;3	3;3	3;3	Thioredoxin	TXN	>sp|P10599-2|THIO_HUMAN Isoform 2 of Thioredoxin OS=Homo sapiens GN=TXN;>sp|P10599|THIO_HUMAN Thioredoxin OS=Homo sapiens GN=TXN PE=1 SV=3	1.0451	0.68874	0.65297	2	3	3	3	38.8	38.8	38.8	9.4519	85	85;105	0	1.0451	1.0021	31.18	4	2	Median	0.68874	0.72532	22.983	4	2	Median	0.65297	0.82278	21.441	4	2	Median	349150000	128730000	129820000	90600000				63	151;572;647	True;True;True
Q14331;E9PRR7;H0YEZ2;E9PLY7;Q9BZ01	Q14331;E9PRR7	3;2;1;1;1	3;2;1;1;1	3;2;1;1;1	Protein FRG1	FRG1	>sp|Q14331|FRG1_HUMAN Protein FRG1 OS=Homo sapiens GN=FRG1 PE=1 SV=1;>tr|E9PRR7|E9PRR7_HUMAN Protein FRG1 (Fragment) OS=Homo sapiens GN=FRG1 PE=1 SV=1	1.0442	0.61747	0.58235	5	3	3	3	13.6	13.6	13.6	29.172	258	258;116;75;103;182	0	1.0442	1.0012	85.351	3	0	Median	0.61747	0.58183	60.156	3	0	Median	0.58235	0.73379	33.306	3	0	Median	356800000	118530000	143760000	94503000				117	81;94;716	True;True;True
Q8WVK2	Q8WVK2	2	2	2	U4/U6.U5 small nuclear ribonucleoprotein 27 kDa protein	SNRNP27	>sp|Q8WVK2|SNR27_HUMAN U4/U6.U5 small nuclear ribonucleoprotein 27 kDa protein OS=Homo sapiens GN=SNRNP27 PE=1 SV=1	1.0389	0.89647	0.78581	1	2	2	2	10.3	10.3	10.3	18.86	155	155	0	1.0389	0.97315	1.2898	3	2	Median	0.89647	0.85417	9.4982	3	2	Median	0.78581	0.94212	4.6949	3	2	Median	272700000	91994000	95079000	85627000				129	350;638	True;True
Q8WUA2	Q8WUA2	7	7	7	Peptidyl-prolyl cis-trans isomerase-like 4	PPIL4	>sp|Q8WUA2|PPIL4_HUMAN Peptidyl-prolyl cis-trans isomerase-like 4 OS=Homo sapiens GN=PPIL4 PE=1 SV=1	1.0326	0.94276	0.89453	1	7	7	7	16.3	16.3	16.3	57.224	492	492	0	1.0326	0.90524	67.652	8	0	Median	0.94276	0.87241	72.12	8	0	Median	0.89453	1.0748	29.838	8	0	Median	1008500000	295890000	335250000	377380000				128	92;271;275;465;504;532;731	True;True;True;True;True;True;True
Q14011;K7ENX8;K7ELV6;K7EJV5;K7ELT6;K7EJV1;K7EMY9;K7EPM4;K7ER40;K7EQR7;Q14011-2;D6W5Y5	Q14011;K7ENX8;K7ELV6;K7EJV5;K7ELT6;K7EJV1;K7EMY9;K7EPM4;K7ER40;K7EQR7;Q14011-2;D6W5Y5	3;2;2;2;2;2;2;2;2;2;2;2	3;2;2;2;2;2;2;2;2;2;2;2	3;2;2;2;2;2;2;2;2;2;2;2	Cold-inducible RNA-binding protein	CIRBP	>sp|Q14011|CIRBP_HUMAN Cold-inducible RNA-binding protein OS=Homo sapiens GN=CIRBP PE=1 SV=1;>tr|K7ENX8|K7ENX8_HUMAN Cold-inducible RNA-binding protein (Fragment) OS=Homo sapiens GN=CIRBP PE=1 SV=2;>tr|K7ELV6|K7ELV6_HUMAN Cold-inducible RNA-binding protein	1.0212	1.0545	1.0234	12	3	3	3	16.3	16.3	16.3	18.648	172	172;80;89;105;135;149;159;168;174;202;263;297	0	1.0212	1.0056	16.601	2	0	Median	1.0545	1.2636	4.6413	2	0	Median	1.0234	1.2788	14.658	2	0	Median	176870000	50770000	55062000	71042000				116	120;710;711	True;True;True
Q9NYF8-4;Q9NYF8-2;Q9NYF8;E9PJA7;E9PK09;E9PQN2;E9PKI6;Q9NYF8-3;E9PK91;H0YF14;H0YF00	Q9NYF8-4;Q9NYF8-2;Q9NYF8;E9PJA7;E9PK09;E9PQN2;E9PKI6;Q9NYF8-3;E9PK91	6;6;6;4;4;4;4;4;4;2;1	6;6;6;4;4;4;4;4;4;2;1	6;6;6;4;4;4;4;4;4;2;1	Bcl-2-associated transcription factor 1	BCLAF1	>sp|Q9NYF8-4|BCLF1_HUMAN Isoform 4 of Bcl-2-associated transcription factor 1 OS=Homo sapiens GN=BCLAF1;>sp|Q9NYF8-2|BCLF1_HUMAN Isoform 2 of Bcl-2-associated transcription factor 1 OS=Homo sapiens GN=BCLAF1;>sp|Q9NYF8|BCLF1_HUMAN Bcl-2-associated transcri	1.0194	0.90898	0.98085	11	6	6	6	10.4	10.4	10.4	85.936	747	747;918;920;467;726;750;752;869;871;187;118	0	1.0194	0.87023	60.039	5	0	Median	0.90898	1.0024	53.954	5	0	Median	0.98085	1.2359	23.475	5	0	Median	792990000	237520000	385000000	170470000				142	390;500;559;564;599;707	True;True;True;True;True;True
K7EMH1;K7ERI7;P35268;K7EP65;K7EKS7;K7ELC4;K7EJT5	K7EMH1;K7ERI7;P35268;K7EP65;K7EKS7;K7ELC4;K7EJT5	4;4;4;3;3;3;2	4;4;4;3;3;3;2	4;4;4;3;3;3;2	60S ribosomal protein L22	RPL22	>tr|K7EMH1|K7EMH1_HUMAN 60S ribosomal protein L22 (Fragment) OS=Homo sapiens GN=RPL22 PE=1 SV=1;>tr|K7ERI7|K7ERI7_HUMAN 60S ribosomal protein L22 OS=Homo sapiens GN=RPL22 PE=1 SV=1;>sp|P35268|RL22_HUMAN 60S ribosomal protein L22 OS=Homo sapiens GN=RPL22 PE	1.0097	0.9296	0.92855	7	4	4	4	41.6	41.6	41.6	10.422	89	89;95;128;48;53;79;47	0	1.0097	0.90222	54.567	3	0	Median	0.9296	1.0715	29.821	3	0	Median	0.92855	1.1788	7.3742	3	0	Median	1655000000	526590000	606140000	522320000				38	25;315;316;692	True;True;True;True
K7ENG2;P26368-2;P26368	K7ENG2;P26368-2;P26368	2;2;2	2;2;2	2;2;2	Splicing factor U2AF 65 kDa subunit	U2AF2	>tr|K7ENG2|K7ENG2_HUMAN Splicing factor U2AF 65 kDa subunit OS=Homo sapiens GN=U2AF2 PE=1 SV=1;>sp|P26368-2|U2AF2_HUMAN Isoform 2 of Splicing factor U2AF 65 kDa subunit OS=Homo sapiens GN=U2AF2;>sp|P26368|U2AF2_HUMAN Splicing factor U2AF 65 kDa subunit OS=	1.0055	0.86738	0.86261	3	2	2	2	10.1	10.1	10.1	33.901	307	307;471;475	0	1.0055	0.89848	18.616	3	2	Median	0.86738	0.99973	29.11	3	2	Median	0.86261	1.0951	6.6387	3	2	Median	232780000	80581000	81545000	70653000				40	270;524	True;True
Q01081;Q01081-4;Q01081-2	Q01081;Q01081-4;Q01081-2	2;1;1	2;1;1	2;1;1	Splicing factor U2AF 35 kDa subunit	U2AF1	>sp|Q01081|U2AF1_HUMAN Splicing factor U2AF 35 kDa subunit OS=Homo sapiens GN=U2AF1 PE=1 SV=3;>sp|Q01081-4|U2AF1_HUMAN Isoform 4 of Splicing factor U2AF 35 kDa subunit OS=Homo sapiens GN=U2AF1;>sp|Q01081-2|U2AF1_HUMAN Isoform 2 of Splicing factor U2AF 35 k	0.99856	0.83775	0.85535	3	2	2	2	8.8	8.8	8.8	27.872	240	240;167;240	0	0.99856	0.27062	17.979	2	0	Median	0.83775	0.28721	35.595	2	0	Median	0.85535	1.0882	17.554	2	0	Median	230070000	68974000	87585000	73514000				110	68;453	True;True
P23588;E7EX17;B4DS13;F8W0K0;F8VSC7;F8VP89;F8VX11;F8VRU1;F8VYE9	P23588;E7EX17;B4DS13	10;10;9;4;4;4;2;1;1	10;10;9;4;4;4;2;1;1	10;10;9;4;4;4;2;1;1	Eukaryotic translation initiation factor 4B	EIF4B	>sp|P23588|IF4B_HUMAN Eukaryotic translation initiation factor 4B OS=Homo sapiens GN=EIF4B PE=1 SV=2;>tr|E7EX17|E7EX17_HUMAN Eukaryotic translation initiation factor 4B OS=Homo sapiens GN=EIF4B PE=1 SV=1;>tr|B4DS13|B4DS13_HUMAN Eukaryotic translation initi	0.98616	0.8409	0.87512	9	10	10	10	21.9	21.9	21.9	69.15	611	611;616;572;170;227;275;360;175;185	0	0.98616	0.97438	70.771	11	0	Median	0.8409	0.87903	56.793	11	0	Median	0.87512	1.111	15.426	11	0	Median	1256000000	414170000	434240000	407550000				23	11;59;116;232;491;549;592;633;640;673	True;True;True;True;True;True;True;True;True;True
P62273;P62273-2;A0A087WTT6	P62273;P62273-2;A0A087WTT6	2;2;1	2;2;1	2;2;1	40S ribosomal protein S29	RPS29	>sp|P62273|RS29_HUMAN 40S ribosomal protein S29 OS=Homo sapiens GN=RPS29 PE=1 SV=2;>sp|P62273-2|RS29_HUMAN Isoform 2 of 40S ribosomal protein S29 OS=Homo sapiens GN=RPS29;>tr|A0A087WTT6|A0A087WTT6_HUMAN 40S ribosomal protein S29 OS=Homo sapiens GN=RPS29 PE	0.98612	0.93358	0.93947	3	2	2	2	32.1	32.1	32.1	6.6767	56	56;67;53	0	0.98612	0.26725	9.1123	3	0	Median	0.93358	0.32006	4.0349	3	0	Median	0.93947	1.1953	9.7426	3	0	Median	599670000	190470000	209210000	200000000				93	217;708	True;True
P53999;D6RC37;D6R970	P53999	8;1;1	8;1;1	8;1;1	Activated RNA polymerase II transcriptional coactivator p15	SUB1	>sp|P53999|TCP4_HUMAN Activated RNA polymerase II transcriptional coactivator p15 OS=Homo sapiens GN=SUB1 PE=1 SV=3	0.98079	1.1849	1.1095	3	8	8	8	50.4	50.4	50.4	14.395	127	127;66;84	0	0.98079	0.94648	43.775	9	0	Median	1.1849	1.3127	45.396	9	0	Median	1.1095	1.4049	13.364	9	0	Median	2540400000	766850000	804820000	968720000				87	91;160;176;224;225;331;482;486	True;True;True;True;True;True;True;True
Q00688;G3V5F2	Q00688	4;1	4;1	4;1	Peptidyl-prolyl cis-trans isomerase FKBP3	FKBP3	>sp|Q00688|FKBP3_HUMAN Peptidyl-prolyl cis-trans isomerase FKBP3 OS=Homo sapiens GN=FKBP3 PE=1 SV=1	0.96841	0.84316	0.9013	2	4	4	4	23.2	23.2	23.2	25.177	224	224;65	0	0.96841	0.90716	10.582	3	0	Median	0.84316	0.84022	11.093	3	0	Median	0.9013	1.1248	3.4197	3	0	Median	236400000	76073000	82566000	77758000				109	75;196;510;574	True;True;True;True
Q8IWS0-5;Q8IWS0-3;Q8IWS0;Q8IWS0-4;Q8IWS0-2;Q5JRC6	Q8IWS0-5;Q8IWS0-3;Q8IWS0;Q8IWS0-4;Q8IWS0-2;Q5JRC6	3;3;3;2;2;2	3;3;3;2;2;2	3;3;3;2;2;2	PHD finger protein 6	PHF6	>sp|Q8IWS0-5|PHF6_HUMAN Isoform 5 of PHD finger protein 6 OS=Homo sapiens GN=PHF6;>sp|Q8IWS0-3|PHF6_HUMAN Isoform 3 of PHD finger protein 6 OS=Homo sapiens GN=PHF6;>sp|Q8IWS0|PHF6_HUMAN PHD finger protein 6 OS=Homo sapiens GN=PHF6 PE=1 SV=1;>sp|Q8IWS0-4|PH	0.96749	0.78235	0.86721	6	3	3	3	10.6	10.6	10.6	37.628	331	331;364;365;310;312;324	0	0.96749	0.95007	14.073	4	0	Median	0.78235	0.99784	28.027	4	0	Median	0.86721	1.1107	8.2852	4	0	Median	455410000	159080000	135160000	161170000				126	102;442;541	True;True;True
P62851	P62851	4	4	4	40S ribosomal protein S25	RPS25	>sp|P62851|RS25_HUMAN 40S ribosomal protein S25 OS=Homo sapiens GN=RPS25 PE=1 SV=1	0.96729	0.84141	0.9254	1	4	4	4	32.8	32.8	32.8	13.742	125	125	0	0.96729	0.92747	64.968	5	0	Median	0.84141	0.8861	55.62	5	0	Median	0.9254	1.0865	19.462	5	0	Median	616400000	210140000	207730000	198540000				98	9;55;103;464	True;True;True;True
Q13200-2;Q13200-3;Q13200	Q13200-2;Q13200-3;Q13200	2;2;2	2;2;2	2;2;2	26S proteasome non-ATPase regulatory subunit 2	PSMD2	>sp|Q13200-2|PSMD2_HUMAN Isoform 2 of 26S proteasome non-ATPase regulatory subunit 2 OS=Homo sapiens GN=PSMD2;>sp|Q13200-3|PSMD2_HUMAN Isoform 3 of 26S proteasome non-ATPase regulatory subunit 2 OS=Homo sapiens GN=PSMD2;>sp|Q13200|PSMD2_HUMAN 26S proteasom	0.9661	0.9681	0.92487	3	2	2	2	3.6	3.6	3.6	82.193	749	749;778;908	0	0.9661	0.48677	75.321	2	0	Median	0.9681	0.5533	75.824	2	0	Median	0.92487	1.1124	2.3812	2	0	Median	81502000	23507000	31390000	26605000				113	191;650	True;True
P60866;P60866-2;E5RIP1;E5RJX2;G3XAN0	P60866;P60866-2;E5RIP1;E5RJX2;G3XAN0	2;2;1;1;1	2;2;1;1;1	2;2;1;1;1	40S ribosomal protein S20	RPS20	>sp|P60866|RS20_HUMAN 40S ribosomal protein S20 OS=Homo sapiens GN=RPS20 PE=1 SV=1;>sp|P60866-2|RS20_HUMAN Isoform 2 of 40S ribosomal protein S20 OS=Homo sapiens GN=RPS20;>tr|E5RIP1|E5RIP1_HUMAN 40S ribosomal protein S20 OS=Homo sapiens GN=RPS20 PE=1 SV=1;	0.95013	0.66879	0.65644	5	2	2	2	19.3	19.3	19.3	13.373	119	119;142;46;61;64	0	0.95013	0.48434	124.49	2	0	Median	0.66879	0.40186	86.981	2	0	Median	0.65644	0.83115	3.9811	2	0	Median	66843000	25579000	20228000	21036000				91	383;619	True;True
Q15233-2;Q15233;C9IZL7;H7C367	Q15233-2;Q15233;C9IZL7;H7C367	2;2;1;1	2;2;1;1	2;2;1;1	Non-POU domain-containing octamer-binding protein	NONO	>sp|Q15233-2|NONO_HUMAN Isoform 2 of Non-POU domain-containing octamer-binding protein OS=Homo sapiens GN=NONO;>sp|Q15233|NONO_HUMAN Non-POU domain-containing octamer-binding protein OS=Homo sapiens GN=NONO PE=1 SV=4;>tr|C9IZL7|C9IZL7_HUMAN Non-POU domain-	0.94364	1.2354	1.2126	4	2	2	2	6.3	6.3	6.3	43.866	382	382;471;207;235	0	0.94364	0.84318	28.933	3	0	Median	1.2354	1.4239	31.567	3	0	Median	1.2126	1.5395	16.655	3	0	Median	81524000	25440000	23601000	32483000				120	10;226	True;True
O15397;F5H2I3	O15397;F5H2I3	2;1	2;1	2;1	Importin-8	IPO8	>sp|O15397|IPO8_HUMAN Importin-8 OS=Homo sapiens GN=IPO8 PE=1 SV=2;>tr|F5H2I3|F5H2I3_HUMAN Importin-8 (Fragment) OS=Homo sapiens GN=IPO8 PE=1 SV=1	0.94155	0.81875	0.79806	2	2	2	2	2.1	2.1	2.1	119.94	1037	1037;46	0	0.94155	0.47996	105.34	2	0	Median	0.81875	0.49196	71.539	2	0	Median	0.79806	1.0105	15.583	2	0	Median	71692000	26397000	23253000	22042000				45	254;281	True;True
P05204;Q15651-2;Q15651;A0A087WZE9	P05204	4;1;1;1	4;1;1;1	4;1;1;1	Non-histone chromosomal protein HMG-17	HMGN2	>sp|P05204|HMGN2_HUMAN Non-histone chromosomal protein HMG-17 OS=Homo sapiens GN=HMGN2 PE=1 SV=3	0.91163	1.1344	1.2993	4	4	4	4	51.1	51.1	51.1	9.3926	90	90;77;99;130	0	0.91163	0.8573	11.923	4	0	Median	1.1344	1.0572	11.722	4	0	Median	1.2993	1.2698	8.8179	4	0	Median	2477800000	751800000	749540000	976500000				55	13;404;470;585	True;True;True;True
M0R0F0;P46782;M0R0R2;M0QZN2	M0R0F0;P46782;M0R0R2;M0QZN2	3;3;3;2	3;3;3;2	3;3;3;2	40S ribosomal protein S5;40S ribosomal protein S5, N-terminally processed	RPS5	>tr|M0R0F0|M0R0F0_HUMAN 40S ribosomal protein S5 (Fragment) OS=Homo sapiens GN=RPS5 PE=1 SV=1;>sp|P46782|RS5_HUMAN 40S ribosomal protein S5 OS=Homo sapiens GN=RPS5 PE=1 SV=4;>tr|M0R0R2|M0R0R2_HUMAN 40S ribosomal protein S5 OS=Homo sapiens GN=RPS5 PE=1 SV=1	0.91124	0.81272	0.94174	4	3	3	3	18.5	18.5	18.5	22.391	200	200;204;225;134	0	0.91124	0.7855	58.221	4	2	Median	0.81272	0.81246	55.524	4	2	Median	0.94174	1.1866	8.2961	4	2	Median	634970000	243650000	191150000	200180000				42	325;597;677	True;True;True
Q9NWB6;Q9NWB6-3;Q9NWB6-2;X6R9F1	Q9NWB6;Q9NWB6-3;Q9NWB6-2	3;2;2;1	3;2;2;1	3;2;2;1	Arginine and glutamate-rich protein 1	ARGLU1	>sp|Q9NWB6|ARGL1_HUMAN Arginine and glutamate-rich protein 1 OS=Homo sapiens GN=ARGLU1 PE=1 SV=1;>sp|Q9NWB6-3|ARGL1_HUMAN Isoform 3 of Arginine and glutamate-rich protein 1 OS=Homo sapiens GN=ARGLU1;>sp|Q9NWB6-2|ARGL1_HUMAN Isoform 2 of Arginine and glutam	0.89039	0.94961	1.2689	4	3	3	3	9.5	9.5	9.5	33.216	273	273;198;273;142	0	0.89039	0.7982	79.825	3	0	Median	0.94961	1.1325	76.058	3	0	Median	1.2689	1.6144	15.867	3	0	Median	402610000	129700000	121620000	151290000				141	137;356;501	True;True;True
P26641;P26641-2	P26641;P26641-2	4;4	4;4	4;4	Elongation factor 1-gamma	EEF1G	>sp|P26641|EF1G_HUMAN Elongation factor 1-gamma OS=Homo sapiens GN=EEF1G PE=1 SV=3;>sp|P26641-2|EF1G_HUMAN Isoform 2 of Elongation factor 1-gamma OS=Homo sapiens GN=EEF1G	0.88356	0.74881	0.76909	2	4	4	4	11.9	11.9	11.9	50.118	437	437;487	0	0.88356	0.68059	82.586	5	3	Median	0.74881	0.67519	70.105	5	3	Median	0.76909	0.9764	16.762	5	3	Median	384820000	155020000	125780000	104020000				74	38;341;560;667	True;True;True;True
P10809;P10809-2;C9JL25;E7EXB4;E7ESH4;C9JL19;C9JCQ4	P10809	7;2;2;2;2;1;1	7;2;2;2;2;1;1	7;2;2;2;2;1;1	60 kDa heat shock protein, mitochondrial	HSPD1	>sp|P10809|CH60_HUMAN 60 kDa heat shock protein, mitochondrial OS=Homo sapiens GN=HSPD1 PE=1 SV=2	0.88228	0.80233	0.81886	7	7	7	7	16.9	16.9	16.9	61.054	573	573;158;175;221;234;83;94	0	0.88228	0.84596	70.872	6	0	Median	0.80233	0.79903	69.961	6	0	Median	0.81886	1.0318	23.556	6	0	Median	398040000	152980000	127230000	117830000				64	310;407;422;436;624;648;688	True;True;True;True;True;True;True
P11387	P11387	2	2	2	DNA topoisomerase 1	TOP1	>sp|P11387|TOP1_HUMAN DNA topoisomerase 1 OS=Homo sapiens GN=TOP1 PE=1 SV=2	0.86993	0.44259	0.51376	1	2	2	2	3.5	3.5	3.5	90.725	765	765	0	0.86993	0.23729	65.296	3	0	Median	0.44259	0.16378	19.224	3	0	Median	0.51376	0.65364	62.111	3	0	Median	2284500000	979590000	853030000	451920000				67	342;513	True;True
P24534	P24534	2	2	2	Elongation factor 1-beta	EEF1B2	>sp|P24534|EF1B_HUMAN Elongation factor 1-beta OS=Homo sapiens GN=EEF1B2 PE=1 SV=3	0.84618	0.70628	0.90855	1	2	2	2	9.8	9.8	9.8	24.763	225	225	0	0.84618	0.81135	14.928	2	0	Median	0.70628	0.7438	18.387	2	0	Median	0.90855	1.1448	1.8438	2	0	Median	169420000	68456000	49422000	51546000				72	420;526	True;True
Q9BQA1;Q9BQA1-2;H0Y711	Q9BQA1;Q9BQA1-2;H0Y711	14;9;7	14;9;7	14;9;7	Methylosome protein 50	WDR77	>sp|Q9BQA1|MEP50_HUMAN Methylosome protein 50 OS=Homo sapiens GN=WDR77 PE=1 SV=1;>sp|Q9BQA1-2|MEP50_HUMAN Isoform 2 of Methylosome protein 50 OS=Homo sapiens GN=WDR77;>tr|H0Y711|H0Y711_HUMAN Methylosome protein 50 (Fragment) OS=Homo sapiens GN=WDR77 PE=1 S	0.84573	0.8395	0.94715	3	14	14	14	46.5	46.5	46.5	36.724	342	342;278;291	0	0.84573	0.74291	67.839	19	0	Median	0.8395	0.82641	63.471	19	0	Median	0.94715	1.205	12.086	19	0	Median	8483400000	3055600000	2705600000	2722200000				137	26;27;84;113;119;171;174;181;297;327;507;698;704;726	True;True;True;True;True;True;True;True;True;True;True;True;True;True
P39019;M0R2L9;M0QXK4;M0QYF7;M0R140;A0A075B6E2	P39019;M0R2L9;M0QXK4;M0QYF7;M0R140	3;2;2;2;2;1	3;2;2;2;2;1	3;2;2;2;2;1	40S ribosomal protein S19	RPS19	>sp|P39019|RS19_HUMAN 40S ribosomal protein S19 OS=Homo sapiens GN=RPS19 PE=1 SV=2;>tr|M0R2L9|M0R2L9_HUMAN 40S ribosomal protein S19 (Fragment) OS=Homo sapiens GN=RPS19 PE=1 SV=1;>tr|M0QXK4|M0QXK4_HUMAN 40S ribosomal protein S19 (Fragment) OS=Homo sapiens	0.83775	0.74817	1.1986	6	3	3	3	20.7	20.7	20.7	16.06	145	145;71;76;100;102;71	0	0.83775	0.52889	53.981	3	1	Plateau	0.74817	0.64479	71.477	3	1	Median	1.1986	1.3628	21.983	3	1	Median	234750000	85531000	71145000	78079000				80	126;389;502	True;True;True
O75688;C9JIR6;O75688-4;B8ZZF0;O75688-5;O75688-3;P35813-2;P35813;P35813-3;E9PKB5;E9PL75;E9PJN3	O75688;C9JIR6;O75688-4;B8ZZF0;O75688-5	16;15;15;13;12;6;3;3;3;2;1;1	16;15;15;13;12;6;3;3;3;2;1;1	1;0;0;0;0;1;0;0;0;0;0;0	Protein phosphatase 1B	PPM1B	>sp|O75688|PPM1B_HUMAN Protein phosphatase 1B OS=Homo sapiens GN=PPM1B PE=1 SV=1;>tr|C9JIR6|C9JIR6_HUMAN Protein phosphatase 1B (Fragment) OS=Homo sapiens GN=PPM1B PE=1 SV=1;>sp|O75688-4|PPM1B_HUMAN Isoform 4 of Protein phosphatase 1B OS=Homo sapiens GN=PP	0.83415	0.69409	0.83012	12	16	16	1	45.9	45.9	4.6	52.642	479	479;378;380;303;327;193;324;382;455;187;129;148	0	0.83415	0.65882	68.43	20	0	Median	0.69409	0.69054	63.807	20	0	Median	0.83012	1.0561	11.653	20	0	Median	5955800000	2274100000	1942900000	1738900000				49	110;117;246;298;304;326;401;441;466;514;517;518;553;632;676;709	True;True;True;True;True;True;True;True;True;True;True;True;True;True;True;True
P26583;D6R9A6	P26583;D6R9A6	6;5	6;5	5;5	High mobility group protein B2	HMGB2	>sp|P26583|HMGB2_HUMAN High mobility group protein B2 OS=Homo sapiens GN=HMGB2 PE=1 SV=2;>tr|D6R9A6|D6R9A6_HUMAN High mobility group protein B2 (Fragment) OS=Homo sapiens GN=HMGB2 PE=1 SV=1	0.82685	1.0935	1.3539	2	6	6	5	23.9	23.9	19.6	24.033	209	209;134	0	0.82685	0.77455	61.887	6	0	Median	1.0935	1.0191	53.019	6	0	Median	1.3539	1.5114	18.015	6	0	Median	905070000	474840000	183670000	246560000				73	289;336;337;469;511;705	True;True;True;True;True;True
Q15208;H0YGN4;F5H277	Q15208	15;2;2	15;2;2	13;0;0	Serine/threonine-protein kinase 38	STK38	>sp|Q15208|STK38_HUMAN Serine/threonine-protein kinase 38 OS=Homo sapiens GN=STK38 PE=1 SV=1	0.82373	0.58337	0.67944	3	15	15	13	39.1	39.1	36.6	54.19	465	465;87;214	0	0.82373	0.74621	61.388	16	0	Median	0.58337	0.58671	52.16	16	0	Median	0.67944	0.85576	19.375	16	0	Median	2767700000	1141200000	973160000	653360000				119	17;100;165;180;185;272;379;405;406;448;523;542;620;672;689	True;True;True;True;True;True;True;True;True;True;True;True;True;True;True
A0A087X2D0;P84103-2;P84103	A0A087X2D0;P84103-2;P84103	1;1;1	1;1;1	1;1;1	Serine/arginine-rich splicing factor 3	SRSF3	>tr|A0A087X2D0|A0A087X2D0_HUMAN Serine/arginine-rich-splicing factor 3 OS=Homo sapiens GN=SRSF3 PE=4 SV=1;>sp|P84103-2|SRSF3_HUMAN Isoform 2 of Serine/arginine-rich splicing factor 3 OS=Homo sapiens GN=SRSF3;>sp|P84103|SRSF3_HUMAN Serine/arginine-rich spli	0.82354	0.61864	0.7512	3	1	1	1	9.5	9.5	9.5	10.32	95	95;124;164	0	0.82354	0.22319	12.403	2	2	Median	0.61864	0.21209	0.0737	2	2	Median	0.7512	0.95572	12.477	2	2	Median	128360000	50574000	43618000	34167000				7	18	True
O14744;O14744-2;O14744-5;O14744-3;O14744-4;G3V580;G3V5L5;G3V2L6;G3V2X6;C9JSX3;H7BZ44;H0YJD3;H0YJX6;G3V507;H0YJY6;G3V2F5	O14744;O14744-2;O14744-5;O14744-3;O14744-4;G3V580	14;13;12;11;9;8;5;5;5;5;4;3;3;1;1;1	14;13;12;11;9;8;5;5;5;5;4;3;3;1;1;1	14;13;12;11;9;8;5;5;5;5;4;3;3;1;1;1	Protein arginine N-methyltransferase 5;Protein arginine N-methyltransferase 5, N-terminally processed	PRMT5	>sp|O14744|ANM5_HUMAN Protein arginine N-methyltransferase 5 OS=Homo sapiens GN=PRMT5 PE=1 SV=4;>sp|O14744-2|ANM5_HUMAN Isoform 2 of Protein arginine N-methyltransferase 5 OS=Homo sapiens GN=PRMT5;>sp|O14744-5|ANM5_HUMAN Isoform 5 of Protein arginine N-met	0.80678	0.82468	0.92457	16	14	14	14	27.3	27.3	27.3	72.683	637	637;620;593;576;466;180;170;183;185;186;179;177;279;42;61;86	0	0.80678	0.72982	57.526	16	0	Median	0.82468	0.79956	56.59	16	0	Median	0.92457	1.175	10.677	16	0	Median	5305000000	1967300000	1619000000	1718600000				44	7;108;115;127;141;150;175;259;353;410;474;508;679;680	True;True;True;True;True;True;True;True;True;True;True;True;True;True
Q99417;A0A087WV05	Q99417;A0A087WV05	2;2	2;2	2;2	C-Myc-binding protein	MYCBP	>sp|Q99417|MYCBP_HUMAN C-Myc-binding protein OS=Homo sapiens GN=MYCBP PE=1 SV=3;>tr|A0A087WV05|A0A087WV05_HUMAN Protein GJA9-MYCBP OS=Homo sapiens GN=GJA9-MYCBP PE=4 SV=1	0.78659	0.68677	0.8731	2	2	2	2	27.2	27.2	27.2	11.967	103	103;110	0	0.78659	0.40097	63.872	2	2	Median	0.68677	0.41266	64.368	2	2	Median	0.8731	1.1055	9.8059	2	2	Median	90294000	28070000	37840000	24385000				5	245;359	True;True
Q96DG6	Q96DG6	4	4	4	Carboxymethylenebutenolidase homolog	CMBL	>sp|Q96DG6|CMBL_HUMAN Carboxymethylenebutenolidase homolog OS=Homo sapiens GN=CMBL PE=1 SV=1	0.76347	0.82666	0.86144	1	4	4	4	17.1	17.1	17.1	28.048	245	245	0	0.76347	0.20691	85.251	3	0	Median	0.82666	0.28974	70.517	3	0	Median	0.86144	1.0855	16.934	3	0	Median	409770000	139850000	144750000	125180000				132	46;372;447;588	True;True;True;True
P62857	P62857	3	3	3	40S ribosomal protein S28	RPS28	>sp|P62857|RS28_HUMAN 40S ribosomal protein S28 OS=Homo sapiens GN=RPS28 PE=1 SV=1	0.76165	0.77267	0.9326	1	3	3	3	46.4	46.4	46.4	7.8409	69	69	0	0.76165	0.20641	65.855	3	1	Median	0.77267	0.2649	29.213	3	1	Median	0.9326	1.1865	39.346	3	1	Median	146760000	47116000	54239000	45404000				99	139;593;643	True;True;True
Q9BUA3	Q9BUA3	3	3	3	Uncharacterized protein C11orf84	C11orf84	>sp|Q9BUA3|CK084_HUMAN Uncharacterized protein C11orf84 OS=Homo sapiens GN=C11orf84 PE=1 SV=3	0.7381	0.67984	0.89677	1	3	3	3	11.8	11.8	11.8	41.036	381	381	0	0.7381	0.20003	84.064	3	0	Median	0.67984	0.23307	93.05	3	0	Median	0.89677	1.1409	16.349	3	0	Median	107550000	43186000	33386000	30979000				138	242;519;540	True;True;True
Q9Y2W1	Q9Y2W1	3	3	3	Thyroid hormone receptor-associated protein 3	THRAP3	>sp|Q9Y2W1|TR150_HUMAN Thyroid hormone receptor-associated protein 3 OS=Homo sapiens GN=THRAP3 PE=1 SV=2	0.71801	0.63733	1.0615	1	3	3	3	4.4	4.4	4.4	108.66	955	955	0	0.71801	0.64157	33.487	3	0	Median	0.63733	0.73458	40.186	3	0	Median	1.0615	1.3476	18.548	3	0	Median	161710000	56582000	58615000	46512000				151	60;349;715	True;True;True
P98175-4;P98175-3;P98175-2;P98175	P98175-4;P98175-3;P98175-2;P98175	2;2;2;2	2;2;2;2	2;2;2;2	RNA-binding protein 10	RBM10	>sp|P98175-4|RBM10_HUMAN Isoform 4 of RNA-binding protein 10 OS=Homo sapiens GN=RBM10;>sp|P98175-3|RBM10_HUMAN Isoform 3 of RNA-binding protein 10 OS=Homo sapiens GN=RBM10;>sp|P98175-2|RBM10_HUMAN Isoform 2 of RNA-binding protein 10 OS=Homo sapiens GN=RBM1	0.68965	1.0211	1.6059	4	2	2	2	2.7	2.7	2.7	94.369	852	852;853;929;930	0	0.68965	0.33937	101.18	2	1	Median	1.0211	0.64185	93.955	2	1	Median	1.6059	2.041	20.251	2	1	Median	88535000	29930000	20505000	38101000				107	95;509	True;True
E9PCY7;P55795;P31943;G8JLB6;E5RGH4;E7EQJ0;D6RAM1;H0YAQ2;E5RGV0;D6R9T0;D6RFM3;D6RIT2;D6RIU0;D6RDU3;D6RJ04;D6RIH9;H0YBG7;H0YBD7;D6RBM0;H0YB39;P52597	E9PCY7;P55795;P31943;G8JLB6;E5RGH4;E7EQJ0;D6RAM1;H0YAQ2;E5RGV0;D6R9T0;D6RFM3;D6RIT2;D6RIU0;D6RDU3;D6RJ04;D6RIH9;H0YBG7;H0YBD7;D6RBM0;H0YB39;P52597	2;2;2;2;1;1;1;1;1;1;1;1;1;1;1;1;1;1;1;1;1	2;2;2;2;1;1;1;1;1;1;1;1;1;1;1;1;1;1;1;1;1	2;2;2;2;1;1;1;1;1;1;1;1;1;1;1;1;1;1;1;1;1	Heterogeneous nuclear ribonucleoprotein H2;Heterogeneous nuclear ribonucleoprotein H2, N-terminally processed;Heterogeneous nuclear ribonucleoprotein H;Heterogeneous nuclear ribonucleoprotein H, N-terminally processed;Heterogeneous nuclear ribonucleoprotein F;Heterogeneous nuclear ribonucleoprotein F, N-terminally processed	HNRNPH1;HNRNPH2;HNRNPF	>tr|E9PCY7|E9PCY7_HUMAN Heterogeneous nuclear ribonucleoprotein H OS=Homo sapiens GN=HNRNPH1 PE=1 SV=1;>sp|P55795|HNRH2_HUMAN Heterogeneous nuclear ribonucleoprotein H2 OS=Homo sapiens GN=HNRNPH2 PE=1 SV=1;>sp|P31943|HNRH1_HUMAN Heterogeneous nuclear ribon	0.66871	0.47294	0.71347	21	2	2	2	6.1	6.1	6.1	47.087	429	429;449;449;472;100;115;130;131;155;162;163;164;168;171;172;184;185;195;212;277;415	0	0.66871	0.18123	23.902	2	1	Median	0.47294	0.16214	22.153	2	1	Median	0.71347	0.90772	0.51003	2	1	Median	95649000	40303000	35514000	19832000				24	249;653	True;True
P78347-2;P78347-4;P78347-3;P78347;P78347-5;A0A087WW90;Q86UP8-3;Q86UP8;Q6EKJ0	P78347-2;P78347-4;P78347-3;P78347	14;14;14;14;5;1;1;1;1	14;14;14;14;5;1;1;1;1	14;14;14;14;5;1;1;1;1	General transcription factor II-I	GTF2I	>sp|P78347-2|GTF2I_HUMAN Isoform 2 of General transcription factor II-I OS=Homo sapiens GN=GTF2I;>sp|P78347-4|GTF2I_HUMAN Isoform 4 of General transcription factor II-I OS=Homo sapiens GN=GTF2I;>sp|P78347-3|GTF2I_HUMAN Isoform 3 of General transcription fa	0.64215	0.57365	0.8621	9	14	14	14	16.1	16.1	16.1	107.97	957	957;977;978;998;274;437;498;949;949	0	0.64215	0.20691	63.685	12	0	Median	0.57365	0.28132	57.62	12	0	Median	0.8621	1.0915	21.532	12	0	Median	1147100000	508040000	351240000	287810000				104	24;47;162;178;182;247;283;293;525;544;545;566;616;674	True;True;True;True;True;True;True;True;True;True;True;True;True;True
Q96PK6	Q96PK6	3	3	3	RNA-binding protein 14	RBM14	>sp|Q96PK6|RBM14_HUMAN RNA-binding protein 14 OS=Homo sapiens GN=RBM14 PE=1 SV=2	0.57648	0.16045	0.32311	1	3	3	3	4.5	4.5	4.5	69.491	669	669	0	0.57648	0.15623	82.967	3	3	Plateau	0.16045	0.1826	100.83	3	3	Median	0.32311	0.39028	110.54	3	3	Median	221960000	118790000	63887000	39284000				134	408;496;728	True;True;True
H0YH80;P09651-3;F8W6I7;P09651-2;P09651	H0YH80;P09651-3;F8W6I7;P09651-2;P09651	2;2;2;2;2	2;2;2;2;2	2;2;2;2;2	Heterogeneous nuclear ribonucleoprotein A1	HNRNPA1	>tr|H0YH80|H0YH80_HUMAN Heterogeneous nuclear ribonucleoprotein A1 (Fragment) OS=Homo sapiens GN=HNRNPA1 PE=1 SV=1;>sp|P09651-3|ROA1_HUMAN Isoform 2 of Heterogeneous nuclear ribonucleoprotein A1 OS=Homo sapiens GN=HNRNPA1;>tr|F8W6I7|F8W6I7_HUMAN Heterogene	0.57482	0.40059	0.70651	5	2	2	2	17.8	17.8	17.8	19.471	191	191;267;307;320;372	0	0.57482	0.28287	71.193	2	0	Median	0.40059	0.25181	76.338	2	0	Median	0.70651	0.89791	5.5484	2	0	Median	413090000	207010000	124210000	81881000				30	454;554	True;True
P62701;C9JEH7;Q8TD47;P22090	P62701;C9JEH7;Q8TD47;P22090	2;1;1;1	2;1;1;1	2;1;1;1	40S ribosomal protein S4, X isoform;40S ribosomal protein S4, Y isoform 2;40S ribosomal protein S4, Y isoform 1	RPS4X;RPS4Y1;RPS4Y2	>sp|P62701|RS4X_HUMAN 40S ribosomal protein S4, X isoform OS=Homo sapiens GN=RPS4X PE=1 SV=2;>tr|C9JEH7|C9JEH7_HUMAN 40S ribosomal protein S4, Y isoform 1 (Fragment) OS=Homo sapiens GN=RPS4Y1 PE=1 SV=1;>sp|Q8TD47|RS4Y2_HUMAN 40S ribosomal protein S4, Y iso	0.5309	0.39602	0.71635	4	2	2	2	8.7	8.7	8.7	29.597	263	263;262;263;263	0	0.5309	0.47438	30.206	2	1	Median	0.39602	0.45645	35.804	2	1	Median	0.71635	0.90944	0.1256	2	1	Median	69739000	25682000	28617000	15440000				96	163;602	True;True
Q8NC51-4;Q8NC51-3;Q8NC51-2;Q8NC51	Q8NC51-4;Q8NC51-3;Q8NC51-2;Q8NC51	2;2;2;2	2;2;2;2	2;2;2;2	Plasminogen activator inhibitor 1 RNA-binding protein	SERBP1	>sp|Q8NC51-4|PAIRB_HUMAN Isoform 4 of Plasminogen activator inhibitor 1 RNA-binding protein OS=Homo sapiens GN=SERBP1;>sp|Q8NC51-3|PAIRB_HUMAN Isoform 3 of Plasminogen activator inhibitor 1 RNA-binding protein OS=Homo sapiens GN=SERBP1;>sp|Q8NC51-2|PAIRB_H	0.52865	0.48481	0.84185	4	2	2	2	6.2	6.2	6.2	42.426	387	387;393;402;408	0	0.52865	0.48933	24.395	2	0	Median	0.48481	0.53413	16.483	2	0	Median	0.84185	1.0648	11.015	2	0	Median	24925000	9414700	8198500	7311800				127	132;499	True;True
E9PMI6;E9PJF4;J3KN38;P54105	E9PMI6;E9PJF4;J3KN38;P54105	1;1;1;1	1;1;1;1	1;1;1;1	Methylosome subunit pICln	CLNS1A	>tr|E9PMI6|E9PMI6_HUMAN Methylosome subunit pICln OS=Homo sapiens GN=CLNS1A PE=1 SV=1;>tr|E9PJF4|E9PJF4_HUMAN Methylosome subunit pICln OS=Homo sapiens GN=CLNS1A PE=1 SV=1;>tr|J3KN38|J3KN38_HUMAN Methylosome subunit pICln OS=Homo sapiens GN=CLNS1A PE=1 SV=	0.48722	0.62248	1.2776	4	1	1	1	7.8	7.8	7.8	18.259	167	167;179;203;237	0	0.48722	0.13204	30.149	2	2	Median	0.62248	0.21341	15.155	2	2	Median	1.2776	1.6255	14.994	2	2	Median	199760000	97054000	39346000	63357000				25	231	True
F8WE65;C9J5S7;P62937;P62937-2;Q9Y536;F5H284;A0A075B759	F8WE65;C9J5S7;P62937	3;3;3;1;1;1;1	3;3;3;1;1;1;1	3;3;3;1;1;1;1	Peptidyl-prolyl cis-trans isomerase;Peptidyl-prolyl cis-trans isomerase A;Peptidyl-prolyl cis-trans isomerase A, N-terminally processed	PPIA	>tr|F8WE65|F8WE65_HUMAN Peptidyl-prolyl cis-trans isomerase OS=Homo sapiens GN=PPIA PE=1 SV=1;>tr|C9J5S7|C9J5S7_HUMAN Peptidyl-prolyl cis-trans isomerase OS=Homo sapiens GN=PPIA PE=1 SV=1;>sp|P62937|PPIA_HUMAN Peptidyl-prolyl cis-trans isomerase A OS=Homo	0.36379	0.35253	0.84531	7	3	3	3	34.2	34.2	34.2	13.022	120	120;121;165;105;164;164;164	0	0.36379	0.34066	72.942	3	0	Median	0.35253	0.3359	70.835	3	0	Median	0.84531	0.9671	1.0787	3	0	Median	310320000	174170000	68474000	67673000				17	282;530;686	True;True;True
Q13151	Q13151	2	2	2	Heterogeneous nuclear ribonucleoprotein A0	HNRNPA0	>sp|Q13151|ROA0_HUMAN Heterogeneous nuclear ribonucleoprotein A0 OS=Homo sapiens GN=HNRNPA0 PE=1 SV=1	0.29442	0.25056	0.82623	1	2	2	2	5.6	5.6	5.6	30.84	305	305	0	0.29442	0.14488	76.569	2	0	Median	0.25056	0.15751	64.871	2	0	Median	0.82623	1.0501	14.652	2	0	Median	86231000	54356000	17701000	14174000				112	73;136	True;True
F8VPF3;F8W1R7;P60660-2;P60660;J3KND3;G8JLA2;G3V1V0;B7Z6Z4;F8VZU9;G3V1Y7;F8W1I5;F8W180;P14649;F8VXL3;H0YI43	F8VPF3;F8W1R7;P60660-2;P60660;J3KND3;G8JLA2;G3V1V0;B7Z6Z4;F8VZU9;G3V1Y7;F8W1I5;F8W180;P14649	4;4;4;4;4;4;4;4;2;2;2;2;2;1;1	4;4;4;4;4;4;4;4;2;2;2;2;2;1;1	4;4;4;4;4;4;4;4;2;2;2;2;2;1;1	Myosin light polypeptide 6;Myosin light chain 6B	MYL6;MYL6B	>tr|F8VPF3|F8VPF3_HUMAN Retinal cone rhodopsin-sensitive cGMP 3,5-cyclic phosphodiesterase subunit gamma (Fragment) OS=Homo sapiens GN=PDE6H PE=4 SV=1;>tr|F8W1R7|F8W1R7_HUMAN Retinal cone rhodopsin-sensitive cGMP 3,5-cyclic phosphodiesterase subunit ga	0.20228	0.16305	1.0024	15	4	4	4	36.9	36.9	36.9	14.436	130	130;145;151;151;152;152;161;238;103;115;175;196;208;47;83	0	0.20228	0.21204	52.957	4	2	Linear	0.16305	0.17171	39.689	4	2	Median	1.0024	1.2631	76.632	4	2	Median	259850000	175200000	39461000	45194000				14	37;250;299;443	True;True;True;True
P60174-4;P60174-1;P60174;U3KPZ0;U3KQF3	P60174-4;P60174-1;P60174;U3KPZ0	4;4;4;2;1	4;4;4;2;1	4;4;4;2;1	Triosephosphate isomerase	TPI1	>sp|P60174-4|TPIS_HUMAN Isoform 4 of Triosephosphate isomerase OS=Homo sapiens GN=TPI1;>sp|P60174-1|TPIS_HUMAN Isoform 2 of Triosephosphate isomerase OS=Homo sapiens GN=TPI1;>sp|P60174|TPIS_HUMAN Triosephosphate isomerase OS=Homo sapiens GN=TPI1 PE=1 SV=3;	0.19059	0.18314	0.96095	5	4	4	4	33.5	33.5	33.5	17.958	167	167;249;286;113;98	0	0.19059	0.10059	64.173	4	4	Median	0.18314	0.19287	104.23	2	2	Median	0.96095	1.2108	186.45	2	2	Median	120590000	100640000	12492000	7463800				89	286;543;577;631	True;True;True;True
P63261;P60709;I3L3I0;I3L1U9;I3L4N8;Q5T8M7;Q6S8J3;G5E9R0;K7EM38;I3L3R2;E7EVS6;J3KT65;P63267-2;Q9BYX7;A5A3E0;C9JUM1;C9JZR7;Q562R1;P0CG39;P0CG38;C9JTX5	P63261;P60709	10;10;4;4;4;4;4;3;3;3;3;3;3;3;3;2;2;2;2;2;1	10;10;4;4;4;4;4;3;3;3;3;3;3;3;3;2;2;2;2;2;1	5;5;2;2;3;0;2;1;1;1;1;1;0;1;1;0;0;0;1;1;0	Actin, cytoplasmic 2;Actin, cytoplasmic 2, N-terminally processed;Actin, cytoplasmic 1;Actin, cytoplasmic 1, N-terminally processed	ACTG1;ACTB	>sp|P63261|ACTG_HUMAN Actin, cytoplasmic 2 OS=Homo sapiens GN=ACTG1 PE=1 SV=1;>sp|P60709|ACTB_HUMAN Actin, cytoplasmic 1 OS=Homo sapiens GN=ACTB PE=1 SV=1	0.10472	0.13857	1.1096	21	10	10	5	43.2	43.2	28.3	41.792	375	375;375;214;214;242;342;1075;125;133;164;164;198;333;375;1075;99;103;376;1038;1075;80	0	0.10472	0.10041	81.426	3	0	Median	0.13857	0.10992	59.25	3	0	Median	1.1096	1.3982	25.507	3	0	Median	2085500000	1662500000	190920000	232140000				90	109;121;149;276;320;363;473;568;621;634	True;True;True;True;True;True;True;True;True;True
P04264;CON__P04264;CON__ENSEMBL:ENSBTAP00000038253	P04264;CON__P04264;CON__ENSEMBL:ENSBTAP00000038253	2;2;1	2;2;1	2;2;1	Keratin, type II cytoskeletal 1	KRT1	>sp|P04264|K2C1_HUMAN Keratin, type II cytoskeletal 1 OS=Homo sapiens GN=KRT1 PE=1 SV=6;>P04264 SWISS-PROT:P04264 Tax_Id=9606 Gene_Symbol=KRT1 Keratin, type II cytoskeletal 1;>ENSEMBL:ENSBTAP00000038253 (Bos taurus) 63 kDa protein	0.093878	0.058375	0.62182	3	2	2	2	3.9	3.9	3.9	66.038	644	644;644;606	0	0.093878	0.025442	45.312	2	2	Median	0.058375	0.020013	0.49492	2	2	Median	0.62182	0.79111	45.807	2	2	Median	65659000	57972000	4061700	3625400			+	20	595;611	True;True
P13645;CON__P13645;K7EMD9;C9JM50;K7EPJ9;F5GWP8;P13646-2;F8VZY9;P08727;CON__P08727;CON__P19001;Q14525;CON__Q14525;A0A087X2I6;K7ERE3;Q15323;CON__Q9UE12;CON__Q15323;CON__A2A5Y0;O76013-2;P13646-3;CON__ENSEMBL:ENSP00000377550;CON__P05784;CON__Q92764;C4AM86;P05783;Q04695;CON__Q04695;CON__Q9QWL7;CON__P08730-1;Q14532;CON__Q14532;O76014;CON__Q6IFX2;CON__A2AB72;Q92764;CON__Q497I4;P19012;O76015;CON__P19012;…	P13645;CON__P13645	3;3;1;1;1;1;1;1;1;1;1;1;1;1;1;1;1;1;1;1;1;1;1;1;1;1;1;1;1;1;1;1;1;1;1;1;1;1;1;1;1;1;1;1;1;1;1;1;1;1;1;1;1;1;1;1;1;1;1	3;3;1;1;1;1;1;1;1;1;1;1;1;1;1;1;1;1;1;1;1;1;1;1;1;1;1;1;1;1;1;1;1;1;1;1;1;1;1;1;1;1;1;1;1;1;1;1;1;1;1;1;1;1;1;1;1;1;1	3;3;1;1;1;1;1;1;1;1;1;1;1;1;1;1;1;1;1;1;1;1;1;1;1;1;1;1;1;1;1;1;1;1;1;1;1;1;1;1;1;1;1;1;1;1;1;1;1;1;1;1;1;1;1;1;1;1;1	Keratin, type I cytoskeletal 10	KRT10	>sp|P13645|K1C10_HUMAN Keratin, type I cytoskeletal 10 OS=Homo sapiens GN=KRT10 PE=1 SV=6;>P13645 SWISS-PROT:P13645 Tax_Id=9606 Gene_Symbol=KRT10 Keratin, type I cytoskeletal 10	0.035604	0.065362	1.8358	59	3	3	3	5.7	5.7	5.7	58.826	584	584;593;165;196;231;349;355;391;400;400;403;404;404;404;415;416;416;416;416;417;420;420;423;425;425;430;432;432;433;437;448;448;449;452;453;455;455;456;456;456;456;456;458;464;464;467;467;469;471;472;472;473;473;474;476;486;525;525;570	0	0.035604	0.017521	58.378	2	2	Median	0.065362	0.041087	134.22	2	2	Median	1.8358	2.3331	74.313	2	2	Median	110110000	103170000	3758800	3181200			+	21	354;537;550	True;True;True
A0A087X0P6;A0A075B6S2;A0A087X1V9;A0A087X0Q4;A0A087WW87;A0A075B6R1;P01617;P01614;P06309;A0A075B6S6;A0A075B6S3;A0A075B6P5;P06310	A0A087X0P6;A0A075B6S2;A0A087X1V9;A0A087X0Q4;A0A087WW87;A0A075B6R1;P01617;P01614;P06309;A0A075B6S6;A0A075B6S3;A0A075B6P5;P06310	3;3;2;2;2;2;2;2;2;2;2;2;2	3;3;2;2;2;2;2;2;2;2;2;2;2	3;3;2;2;2;2;2;2;2;2;2;2;2	Ig kappa chain V-II region TEW;Ig kappa chain V-II region Cum;Ig kappa chain V-II region GM607;Ig kappa chain V-II region RPMI 6410		>tr|A0A087X0P6|A0A087X0P6_HUMAN Protein IGKV2D-29 OS=Homo sapiens GN=IGKV2D-29 PE=4 SV=1;>tr|A0A075B6S2|A0A075B6S2_HUMAN Protein IGKV2D-29 (Fragment) OS=Homo sapiens GN=IGKV2D-29 PE=4 SV=1;>tr|A0A087X1V9|A0A087X1V9_HUMAN Protein IGKV2-28 OS=Homo sapiens GN	0.017622			13	3	3	3	22.5	22.5	22.5	11.192	102	102;120;102;104;105;111;113;115;117;120;120;120;133	0	0.017622	0.016897	353.69	3	3	Median				1	1	Median				1	1	Median	44015000000	43232000000	551150000	232320000				2	201;202;203	True;True;True
Q9UHR6;E9PQB8	Q9UHR6;E9PQB8	2;1	2;1	2;1	Zinc finger HIT domain-containing protein 2	ZNHIT2	>sp|Q9UHR6|ZNHI2_HUMAN Zinc finger HIT domain-containing protein 2 OS=Homo sapiens GN=ZNHIT2 PE=1 SV=1;>tr|E9PQB8|E9PQB8_HUMAN Zinc finger HIT domain-containing protein 2 (Fragment) OS=Homo sapiens GN=ZNHIT2 PE=1 SV=1				2	2	2	2	7.9	7.9	7.9	42.883	403	403;186	0				1	0	Median				1	0	Median				1	0	Median	98379000	5386300	81545000	11448000				145	28;296	True;True
X6RJP6;P37802;P37802-2	X6RJP6;P37802;P37802-2	1;1;1	1;1;1	1;1;1	Transgelin-2	TAGLN2	>tr|X6RJP6|X6RJP6_HUMAN Transgelin-2 (Fragment) OS=Homo sapiens GN=TAGLN2 PE=1 SV=1;>sp|P37802|TAGL2_HUMAN Transgelin-2 OS=Homo sapiens GN=TAGLN2 PE=1 SV=3;>sp|P37802-2|TAGL2_HUMAN Isoform 2 of Transgelin-2 OS=Homo sapiens GN=TAGLN2				3	1	1	1	5.9	5.9	5.9	21.086	187	187;199;220	0.0067568				1	1	Median				1	1	Median				1	1	Median	46968000	17861000	24458000	4649000				78	440	True
Q9Y312;A2A2Q9	Q9Y312;A2A2Q9	1;1	1;1	1;1	Protein AAR2 homolog	AAR2	>sp|Q9Y312|AAR2_HUMAN Protein AAR2 homolog OS=Homo sapiens GN=AAR2 PE=1 SV=2;>tr|A2A2Q9|A2A2Q9_HUMAN Protein AAR2 homolog OS=Homo sapiens GN=AAR2 PE=1 SV=1				2	1	1	1	1.8	1.8	1.8	43.472	384	384;398	0				1	1	Median				1	1	Median				1	1	Median	53396000	24874000	19738000	8783900				8	651	True
Q9Y2H1-2;Q9Y2H1	Q9Y2H1-2;Q9Y2H1	3;3	1;1	1;1	Serine/threonine-protein kinase 38-like	STK38L	>sp|Q9Y2H1-2|ST38L_HUMAN Isoform 2 of Serine/threonine-protein kinase 38-like OS=Homo sapiens GN=STK38L;>sp|Q9Y2H1|ST38L_HUMAN Serine/threonine-protein kinase 38-like OS=Homo sapiens GN=STK38L PE=1 SV=3				2	3	1	1	6.2	3	3	43.17	371	371;464	0				1	0	Median				1	0	Median				1	0	Median	46559000	14584000	21464000	10511000				149	164;405;406	True;False;False
Q9HCG8	Q9HCG8	2	2	2	Pre-mRNA-splicing factor CWC22 homolog	CWC22	>sp|Q9HCG8|CWC22_HUMAN Pre-mRNA-splicing factor CWC22 homolog OS=Homo sapiens GN=CWC22 PE=1 SV=3				1	2	2	2	2.5	2.5	2.5	105.47	908	908	0				1	0	Median				1	0	Median				1	0	Median	32398000	11246000	14585000	6566400				140	460;730	True;True
Q92526-3;Q92526;Q92526-2	Q92526-3;Q92526;Q92526-2	3;3;2	1;1;1	1;1;1	T-complex protein 1 subunit zeta-2	CCT6B	>sp|Q92526-3|TCPW_HUMAN Isoform 3 of T-complex protein 1 subunit zeta-2 OS=Homo sapiens GN=CCT6B;>sp|Q92526|TCPW_HUMAN T-complex protein 1 subunit zeta-2 OS=Homo sapiens GN=CCT6B PE=1 SV=5;>sp|Q92526-2|TCPW_HUMAN Isoform 2 of T-complex protein 1 subunit ze				3	3	1	1	6.5	2.4	2.4	53.586	493	493;530;485	0				1	0	Median				1	0	Median				1	0	Median	59813000	8900200	27087000	23826000				130	221;233;472	True;False;False
Q6AWC8	Q6AWC8	1	1	1	Putative uncharacterized protein LOC100129027		>sp|Q6AWC8|YK026_HUMAN Putative uncharacterized protein LOC100129027 OS=Homo sapiens PE=5 SV=1				1	1	1	1	8.2	8.2	8.2	16.803	147	147	0				1	1	Median				1	1	Median				1	1	Median	130660000	6460700	69950000	54246000				123	346	True
Q5T760;Q5T757;Q05519-2;Q05519	Q5T760;Q5T757;Q05519-2;Q05519	1;1;1;1	1;1;1;1	1;1;1;1	Serine/arginine-rich splicing factor 11	SRSF11	>tr|Q5T760|Q5T760_HUMAN Serine/arginine-rich-splicing factor 11 (Fragment) OS=Homo sapiens GN=SRSF11 PE=1 SV=1;>tr|Q5T757|Q5T757_HUMAN Serine/arginine-rich-splicing factor 11 OS=Homo sapiens GN=SRSF11 PE=1 SV=1;>sp|Q05519-2|SRS11_HUMAN Isoform 2 of Serine/				4	1	1	1	3.6	3.6	3.6	42.316	389	389;424;483;484	0				1	0	Median				1	0	Median				1	0	Median	55494000	16534000	18337000	20623000				111	400	True
Q16878	Q16878	1	1	1	Cysteine dioxygenase type 1	CDO1	>sp|Q16878|CDO1_HUMAN Cysteine dioxygenase type 1 OS=Homo sapiens GN=CDO1 PE=1 SV=2				1	1	1	1	3.5	3.5	3.5	22.972	200	200	0.0064935				1	1	Median				1	1	Median				1	1	Median	97444000	20948000	45064000	31433000				121	606	True
Q13347	Q13347	2	2	2	Eukaryotic translation initiation factor 3 subunit I	EIF3I	>sp|Q13347|EIF3I_HUMAN Eukaryotic translation initiation factor 3 subunit I OS=Homo sapiens GN=EIF3I PE=1 SV=1				1	2	2	2	6.5	6.5	6.5	36.501	325	325	0				1	0	Median				1	0	Median				1	0	Median	37626000	12889000	11649000	13088000				114	515;570	True;True
P62750	P62750	1	1	1	60S ribosomal protein L23a	RPL23A	>sp|P62750|RL23A_HUMAN 60S ribosomal protein L23a OS=Homo sapiens GN=RPL23A PE=1 SV=1				1	1	1	1	7.1	7.1	7.1	17.695	156	156	0.0068027				1	0	Median				1	0	Median				1	0	Median	6972000	2621400	1730300	2620300				97	134	True
P62269	P62269	1	1	1	40S ribosomal protein S18	RPS18	>sp|P62269|RS18_HUMAN 40S ribosomal protein S18 OS=Homo sapiens GN=RPS18 PE=1 SV=3				1	1	1	1	7.2	7.2	7.2	17.718	152	152	0				1	0	Median				1	0	Median				1	0	Median	55954000	16152000	24435000	15368000				92	23	True
P61956-2;Q6EEV6;P61956;H7BZT4;P55854;A8MUA9;P55854-2;A8MU27	P61956-2;Q6EEV6;P61956;H7BZT4;P55854;A8MUA9;P55854-2;A8MU27	1;1;1;1;1;1;1;1	1;1;1;1;1;1;1;1	1;1;1;1;1;1;1;1	Small ubiquitin-related modifier 2;Small ubiquitin-related modifier 4;Small ubiquitin-related modifier 3	SUMO2;SUMO4;SUMO3	>sp|P61956-2|SUMO2_HUMAN Isoform 2 of Small ubiquitin-related modifier 2 OS=Homo sapiens GN=SUMO2;>sp|Q6EEV6|SUMO4_HUMAN Small ubiquitin-related modifier 4 OS=Homo sapiens GN=SUMO4 PE=1 SV=2;>sp|P61956|SUMO2_HUMAN Small ubiquitin-related modifier 2 OS=Homo				8	1	1	1	16.9	16.9	16.9	8.1111	71	71;95;95;95;103;135;141;147	0				1	1	Median				1	1	Median				1	1	Median	27792000	20436000	1247300	6108900				11	630	True
P38646	P38646	1	1	1	Stress-70 protein, mitochondrial	HSPA9	>sp|P38646|GRP75_HUMAN Stress-70 protein, mitochondrial OS=Homo sapiens GN=HSPA9 PE=1 SV=2				1	1	1	1	1.8	1.8	1.8	73.68	679	679	0.0065359				1	0	Median				1	0	Median				1	0	Median	35688000	9137600	14285000	12265000				79	85	True
P28072	P28072	1	1	1	Proteasome subunit beta type-6	PSMB6	>sp|P28072|PSB6_HUMAN Proteasome subunit beta type-6 OS=Homo sapiens GN=PSMB6 PE=1 SV=4				1	1	1	1	4.6	4.6	4.6	25.357	239	239	0				1	0	Median				1	0	Median				1	0	Median	32557000	14971000	10220000	7365100				75	355	True
P22492;P16403;Q02539;P10412;P16402	P22492;P16403;Q02539;P10412;P16402	1;1;1;1;1	1;1;1;1;1	1;1;1;1;1	Histone H1t;Histone H1.2;Histone H1.1;Histone H1.4;Histone H1.3	HIST1H1T;HIST1H1C;HIST1H1A;HIST1H1E;HIST1H1D	>sp|P22492|H1T_HUMAN Histone H1t OS=Homo sapiens GN=HIST1H1T PE=2 SV=4;>sp|P16403|H12_HUMAN Histone H1.2 OS=Homo sapiens GN=HIST1H1C PE=1 SV=2;>sp|Q02539|H11_HUMAN Histone H1.1 OS=Homo sapiens GN=HIST1H1A PE=1 SV=3;>sp|P10412|H14_HUMAN Histone H1.4 OS=Homo				5	1	1	1	5.3	5.3	5.3	22.019	207	207;213;215;219;221	0				1	0	Median				1	0	Median				1	0	Median	65874000	41737000	9521400	14616000				62	34	True
P21741-2;E9PPJ5;P21741;E9PLM6	P21741-2;E9PPJ5;P21741;E9PLM6	1;1;1;1	1;1;1;1	1;1;1;1	Midkine	MDK	>sp|P21741-2|MK_HUMAN Isoform 2 of Midkine OS=Homo sapiens GN=MDK;>tr|E9PPJ5|E9PPJ5_HUMAN Midkine (Fragment) OS=Homo sapiens GN=MDK PE=4 SV=1;>sp|P21741|MK_HUMAN Midkine OS=Homo sapiens GN=MDK PE=1 SV=1;>tr|E9PLM6|E9PLM6_HUMAN Midkine OS=Homo sapiens GN=MD				4	1	1	1	11.5	11.5	11.5	9.5122	87	87;131;143;156	0.0068966				1	0	Median				1	0	Median				1	0	Median	47170000	15030000	12627000	19513000				27	724	True
P08238	P08238	1	1	1	Heat shock protein HSP 90-beta	HSP90AB1	>sp|P08238|HS90B_HUMAN Heat shock protein HSP 90-beta OS=Homo sapiens GN=HSP90AB1 PE=1 SV=4				1	1	1	1	2.2	2.2	2.2	83.263	724	724	0				1	1	Median				1	1	Median				1	1	Median	43361000	24554000	8807300	9999700				60	335	True
P06748-3;P06748-2;P06748;E5RGW4	P06748-3;P06748-2;P06748;E5RGW4	2;2;2;1	2;2;2;1	2;2;2;1	Nucleophosmin	NPM1	>sp|P06748-3|NPM_HUMAN Isoform 3 of Nucleophosmin OS=Homo sapiens GN=NPM1;>sp|P06748-2|NPM_HUMAN Isoform 2 of Nucleophosmin OS=Homo sapiens GN=NPM1;>sp|P06748|NPM_HUMAN Nucleophosmin OS=Homo sapiens GN=NPM1 PE=1 SV=2;>tr|E5RGW4|E5RGW4_HUMAN Nucleophosmin (				4	2	2	2	8.5	8.5	8.5	28.4	259	259;265;294;59	0				1	0	Median				1	0	Median				1	0	Median	262490000	157330000	66024000	39139000				57	240;639	True;True
P01615	P01615	1	1	1	Ig kappa chain V-II region FR		>sp|P01615|KV202_HUMAN Ig kappa chain V-II region FR OS=Homo sapiens PE=1 SV=1				1	1	1	1	11.5	11.5	11.5	12.059	113	113	0				1	1	Median				1	1	Median				1	1	Median	230890000	191140000	22373000	17377000				53	200	True
O95905;O95905-3	O95905;O95905-3	1;1	1;1	1;1	Protein SGT1	ECD	>sp|O95905|SGT1_HUMAN Protein SGT1 OS=Homo sapiens GN=ECD PE=1 SV=1;>sp|O95905-3|SGT1_HUMAN Isoform 3 of Protein SGT1 OS=Homo sapiens GN=ECD				2	1	1	1	1.7	1.7	1.7	72.757	644	644;677	0.0066225				0	0	Median				0	0	Median				0	0	Median	14383000	0	14383000	0				52	358	True
O95400	O95400	1	1	1	CD2 antigen cytoplasmic tail-binding protein 2	CD2BP2	>sp|O95400|CD2B2_HUMAN CD2 antigen cytoplasmic tail-binding protein 2 OS=Homo sapiens GN=CD2BP2 PE=1 SV=1				1	1	1	1	2.9	2.9	2.9	37.646	341	341	0				1	1	Median				1	1	Median				1	1	Median	51806000	9093800	31875000	10837000				50	238	True
O43143	O43143	1	1	1	Putative pre-mRNA-splicing factor ATP-dependent RNA helicase DHX15	DHX15	>sp|O43143|DHX15_HUMAN Putative pre-mRNA-splicing factor ATP-dependent RNA helicase DHX15 OS=Homo sapiens GN=DHX15 PE=1 SV=2				1	1	1	1	1.6	1.6	1.6	90.932	795	795	0				1	0	Median				1	0	Median				1	0	Median	38286000	15654000	13940000	8691700				46	248	True
K7EMR1;K7EKL3;P28799-2;P28799	K7EMR1;K7EKL3;P28799-2;P28799	1;1;1;1	1;1;1;1	1;1;1;1	Granulins;Acrogranin;Paragranulin;Granulin-1;Granulin-2;Granulin-3;Granulin-4;Granulin-5;Granulin-6;Granulin-7	GRN	>tr|K7EMR1|K7EMR1_HUMAN Paragranulin (Fragment) OS=Homo sapiens GN=GRN PE=4 SV=1;>tr|K7EKL3|K7EKL3_HUMAN Paragranulin (Fragment) OS=Homo sapiens GN=GRN PE=4 SV=1;>sp|P28799-2|GRN_HUMAN Isoform 2 of Granulins OS=Homo sapiens GN=GRN;>sp|P28799|GRN_HUMAN Gran				4	1	1	1	9.3	9.3	9.3	18.07	172	172;388;438;593	0				1	0	Median				1	0	Median				1	0	Median	63991000	21396000	17663000	24933000				37	551	True
I3L3Q7;I3L3B0;Q07021	I3L3Q7;I3L3B0;Q07021	1;1;1	1;1;1	1;1;1	Complement component 1 Q subcomponent-binding protein, mitochondrial	C1QBP	>tr|I3L3Q7|I3L3Q7_HUMAN Complement component 1 Q subcomponent-binding protein, mitochondrial (Fragment) OS=Homo sapiens GN=C1QBP PE=1 SV=1;>tr|I3L3B0|I3L3B0_HUMAN Complement component 1 Q subcomponent-binding protein, mitochondrial OS=Homo sapiens GN=C1QBP				3	1	1	1	15.3	15.3	15.3	20.006	177	177;178;282	0				1	0	Median				1	0	Median				1	0	Median	52060000	24993000	13475000	13592000				34	43	True
H7C1J8;P51991-2;P51991	H7C1J8;P51991-2;P51991	1;1;1	1;1;1	1;1;1	Heterogeneous nuclear ribonucleoprotein A3	HNRNPA3	>tr|H7C1J8|H7C1J8_HUMAN Heterogeneous nuclear ribonucleoprotein A3 (Fragment) OS=Homo sapiens GN=HNRNPA3 PE=1 SV=1;>sp|P51991-2|ROA3_HUMAN Isoform 2 of Heterogeneous nuclear ribonucleoprotein A3 OS=Homo sapiens GN=HNRNPA3;>sp|P51991|ROA3_HUMAN Heterogeneou				3	1	1	1	19.1	19.1	19.1	11.298	115	115;356;378	0				1	0	Median				1	0	Median				1	0	Median	56600000	26769000	19433000	10398000				33	555	True
H7BZJ7;Q9BXW9-3;Q9BXW9-2;Q9BXW9	H7BZJ7;Q9BXW9-3;Q9BXW9-2;Q9BXW9	1;1;1;1	1;1;1;1	1;1;1;1	Fanconi anemia group D2 protein	FANCD2	>tr|H7BZJ7|H7BZJ7_HUMAN Fanconi anemia group D2 protein (Fragment) OS=Homo sapiens GN=FANCD2 PE=1 SV=1;>sp|Q9BXW9-3|FACD2_HUMAN Isoform 3 of Fanconi anemia group D2 protein OS=Homo sapiens GN=FANCD2;>sp|Q9BXW9-2|FACD2_HUMAN Isoform 2 of Fanconi anemia grou				4	1	1	1	2	2	2	84.108	749	749;1249;1451;1471	0.0066667				1	0	Median				1	0	Median				1	0	Median	576020000	48994000	273640000	253380000				32	222	True
H0YB22;E5RH77;P62263	H0YB22;E5RH77;P62263	1;1;1	1;1;1	1;1;1	40S ribosomal protein S14	RPS14	>tr|H0YB22|H0YB22_HUMAN 40S ribosomal protein S14 (Fragment) OS=Homo sapiens GN=RPS14 PE=1 SV=1;>tr|E5RH77|E5RH77_HUMAN 40S ribosomal protein S14 OS=Homo sapiens GN=RPS14 PE=1 SV=1;>sp|P62263|RS14_HUMAN 40S ribosomal protein S14 OS=Homo sapiens GN=RPS14 PE				3	1	1	1	9.2	9.2	9.2	12.832	120	120;134;151	0				1	0	Median				1	0	Median				1	0	Median	35113000	16657000	9665900	8790500				22	617	True
G3V461;G3V4N7;P12277	G3V461;G3V4N7;P12277	1;1;1	1;1;1	1;1;1	Creatine kinase B-type	CKB	>tr|G3V461|G3V461_HUMAN Creatine kinase B-type (Fragment) OS=Homo sapiens GN=CKB PE=1 SV=1;>tr|G3V4N7|G3V4N7_HUMAN Creatine kinase B-type (Fragment) OS=Homo sapiens GN=CKB PE=1 SV=1;>sp|P12277|KCRB_HUMAN Creatine kinase B-type OS=Homo sapiens GN=CKB PE=1 S				3	1	1	1	8.6	8.6	8.6	14.221	128	128;217;381	0				1	1	Median				0	0	Median				0	0	Median	33188000	31970000	403880	814660				31	671	True
F8VVM2;Q00325-2;Q00325	F8VVM2;Q00325-2;Q00325	1;1;1	1;1;1	1;1;1	Phosphate carrier protein, mitochondrial	SLC25A3	>tr|F8VVM2|F8VVM2_HUMAN Phosphate carrier protein, mitochondrial OS=Homo sapiens GN=SLC25A3 PE=1 SV=1;>sp|Q00325-2|MPCP_HUMAN Isoform B of Phosphate carrier protein, mitochondrial OS=Homo sapiens GN=SLC25A3;>sp|Q00325|MPCP_HUMAN Phosphate carrier protein,				3	1	1	1	3.7	3.7	3.7	36.161	324	324;361;362	0				1	1	Median				1	1	Median				1	1	Median	52169000	7718300	23864000	20587000				29	305	True
F5H7R9;P20962;F5GXR3	F5H7R9;P20962;F5GXR3	1;1;1	1;1;1	1;1;1	Parathymosin	PTMS	>tr|F5H7R9|F5H7R9_HUMAN Parathymosin (Fragment) OS=Homo sapiens GN=PTMS PE=1 SV=1;>sp|P20962|PTMS_HUMAN Parathymosin OS=Homo sapiens GN=PTMS PE=1 SV=2;>tr|F5GXR3|F5GXR3_HUMAN Parathymosin OS=Homo sapiens GN=PTMS PE=1 SV=1				3	1	1	1	19.3	19.3	19.3	6.2542	57	57;102;104	0.0068493				1	1	Median				1	1	Median				1	1	Median	25487000	21485000	1769600	2232200				28	567	True
E9PQ96;E9PJH4;F2Z2S8;H0YF32;E9PK82;H0YCJ7;E9PPU1;H0YEU2;E9PL09;P23396;P23396-2	E9PQ96;E9PJH4;F2Z2S8;H0YF32;E9PK82;H0YCJ7;E9PPU1;H0YEU2;E9PL09;P23396;P23396-2	1;1;1;1;1;1;1;1;1;1;1	1;1;1;1;1;1;1;1;1;1;1	1;1;1;1;1;1;1;1;1;1;1	40S ribosomal protein S3	RPS3	>tr|E9PQ96|E9PQ96_HUMAN 40S ribosomal protein S3 OS=Homo sapiens GN=RPS3 PE=1 SV=1;>tr|E9PJH4|E9PJH4_HUMAN 40S ribosomal protein S3 OS=Homo sapiens GN=RPS3 PE=1 SV=1;>tr|F2Z2S8|F2Z2S8_HUMAN 40S ribosomal protein S3 OS=Homo sapiens GN=RPS3 PE=1 SV=1;>tr|H0Y				11	1	1	1	14.3	14.3	14.3	10.279	91	91;115;117;123;128;135;158;171;231;243;259	0				1	0	Median				1	0	Median				1	0	Median	48823000	14698000	21791000	12334000				26	152	True
C9JYQ9;Q6P5R6;H0Y8C2	C9JYQ9;Q6P5R6;H0Y8C2	1;1;1	1;1;1	1;1;1	60S ribosomal protein L22-like 1	RPL22L1	>tr|C9JYQ9|C9JYQ9_HUMAN 60S ribosomal protein L22-like 1 OS=Homo sapiens GN=RPL22L1 PE=1 SV=1;>sp|Q6P5R6|RL22L_HUMAN 60S ribosomal protein L22-like 1 OS=Homo sapiens GN=RPL22L1 PE=1 SV=2;>tr|H0Y8C2|H0Y8C2_HUMAN 60S ribosomal protein L22-like 1 (Fragment) O				3	1	1	1	9.9	9.9	9.9	14.478	121	121;122;142	0.0065789				1	0	Median				1	0	Median				1	0	Median	53428000	24377000	15673000	13378000				18	590	True
B8ZZL8;P61604;B8ZZ54;S4R3N1	B8ZZL8;P61604;B8ZZ54;S4R3N1	2;2;1;1	2;2;1;1	2;2;1;1	10 kDa heat shock protein, mitochondrial	HSPE1	>tr|B8ZZL8|B8ZZL8_HUMAN 10 kDa heat shock protein, mitochondrial OS=Homo sapiens GN=HSPE1 PE=1 SV=1;>sp|P61604|CH10_HUMAN 10 kDa heat shock protein, mitochondrial OS=Homo sapiens GN=HSPE1 PE=1 SV=2;>tr|B8ZZ54|B8ZZ54_HUMAN 10 kDa heat shock protein, mitocho				4	2	2	2	23.8	23.8	23.8	10.689	101	101;102;47;261	0				0	0	Median				0	0	Median				0	0	Median	72828000	72828000	0	0				16	665;666	True;True
A6NCC9;E9PME3;C9JHT9;C9JJV1;Q9Y5U2-2;Q9Y5U2;E9PL88;C9JDU0	A6NCC9;E9PME3;C9JHT9;C9JJV1;Q9Y5U2-2;Q9Y5U2;E9PL88;C9JDU0	2;2;2;2;2;2;1;1	2;2;2;2;2;2;1;1	2;2;2;2;2;2;1;1	Protein TSSC4	TSSC4	>tr|A6NCC9|A6NCC9_HUMAN Protein TSSC4 OS=Homo sapiens GN=TSSC4 PE=1 SV=1;>tr|E9PME3|E9PME3_HUMAN Protein TSSC4 (Fragment) OS=Homo sapiens GN=TSSC4 PE=1 SV=1;>tr|C9JHT9|C9JHT9_HUMAN Protein TSSC4 (Fragment) OS=Homo sapiens GN=TSSC4 PE=1 SV=1;>tr|C9JJV1|C9JJ				8	2	2	2	20.5	20.5	20.5	13.847	127	127;191;203;208;265;329;110;112	0				1	1	Median				1	1	Median				1	1	Median	123230000	18138000	78463000	26632000				9	552;681	True;True
A0A075B6R9	A0A075B6R9	1	1	1			>tr|A0A075B6R9|A0A075B6R9_HUMAN Protein IGKV2D-24 (Fragment) OS=Homo sapiens GN=IGKV2D-24 PE=4 SV=1				1	1	1	1	9.2	9.2	9.2	13.079	120	120	0				1	1	Median				1	1	Median				1	1	Median	349430000	325660000	17629000	6143900				1	687	True
A0A024QZ33;Q9H0G5	A0A024QZ33;Q9H0G5	1;1	1;1	1;1	Nuclear speckle splicing regulatory protein 1	NSRP1	>tr|A0A024QZ33|A0A024QZ33_HUMAN Coiled-coil domain containing 55, isoform CRA_a OS=Homo sapiens GN=CCDC55 PE=4 SV=1;>sp|Q9H0G5|NSRP1_HUMAN Nuclear speckle splicing regulatory protein 1 OS=Homo sapiens GN=NSRP1 PE=1 SV=1				2	1	1	1	1.8	1.8	1.8	60.441	504	504;558	0.0067114				1	1	Median				1	1	Median				1	1	Median	40454000	13201000	15005000	12248000				0	172	True
[truncated: 6 more columns]
