# Supplementary material for: R2TP/Prefoldin-like component RUVBL1/RUVBL2 directly interacts with ZNHIT2 to regulate assembly of U5 small nuclear ribonucleoprotein
Source: Nat Commun. 2017 May 31;8:15615. doi: 10.1038/ncomms15615 (PMC5460035; doi:10.1038/ncomms15615)
Supplement: Supplementary Data 8 — Identified and quantified protein groups via MaxQuant analysis of triple-labeled PRPF8-FLAG affinity purification in combination with RUVBL2 knockdown. [file ncomms15615-s9.xlsx]

## Sheet: proteinGroups
Protein IDs	Majority protein IDs	Peptide counts (all)	Peptide counts (razor+unique)	Peptide counts (unique)	Protein names	Gene names	Fasta headers	Ratio M/L	Ratio H/L	Ratio H/M	Ratio M/L normalized	Ratio H/L normalized	Ratio H/M normalized	Peptides	Razor + unique peptides	Unique peptides	Sequence coverage [%]	Unique + razor sequence coverage [%]	Unique sequence coverage [%]	Mol. weight [kDa]	Sequence length	Sequence lengths	Q-value	Ratio M/L	Ratio M/L normalized	Ratio M/L variability [%]	Ratio M/L count	Ratio M/L iso-count	Ratio M/L type	Ratio H/L	Ratio H/L normalized	Ratio H/L variability [%]	Ratio H/L count	Ratio H/L iso-count	Ratio H/L type	Ratio H/M	Ratio H/M normalized	Ratio H/M variability [%]	Ratio H/M count	Ratio H/M iso-count	Ratio H/M type	Intensity	Intensity L	Intensity M	Intensity H	Only identified by site	Reverse	Potential contaminant	id
Q6P2Q9;I3L0J9;I3L3Z8;I3L1T8	Q6P2Q9	65;20;6;2	65;20;6;2	65;20;6;2	Pre-mRNA-processing-splicing factor 8	PRPF8	>sp|Q6P2Q9|PRP8_HUMAN Pre-mRNA-processing-splicing factor 8 OS=Homo sapiens GN=PRPF8 PE=1 SV=2	13.588	6.3377	0.5094	15.762	11.03	0.75838	65	65	65	29.6	29.6	29.6	273.6	2335	2335;1013;250;116	0	13.588	15.762	27.442	23	0	Median	6.3377	11.03	28.598	23	0	Median	0.5094	0.75838	11.046	23	0	Median	11160000000	586390000	7368200000	3205100000				157
Q15029-2;Q15029;Q15029-3;K7EP67;K7EJ74;K7EIT3;P13639	Q15029-2;Q15029;Q15029-3	32;32;31;12;5;1;1	32;32;31;12;5;1;1	32;32;31;12;5;1;1	116 kDa U5 small nuclear ribonucleoprotein component	EFTUD2	>sp|Q15029-2|U5S1_HUMAN Isoform 2 of 116 kDa U5 small nuclear ribonucleoprotein component OS=Homo sapiens GN=EFTUD2;>sp|Q15029|U5S1_HUMAN 116 kDa U5 small nuclear ribonucleoprotein component OS=Homo sapiens GN=EFTUD2 PE=1 SV=1;>sp|Q15029-3|U5S1_HUMAN Isofo	11.657	4.321	0.39335	12.99	7.2191	0.58573	32	32	32	44.4	44.4	44.4	105.38	937	937;972;962;223;134;148;858	0	11.657	12.99	32.962	18	0	Median	4.321	7.2191	39.16	18	0	Median	0.39335	0.58573	9.0447	18	0	Median	5040300000	399060000	3215000000	1426200000				151
A6NCC9;E9PME3;C9JHT9;C9JJV1;Q9Y5U2-2;Q9Y5U2;E9PL88;C9JDU0	A6NCC9;E9PME3;C9JHT9;C9JJV1;Q9Y5U2-2;Q9Y5U2;E9PL88;C9JDU0	2;2;2;2;2;2;1;1	2;2;2;2;2;2;1;1	2;2;2;2;2;2;1;1	Protein TSSC4	TSSC4	>tr|A6NCC9|A6NCC9_HUMAN Protein TSSC4 OS=Homo sapiens GN=TSSC4 PE=1 SV=1;>tr|E9PME3|E9PME3_HUMAN Protein TSSC4 (Fragment) OS=Homo sapiens GN=TSSC4 PE=1 SV=1;>tr|C9JHT9|C9JHT9_HUMAN Protein TSSC4 (Fragment) OS=Homo sapiens GN=TSSC4 PE=1 SV=1;>tr|C9JJV1|C9JJ	10.595	7.252	0.66327	10.691	14.009	1.1119	2	2	2	20.5	20.5	20.5	13.847	127	127;191;203;208;265;329;110;112	0	10.595	10.691	31.833	3	2	Median	7.252	14.009	54.004	3	2	Median	0.66327	1.1119	13.018	3	2	Median	308920000	17894000	166160000	124860000				12
O75643;O75643-2;B4E0P5	O75643	26;11;6	26;11;6	26;11;6	U5 small nuclear ribonucleoprotein 200 kDa helicase	SNRNP200	>sp|O75643|U520_HUMAN U5 small nuclear ribonucleoprotein 200 kDa helicase OS=Homo sapiens GN=SNRNP200 PE=1 SV=2	9.6949	3.8936	0.43865	11.773	6.7764	0.64663	26	26	26	14.6	14.6	14.6	244.5	2136	2136;625;595	0	9.6949	11.773	10.736	6	0	Median	3.8936	6.7764	15.107	6	0	Median	0.43865	0.64663	11.507	6	0	Median	1799800000	162420000	1169800000	467520000				73
Q9UBB6-2;Q9UBB6;Q9UBB6-3;C9J5H8	Q9UBB6-2;Q9UBB6;Q9UBB6-3	3;3;3;1	3;3;3;1	3;3;3;1	Neurochondrin	NCDN	>sp|Q9UBB6-2|NCDN_HUMAN Isoform 2 of Neurochondrin OS=Homo sapiens GN=NCDN;>sp|Q9UBB6|NCDN_HUMAN Neurochondrin OS=Homo sapiens GN=NCDN PE=1 SV=1;>sp|Q9UBB6-3|NCDN_HUMAN Isoform 3 of Neurochondrin OS=Homo sapiens GN=NCDN	8.5845	6.191	0.75147	10.424	10.775	1.1078	3	3	3	5.9	5.9	5.9	77.242	712	712;729;731;244	0	8.5845	10.424	2.2767	2	1	Median	6.191	10.775	111.75	2	1	Median	0.75147	1.1078	108.21	2	1	Median	156580000	10099000	90218000	56262000				188
Q9Y312;A2A2Q9	Q9Y312;A2A2Q9	5;5	5;5	5;5	Protein AAR2 homolog	AAR2	>sp|Q9Y312|AAR2_HUMAN Protein AAR2 homolog OS=Homo sapiens GN=AAR2 PE=1 SV=2;>tr|A2A2Q9|A2A2Q9_HUMAN Protein AAR2 homolog OS=Homo sapiens GN=AAR2 PE=1 SV=1	7.5017	4.4327	0.5568	9.1094	7.7147	0.84643	5	5	5	16.1	16.1	16.1	43.472	384	384;398	0	7.5017	9.1094	52.587	5	3	Median	4.4327	7.7147	45.92	5	3	Median	0.5568	0.84643	15.988	5	3	Median	524170000	31041000	310390000	182740000				11
O94906-2;O94906	O94906-2;O94906	6;6	6;6	6;6	Pre-mRNA-processing factor 6	PRPF6	>sp|O94906-2|PRP6_HUMAN Isoform 2 of Pre-mRNA-processing factor 6 OS=Homo sapiens GN=PRPF6;>sp|O94906|PRP6_HUMAN Pre-mRNA-processing factor 6 OS=Homo sapiens GN=PRPF6 PE=1 SV=1	5.5199	1.5822	0.31308	6.0726	2.6434	0.4652	6	6	6	8.3	8.3	8.3	102.43	901	901;941	0	5.5199	6.0726	13.682	4	0	Median	1.5822	2.6434	21.133	4	0	Median	0.31308	0.4652	13.791	4	0	Median	268270000	43639000	165810000	58826000				75
Q96DI7;Q96DI7-2;Q9NSS8	Q96DI7;Q96DI7-2	3;3;1	3;3;1	3;3;1	U5 small nuclear ribonucleoprotein 40 kDa protein	SNRNP40	>sp|Q96DI7|SNR40_HUMAN U5 small nuclear ribonucleoprotein 40 kDa protein OS=Homo sapiens GN=SNRNP40 PE=1 SV=1;>sp|Q96DI7-2|SNR40_HUMAN Isoform 2 of U5 small nuclear ribonucleoprotein 40 kDa protein OS=Homo sapiens GN=SNRNP40	5.2095	1.893	0.28872	5.8922	3.464	0.42561	3	3	3	11.2	11.2	11.2	39.31	357	357;409;127	0	5.2095	5.8922	33.118	3	1	Median	1.893	3.464	24.8	3	1	Median	0.28872	0.42561	20.204	3	1	Median	137990000	16714000	85392000	35885000				170
P11142;E9PKE3;P11142-2;E9PN89;E9PNE6;A8K7Q2;P54652;E9PQQ4;E9PQK7;E9PK54;E9PLF4;E9PS65;E9PM13;E9PI65;E9PN25;E9PPY6	P11142;E9PKE3;P11142-2;E9PN89;E9PNE6;A8K7Q2;P54652	14;13;11;9;9;8;7;4;4;4;4;4;3;3;2;2	12;11;11;9;7;6;5;4;4;4;4;2;1;3;2;2	11;10;10;9;6;5;4;4;4;4;4;1;1;3;2;2	Heat shock cognate 71 kDa protein;Heat shock-related 70 kDa protein 2	HSPA8;HSPA2	>sp|P11142|HSP7C_HUMAN Heat shock cognate 71 kDa protein OS=Homo sapiens GN=HSPA8 PE=1 SV=1;>tr|E9PKE3|E9PKE3_HUMAN Heat shock cognate 71 kDa protein OS=Homo sapiens GN=HSPA8 PE=1 SV=1;>sp|P11142-2|HSP7C_HUMAN Isoform 2 of Heat shock cognate 71 kDa protein	4.6989	3.1215	0.62007	5.109	5.0064	0.92872	14	12	11	23.5	22.1	21.1	70.897	646	646;627;493;312;500;410;639;171;178;184;187;223;151;168;132;137	0	4.6989	5.109	22.673	13	0	Median	3.1215	5.0064	24.491	13	0	Median	0.62007	0.92872	8.4544	13	0	Median	1824300000	191190000	1023200000	609920000				95
P08107;P08107-2;V9GZ37;P34931;P17066;P48741	P08107;P08107-2;V9GZ37	28;25;21;7;7;3	28;25;21;7;7;3	26;23;19;5;5;3	Heat shock 70 kDa protein 1A/1B	HSPA1A	>sp|P08107|HSP71_HUMAN Heat shock 70 kDa protein 1A/1B OS=Homo sapiens GN=HSPA1A PE=1 SV=5;>sp|P08107-2|HSP71_HUMAN Isoform 2 of Heat shock 70 kDa protein 1A/1B OS=Homo sapiens GN=HSPA1A;>tr|V9GZ37|V9GZ37_HUMAN Heat shock 70 kDa protein 1A/1B OS=Homo sapie	4.3573	3.8574	0.9344	4.3893	6.7707	1.4344	28	28	26	46.5	46.5	45.1	70.051	641	641;586;476;641;643;367	0	4.3573	4.3893	41.822	22	0	Median	3.8574	6.7707	33.944	22	0	Median	0.9344	1.4344	9.4429	22	0	Median	7665100000	1012400000	3278800000	3373800000				88
Q9BUQ8;H0YI52;F8VVA2	Q9BUQ8	8;2;1	8;2;1	8;2;1	Probable ATP-dependent RNA helicase DDX23	DDX23	>sp|Q9BUQ8|DDX23_HUMAN Probable ATP-dependent RNA helicase DDX23 OS=Homo sapiens GN=DDX23 PE=1 SV=3	4.1528	2.0971	0.5132	4.8408	3.7312	0.78769	8	8	8	9.8	9.8	9.8	95.581	820	820;152;182	0	4.1528	4.8408	23.919	4	0	Median	2.0971	3.7312	25.945	4	0	Median	0.5132	0.78769	6.3444	4	0	Median	337800000	58813000	174040000	104940000				179
O95400	O95400	3	3	3	CD2 antigen cytoplasmic tail-binding protein 2	CD2BP2	>sp|O95400|CD2B2_HUMAN CD2 antigen cytoplasmic tail-binding protein 2 OS=Homo sapiens GN=CD2BP2 PE=1 SV=1	3.3427	1.061	0.32747	4.0591	1.8466	0.48274	3	3	3	10.3	10.3	10.3	37.646	341	341	0	3.3427	4.0591	84.058	4	3	Median	1.061	1.8466	78.474	4	3	Median	0.32747	0.48274	7.9205	4	3	Median	419770000	113240000	219090000	87441000				78
M0R1V7;A0A087WV77;J3QS39;J3QTR3;F5H6Q2;P62987;F5GYU3;F5H2Z3;F5H265;B4DV12;F5H388;P62979;F5H747;F5GXK7;J3QKN0;Q5PY61;P0CG47;Q96C32;P0CG48;J3QSA3;F5GZ39;M0R1M6;M0R2S1;J3QLP7;J3QRK5	M0R1V7;A0A087WV77;J3QS39;J3QTR3;F5H6Q2;P62987;F5GYU3;F5H2Z3;F5H265;B4DV12;F5H388;P62979;F5H747;F5GXK7;J3QKN0;Q5PY61;P0CG47;Q96C32;P0CG48;J3QSA3;F5GZ39;M0R1M6;M0R2S1;J3QLP7;J3QRK5	2;2;2;2;2;2;2;2;2;2;2;2;2;2;2;2;2;2;2;1;1;1;1;1;1	2;2;2;2;2;2;2;2;2;2;2;2;2;2;2;2;2;2;2;1;1;1;1;1;1	2;2;2;2;2;2;2;2;2;2;2;2;2;2;2;2;2;2;2;1;1;1;1;1;1	Ubiquitin-60S ribosomal protein L40;Ubiquitin;60S ribosomal protein L40;Ubiquitin-40S ribosomal protein S27a;Ubiquitin;40S ribosomal protein S27a;Polyubiquitin-B;Ubiquitin;Polyubiquitin-C;Ubiquitin	UBA52;UBB;RPS27A;UBC;UBBP4	>tr|M0R1V7|M0R1V7_HUMAN Ubiquitin-60S ribosomal protein L40 (Fragment) OS=Homo sapiens GN=UBA52 PE=4 SV=1;>tr|A0A087WV77|A0A087WV77_HUMAN Ubiquitin-40S ribosomal protein S27a OS=Homo sapiens GN=RPS27A PE=4 SV=1;>tr|J3QS39|J3QS39_HUMAN Ubiquitin (Fragment)	3.0992	2.2312	0.67091	3.0889	3.5784	1.0049	2	2	2	39.7	39.7	39.7	7.1321	63	63;66;93;106;123;128;134;136;149;153;155;156;161;169;206;229;229;305;685;43;61;114;138;224;229	0	3.0992	3.0889	12.009	2	0	Median	2.2312	3.5784	6.7703	2	0	Median	0.67091	1.0049	10.898	2	0	Median	189220000	27459000	99227000	62530000				6
J3QLE5;P14678-2;P63162;P14678;P63162-2;A8MT02;P14678-3;J3KRY3;S4R3P3	J3QLE5;P14678-2;P63162;P14678;P63162-2;A8MT02;P14678-3;J3KRY3;S4R3P3	2;2;2;2;2;2;2;1;1	2;2;2;2;2;2;2;1;1	2;2;2;2;2;2;2;1;1	Small nuclear ribonucleoprotein-associated proteins B and B;Small nuclear ribonucleoprotein-associated protein N	SNRPN;SNRPB	>tr|J3QLE5|J3QLE5_HUMAN Small nuclear ribonucleoprotein-associated protein N (Fragment) OS=Homo sapiens GN=SNRPN PE=4 SV=1;>sp|P14678-2|RSMB_HUMAN Isoform SM-B of Small nuclear ribonucleoprotein-associated proteins B and B OS=Homo sapiens GN=SNRPB;>sp|P63	2.3368	1.1518	0.54366	2.5708	1.9244	0.80783	2	2	2	8.9	8.9	8.9	17.546	169	169;231;240;240;244;288;289;59;70	0	2.3368	2.5708	7.0631	2	0	Median	1.1518	1.9244	14.1	2	0	Median	0.54366	0.80783	4.3636	2	0	Median	122530000	24465000	64858000	33202000				15
Q9NXV2;H3BSS5	Q9NXV2;H3BSS5	2;1	2;1	2;1	BTB/POZ domain-containing protein KCTD5	KCTD5	>sp|Q9NXV2|KCTD5_HUMAN BTB/POZ domain-containing protein KCTD5 OS=Homo sapiens GN=KCTD5 PE=1 SV=1;>tr|H3BSS5|H3BSS5_HUMAN BTB/POZ domain-containing protein KCTD5 OS=Homo sapiens GN=KCTD5 PE=1 SV=1	2.0854	0.85202	0.39758	2.2942	1.4235	0.59077	2	2	2	12	12	12	26.092	234	234;246	0	2.0854	2.2942	19.359	2	1	Median	0.85202	1.4235	14.06	2	1	Median	0.39758	0.59077	16.218	2	1	Median	94099000	23260000	50997000	19841000				184
F2Z2Y6;O95777;C9JIZ0;C9JNV3	F2Z2Y6;O95777;C9JIZ0;C9JNV3	2;2;1;1	2;2;1;1	2;2;1;1	N-alpha-acetyltransferase 38, NatC auxiliary subunit	NAA38	>tr|F2Z2Y6|F2Z2Y6_HUMAN U6 snRNA-associated Sm-like protein LSm8 OS=Homo sapiens GN=LSM8 PE=1 SV=1;>sp|O95777|LSM8_HUMAN U6 snRNA-associated Sm-like protein LSm8 OS=Homo sapiens GN=LSM8 PE=1 SV=3;>tr|C9JIZ0|C9JIZ0_HUMAN LSM8 homolog, U6 small nuclear RNA a	1.9359	1.3346	0.69743	2.3507	2.3228	1.0281	2	2	2	38.8	38.8	38.8	7.3713	67	67;96;75;78	0	1.9359	2.3507	13.709	2	0	Median	1.3346	2.3228	20.439	2	0	Median	0.69743	1.0281	6.093	2	0	Median	58196000	13599000	24898000	19698000				42
Q15233-2;Q15233;C9IZL7;H7C367	Q15233-2;Q15233;C9IZL7;H7C367	2;2;1;1	2;2;1;1	2;2;1;1	Non-POU domain-containing octamer-binding protein	NONO	>sp|Q15233-2|NONO_HUMAN Isoform 2 of Non-POU domain-containing octamer-binding protein OS=Homo sapiens GN=NONO;>sp|Q15233|NONO_HUMAN Non-POU domain-containing octamer-binding protein OS=Homo sapiens GN=NONO PE=1 SV=4;>tr|C9IZL7|C9IZL7_HUMAN Non-POU domain-	1.7773	1.4493	0.75844	2.0102	2.652	1.2149	2	2	2	6.3	6.3	6.3	43.866	382	382;471;207;235	0	1.7773	2.0102	40.798	2	0	Median	1.4493	2.652	79.426	2	0	Median	0.75844	1.2149	14.901	2	0	Median	86906000	14982000	39957000	31967000				153
F5GYV5;H7BZV4;Q66PJ3-7;F8WCT1;Q66PJ3-4;Q66PJ3-3;Q66PJ3-2;Q66PJ3;F8WEP2;F5H7X4;Q66PJ3-5	F5GYV5;H7BZV4;Q66PJ3-7;F8WCT1;Q66PJ3-4;Q66PJ3-3;Q66PJ3-2;Q66PJ3;F8WEP2;F5H7X4;Q66PJ3-5	3;3;3;3;3;3;3;3;2;2;2	3;3;3;3;3;3;3;3;2;2;2	3;3;3;3;3;3;3;3;2;2;2	ADP-ribosylation factor-like protein 6-interacting protein 4	ARL6IP4	>tr|F5GYV5|F5GYV5_HUMAN ADP-ribosylation factor-like protein 6-interacting protein 4 (Fragment) OS=Homo sapiens GN=ARL6IP4 PE=1 SV=1;>tr|H7BZV4|H7BZV4_HUMAN ADP-ribosylation factor-like protein 6-interacting protein 4 (Fragment) OS=Homo sapiens GN=ARL6IP4	1.7525	0.41726	0.23724	1.9561	0.69711	0.35382	3	3	3	18.5	18.5	18.5	23.687	211	211;216;226;229;399;402;413;421;170;307;365	0	1.7525	1.9561	122.26	4	2	Median	0.41726	0.69711	5.6616	4	2	Median	0.23724	0.35382	125.75	4	2	Median	1710500000	189460000	1428300000	92738000				44
P68371;Q9BVA1;Q13885;Q13509-2;P04350;Q13509;A0A075B736;Q5SQY0;I3L2F9;Q3ZCM7;A6NNZ2;G3V2A3;K7ESM5;Q9BUF5;Q9H4B7;CON__ENSEMBL:ENSBTAP00000025008	P68371;Q9BVA1;Q13885;Q13509-2;P04350;Q13509	8;5;5;4;4;4;3;3;3;3;3;2;2;2;1;1	2;0;0;1;1;1;0;0;0;0;0;0;0;0;0;0	2;0;0;1;1;1;0;0;0;0;0;0;0;0;0;0	Tubulin beta-4B chain;Tubulin beta-2B chain;Tubulin beta-2A chain;Tubulin beta-3 chain;Tubulin beta-4A chain	TUBB4B;TUBB2B;TUBB2A;TUBB3;TUBB4A	>sp|P68371|TBB4B_HUMAN Tubulin beta-4B chain OS=Homo sapiens GN=TUBB4B PE=1 SV=1;>sp|Q9BVA1|TBB2B_HUMAN Tubulin beta-2B chain OS=Homo sapiens GN=TUBB2B PE=1 SV=1;>sp|Q13885|TBB2A_HUMAN Tubulin beta-2A chain OS=Homo sapiens GN=TUBB2A PE=1 SV=1;>sp|Q13509-2|	1.5046	1.3898	0.95854	1.4996	2.229	1.4357	8	2	2	19.3	6.1	6.1	49.83	445	445;445;445;378;444;450;407;410;410;444;444;189;338;446;451;536	0	1.5046	1.4996	0.4032	2	0	Median	1.3898	2.229	64.505	2	0	Median	0.95854	1.4357	70.786	2	0	Median	138970000	36911000	56722000	45342000				134
P25705-2;P25705;K7EJP1;K7ERX7;K7EK77;P25705-3;K7EQH4;K7ENJ4;K7ESA0	P25705-2;P25705;K7EJP1;K7ERX7;K7EK77;P25705-3;K7EQH4	6;6;5;5;5;4;3;2;1	6;6;5;5;5;4;3;2;1	6;6;5;5;5;4;3;2;1	ATP synthase subunit alpha, mitochondrial	ATP5A1	>sp|P25705-2|ATPA_HUMAN Isoform 2 of ATP synthase subunit alpha, mitochondrial OS=Homo sapiens GN=ATP5A1;>sp|P25705|ATPA_HUMAN ATP synthase subunit alpha, mitochondrial OS=Homo sapiens GN=ATP5A1 PE=1 SV=1;>tr|K7EJP1|K7EJP1_HUMAN ATP synthase subunit alpha,	1.4866	0.89656	0.60386	1.8052	1.5604	0.89017	6	6	6	15.7	15.7	15.7	54.493	503	503;553;145;205;207;531;111;199;77	0	1.4866	1.8052	18.03	6	0	Median	0.89656	1.5604	28.166	6	0	Median	0.60386	0.89017	10.405	6	0	Median	436200000	124460000	183560000	128180000				100
P11021	P11021	2	2	2	78 kDa glucose-regulated protein	HSPA5	>sp|P11021|GRP78_HUMAN 78 kDa glucose-regulated protein OS=Homo sapiens GN=HSPA5 PE=1 SV=2	1.4724	1.0278	0.71844	1.5633	1.7607	1.1128	2	2	2	4.9	4.9	4.9	72.332	654	654	0	1.4724	1.5633	41.384	2	0	Median	1.0278	1.7607	4.9643	2	0	Median	0.71844	1.1128	37.133	2	0	Median	57975000	16224000	25497000	16254000				94
P62318-2;P62318;H3BT13	P62318-2;P62318	3;3;1	3;3;1	3;3;1	Small nuclear ribonucleoprotein Sm D3	SNRPD3	>sp|P62318-2|SMD3_HUMAN Isoform 2 of Small nuclear ribonucleoprotein Sm D3 OS=Homo sapiens GN=SNRPD3;>sp|P62318|SMD3_HUMAN Small nuclear ribonucleoprotein Sm D3 OS=Homo sapiens GN=SNRPD3 PE=1 SV=1	1.4647	0.82522	0.54428	1.759	1.4362	0.80292	3	3	3	33.3	33.3	33.3	13.291	120	120;126;62	0	1.4647	1.759	13.519	4	0	Median	0.82522	1.4362	5.666	4	0	Median	0.54428	0.80292	6.9211	4	0	Median	953740000	265200000	432720000	255830000				122
P06576;H0YH81;F8W079;F8W0P7;H0YI37	P06576;H0YH81	13;11;5;4;2	13;11;5;4;2	13;11;5;4;2	ATP synthase subunit beta, mitochondrial;ATP synthase subunit beta	ATP5B	>sp|P06576|ATPB_HUMAN ATP synthase subunit beta, mitochondrial OS=Homo sapiens GN=ATP5B PE=1 SV=3;>tr|H0YH81|H0YH81_HUMAN ATP synthase subunit beta (Fragment) OS=Homo sapiens GN=ATP5B PE=1 SV=1	1.4546	0.94165	0.65303	1.6865	1.589	0.96266	13	13	13	40.3	40.3	40.3	56.559	529	529;362;284;270;133	0	1.4546	1.6865	14.872	13	0	Median	0.94165	1.589	18.272	13	0	Median	0.65303	0.96266	15.82	13	0	Median	1064400000	311600000	464970000	287860000				85
Q5JP53;P07437;Q5ST81	Q5JP53;P07437;Q5ST81	8;8;7	8;8;7	2;2;1	Tubulin beta chain	TUBB	>tr|Q5JP53|Q5JP53_HUMAN Tubulin beta chain OS=Homo sapiens GN=TUBB PE=1 SV=1;>sp|P07437|TBB5_HUMAN Tubulin beta chain OS=Homo sapiens GN=TUBB PE=1 SV=2;>tr|Q5ST81|Q5ST81_HUMAN Tubulin beta chain OS=Homo sapiens GN=TUBB PE=1 SV=1	1.3531	0.76485	0.56927	1.5477	1.3201	0.86689	8	8	2	20.2	20.2	6.3	47.766	426	426;444;372	0	1.3531	1.5477	14.717	10	0	Median	0.76485	1.3201	24.466	10	0	Median	0.56927	0.86689	8.0584	10	0	Median	687570000	209000000	294490000	184090000				87
P98179	P98179	4	4	4	Putative RNA-binding protein 3	RBM3	>sp|P98179|RBM3_HUMAN Putative RNA-binding protein 3 OS=Homo sapiens GN=RBM3 PE=1 SV=1	1.3425	0.5938	0.44295	1.5927	1.11	0.70787	4	4	4	35	35	35	17.17	157	157	0	1.3425	1.5927	7.1185	5	0	Median	0.5938	1.11	32.417	5	0	Median	0.44295	0.70787	32.921	5	0	Median	1355300000	467590000	636260000	251440000				138
P42677;C9J1C5;Q5T4L4;Q71UM5;H0YMV8	P42677;C9J1C5;Q5T4L4;Q71UM5;H0YMV8	2;1;1;1;1	2;1;1;1;1	2;1;1;1;1	40S ribosomal protein S27;40S ribosomal protein S27-like	RPS27;RPS27L	>sp|P42677|RS27_HUMAN 40S ribosomal protein S27 OS=Homo sapiens GN=RPS27 PE=1 SV=3;>tr|C9J1C5|C9J1C5_HUMAN 40S ribosomal protein S27 OS=Homo sapiens GN=RPS27L PE=3 SV=1;>tr|Q5T4L4|Q5T4L4_HUMAN 40S ribosomal protein S27 OS=Homo sapiens GN=RPS27 PE=1 SV=1;>s	1.3155	0.71062	0.54074	1.5904	1.2611	0.83064	2	2	2	25	25	25	9.461	84	84;52;66;84;100	0	1.3155	1.5904	10.949	2	0	Median	0.71062	1.2611	14.916	2	0	Median	0.54074	0.83064	5.4116	2	0	Median	228870000	67967000	99034000	61868000				110
Q9Y657	Q9Y657	2	2	2	Spindlin-1	SPIN1	>sp|Q9Y657|SPIN1_HUMAN Spindlin-1 OS=Homo sapiens GN=SPIN1 PE=1 SV=3	1.3042	0.61466	0.45617	1.5285	1.0969	0.70099	2	2	2	10.3	10.3	10.3	29.6	262	262	0	1.3042	1.5285	87.068	2	1	Median	0.61466	1.0969	2.7436	2	1	Median	0.45617	0.70099	82.511	2	1	Median	218020000	59854000	111630000	46537000				193
P62314;J3QLR7;J3QLI9	P62314;J3QLR7;J3QLI9	2;1;1	2;1;1	2;1;1	Small nuclear ribonucleoprotein Sm D1	SNRPD1	>sp|P62314|SMD1_HUMAN Small nuclear ribonucleoprotein Sm D1 OS=Homo sapiens GN=SNRPD1 PE=1 SV=1;>tr|J3QLR7|J3QLR7_HUMAN Small nuclear ribonucleoprotein Sm D1 OS=Homo sapiens GN=SNRPD1 PE=1 SV=1;>tr|J3QLI9|J3QLI9_HUMAN Small nuclear ribonucleoprotein Sm D1	1.2943	0.68114	0.52546	1.298	1.1989	0.83264	2	2	2	20.2	20.2	20.2	13.281	119	119;44;75	0	1.2943	1.298	14.538	2	0	Median	0.68114	1.1989	5.7245	2	0	Median	0.52546	0.83264	17.061	2	0	Median	255030000	80669000	109190000	65175000				121
K7ERG4;P62316;P62316-2	K7ERG4;P62316;P62316-2	2;2;1	2;2;1	2;2;1	Small nuclear ribonucleoprotein Sm D2	SNRPD2	>tr|K7ERG4|K7ERG4_HUMAN Small nuclear ribonucleoprotein Sm D2 OS=Homo sapiens GN=SNRPD2 PE=1 SV=1;>sp|P62316|SMD2_HUMAN Small nuclear ribonucleoprotein Sm D2 OS=Homo sapiens GN=SNRPD2 PE=1 SV=1;>sp|P62316-2|SMD2_HUMAN Isoform 2 of Small nuclear ribonucleop	1.2835	0.69261	0.53638	1.4326	1.1966	0.79994	2	2	2	21.8	21.8	21.8	8.7769	78	78;118;108	0	1.2835	1.4326	9.5247	2	0	Median	0.69261	1.1966	9.9648	2	0	Median	0.53638	0.79994	7.2805	2	0	Median	266070000	80901000	114100000	71067000				63
C9JFR7;P99999;CON__P62894	C9JFR7;P99999;CON__P62894	2;2;1	2;2;1	2;2;1	Cytochrome c	CYCS	>tr|C9JFR7|C9JFR7_HUMAN Cytochrome c (Fragment) OS=Homo sapiens GN=CYCS PE=1 SV=1;>sp|P99999|CYC_HUMAN Cytochrome c OS=Homo sapiens GN=CYCS PE=1 SV=2;>P62894 SWISS-PROT:P62894 Cytochrome c - Bos taurus (Bovine).	1.2051	0.60623	0.55592	1.3258	1.0128	0.82604	2	2	2	18.8	18.8	18.8	11.333	101	101;105;105	0	1.2051	1.3258	19.342	2	0	Median	0.60623	1.0128	41.059	2	0	Median	0.55592	0.82604	35.042	2	0	Median	62008000	23780000	24074000	14155000			+	23
P38646;D6RA73;D6RJI2	P38646	3;1;1	2;1;1	2;1;1	Stress-70 protein, mitochondrial	HSPA9	>sp|P38646|GRP75_HUMAN Stress-70 protein, mitochondrial OS=Homo sapiens GN=HSPA9 PE=1 SV=2	1.2024	0.63701	0.41888	1.4601	1.1087	0.61748	3	2	2	4.9	3.8	3.8	73.68	679	679;62;95	0	1.2024	1.4601	26.865	2	0	Median	0.63701	1.1087	15.899	2	0	Median	0.41888	0.61748	20.492	2	0	Median	45094000	17137000	16697000	11260000				107
P68363;P68363-2;Q71U36-2;Q71U36;P68366-2;P68366;Q9BQE3;F5H5D3;Q13748-2;Q13748;Q6PEY2;F8VVB9;Q9NY65-2;Q9NY65;C9J2C0;F8VQQ4;F8VX09;F8VWV9;F8VRZ4;F8VS66;C9JDS9;V9GZ17;C9K0S6;F8VRK0;C9JDL2;C9JEV8;C9JQ00;C9JJQ8;A6NHL2-2;A6NHL2	P68363;P68363-2;Q71U36-2;Q71U36;P68366-2;P68366;Q9BQE3;F5H5D3;Q13748-2;Q13748;Q6PEY2	9;8;8;8;7;7;7;7;6;6;5;4;4;4;4;3;2;2;2;2;2;2;1;1;1;1;1;1;1;1	9;8;8;8;7;7;7;7;6;6;5;4;4;4;4;3;2;2;2;2;2;2;1;1;1;1;1;1;1;1	9;8;8;8;7;7;7;7;6;6;5;4;4;4;4;3;2;2;2;2;2;2;1;1;1;1;1;1;1;1	Tubulin alpha-1B chain;Tubulin alpha-1A chain;Tubulin alpha-4A chain;Tubulin alpha-1C chain;Tubulin alpha-3C/D chain;Tubulin alpha-3E chain	TUBA1B;TUBA1A;TUBA4A;TUBA1C;TUBA3C;TUBA3E	>sp|P68363|TBA1B_HUMAN Tubulin alpha-1B chain OS=Homo sapiens GN=TUBA1B PE=1 SV=1;>sp|P68363-2|TBA1B_HUMAN Isoform 2 of Tubulin alpha-1B chain OS=Homo sapiens GN=TUBA1B;>sp|Q71U36-2|TBA1A_HUMAN Isoform 2 of Tubulin alpha-1A chain OS=Homo sapiens GN=TUBA1A;	1.1968	0.68807	0.62132	1.1992	1.2414	0.96241	9	9	9	29.5	29.5	29.5	50.151	451	451;335;416;451;433;448;449;519;418;450;450;247;383;449;467;219;75;81;112;130;156;275;47;49;120;153;180;198;406;446	0	1.1968	1.1992	10.144	9	0	Median	0.68807	1.2414	13.177	9	0	Median	0.62132	0.96241	11.323	9	0	Median	1195800000	376880000	473020000	345920000				133
Q9P021	Q9P021	2	2	2	Cysteine-rich PDZ-binding protein	CRIPT	>sp|Q9P021|CRIPT_HUMAN Cysteine-rich PDZ-binding protein OS=Homo sapiens GN=CRIPT PE=1 SV=1	1.193	0.80526	0.6012	1.189	1.2915	0.90046	2	2	2	27.7	27.7	27.7	11.216	101	101	0	1.193	1.189	8.2231	3	0	Median	0.80526	1.2915	2.2184	3	0	Median	0.6012	0.90046	10.097	3	0	Median	437630000	144530000	179510000	113590000				186
P10599-2;P10599	P10599-2;P10599	5;5	5;5	5;5	Thioredoxin	TXN	>sp|P10599-2|THIO_HUMAN Isoform 2 of Thioredoxin OS=Homo sapiens GN=TXN;>sp|P10599|THIO_HUMAN Thioredoxin OS=Homo sapiens GN=TXN PE=1 SV=3	1.1679	0.66447	0.59217	1.1641	1.102	0.89019	5	5	5	49.4	49.4	49.4	9.4519	85	85;105	0	1.1679	1.1641	10.763	4	0	Median	0.66447	1.102	19.073	4	0	Median	0.59217	0.89019	20.169	4	0	Median	461870000	154570000	185800000	121500000				92
O95881;V9GY50;V9GYV4	O95881	6;1;1	6;1;1	6;1;1	Thioredoxin domain-containing protein 12	TXNDC12	>sp|O95881|TXD12_HUMAN Thioredoxin domain-containing protein 12 OS=Homo sapiens GN=TXNDC12 PE=1 SV=1	1.1627	0.72822	0.64526	1.2326	1.2167	0.96027	6	6	6	40.1	40.1	40.1	19.206	172	172;55;56	0	1.1627	1.2326	7.212	4	0	Median	0.72822	1.2167	5.1384	4	0	Median	0.64526	0.96027	7.9569	4	0	Median	389180000	128830000	152380000	107960000				80
P40227-2;P40227	P40227-2;P40227	3;3	3;3	3;3	T-complex protein 1 subunit zeta	CCT6A	>sp|P40227-2|TCPZ_HUMAN Isoform 2 of T-complex protein 1 subunit zeta OS=Homo sapiens GN=CCT6A;>sp|P40227|TCPZ_HUMAN T-complex protein 1 subunit zeta OS=Homo sapiens GN=CCT6A PE=1 SV=3	1.1568	0.59829	0.58387	1.3084	1.0133	0.9353	3	3	3	6.2	6.2	6.2	53.288	486	486;531	0	1.1568	1.3084	10.349	3	0	Median	0.59829	1.0133	17.411	3	0	Median	0.58387	0.9353	13.608	3	0	Median	106480000	41372000	38393000	26711000				109
Q9Y5V0;H0YC70;E5RHV4;H0YAP1;E5RHR6	Q9Y5V0;H0YC70	4;2;1;1;1	4;2;1;1;1	4;2;1;1;1	Zinc finger protein 706	ZNF706	>sp|Q9Y5V0|ZN706_HUMAN Zinc finger protein 706 OS=Homo sapiens GN=ZNF706 PE=1 SV=1;>tr|H0YC70|H0YC70_HUMAN Zinc finger protein 706 (Fragment) OS=Homo sapiens GN=ZNF706 PE=1 SV=1	1.1209	0.8703	0.77187	1.2304	1.4942	1.1446	4	4	4	51.3	51.3	51.3	8.4977	76	76;30;48;51;53	0	1.1209	1.2304	15.076	3	1	Median	0.8703	1.4942	14.937	3	1	Median	0.77187	1.1446	3.682	3	1	Median	324500000	117100000	107990000	99408000				192
K7EIY1;Q9Y421;K7ELZ8;Q9Y421-3;Q9Y421-2;K7ENN5	K7EIY1;Q9Y421;K7ELZ8;Q9Y421-3;Q9Y421-2;K7ENN5	3;3;2;2;2;2	3;3;2;2;2;2	3;3;2;2;2;2	Protein FAM32A	FAM32A	>tr|K7EIY1|K7EIY1_HUMAN Protein FAM32A OS=Homo sapiens GN=FAM32A PE=1 SV=1;>sp|Q9Y421|FA32A_HUMAN Protein FAM32A OS=Homo sapiens GN=FAM32A PE=1 SV=2;>tr|K7ELZ8|K7ELZ8_HUMAN Protein FAM32A (Fragment) OS=Homo sapiens GN=FAM32A PE=1 SV=1;>sp|Q9Y421-3|FA32A_HU	1.0828	0.61032	0.54954	1.0792	0.97884	0.82308	3	3	3	33	33	33	10.986	94	94;112;82;92;107;107	0	1.0828	1.0792	1.2746	4	2	Median	0.61032	0.97884	2.6284	4	2	Median	0.54954	0.82308	2.6782	4	2	Median	803520000	288010000	306680000	208830000				59
O60869;O60869-2;O60869-3	O60869;O60869-2;O60869-3	10;8;8	10;8;8	10;8;8	Endothelial differentiation-related factor 1	EDF1	>sp|O60869|EDF1_HUMAN Endothelial differentiation-related factor 1 OS=Homo sapiens GN=EDF1 PE=1 SV=1;>sp|O60869-2|EDF1_HUMAN Isoform 2 of Endothelial differentiation-related factor 1 OS=Homo sapiens GN=EDF1;>sp|O60869-3|EDF1_HUMAN Isoform 3 of Endothelial	1.0767	0.5504	0.58104	1.2191	0.98242	0.87026	10	10	10	53.4	53.4	53.4	16.368	148	148;139;141	0	1.0767	1.2191	17.424	13	0	Median	0.5504	0.98242	24.126	13	0	Median	0.58104	0.87026	11.439	13	0	Median	2093900000	781810000	805580000	506530000				72
P10809;P10809-2;C9JL25;E7EXB4;E7ESH4	P10809	3;1;1;1;1	3;1;1;1;1	3;1;1;1;1	60 kDa heat shock protein, mitochondrial	HSPD1	>sp|P10809|CH60_HUMAN 60 kDa heat shock protein, mitochondrial OS=Homo sapiens GN=HSPD1 PE=1 SV=2	1.0764	0.94262	0.7222	1.307	1.6405	1.0646	3	3	3	9.1	9.1	9.1	61.054	573	573;158;175;221;234	0	1.0764	1.307	21.593	3	0	Median	0.94262	1.6405	7.2198	3	0	Median	0.7222	1.0646	27.438	3	0	Median	143010000	45825000	50265000	46919000				93
Q8WVK2;H0YBW5;B8ZZ98	Q8WVK2	4;1;1	4;1;1	4;1;1	U4/U6.U5 small nuclear ribonucleoprotein 27 kDa protein	SNRNP27	>sp|Q8WVK2|SNR27_HUMAN U4/U6.U5 small nuclear ribonucleoprotein 27 kDa protein OS=Homo sapiens GN=SNRNP27 PE=1 SV=1	1.0687	0.67032	0.67498	1.1128	1.0751	1.003	4	4	4	24.5	24.5	24.5	18.86	155	155;18;158	0	1.0687	1.1128	4.8033	4	0	Median	0.67032	1.0751	6.74	4	0	Median	0.67498	1.003	4.8469	4	0	Median	789710000	279660000	310820000	199230000				165
O95232;J3KPP4;H7C5U7;O95232-2;C9JL41;D6RDI2	O95232;J3KPP4	3;3;1;1;1;1	3;3;1;1;1;1	3;3;1;1;1;1	Luc7-like protein 3	LUC7L3	>sp|O95232|LC7L3_HUMAN Luc7-like protein 3 OS=Homo sapiens GN=LUC7L3 PE=1 SV=2;>tr|J3KPP4|J3KPP4_HUMAN Cisplatin resistance-associated overexpressed protein, isoform CRA_b OS=Homo sapiens GN=LUC7L3 PE=1 SV=1	1.0673	0.92472	0.8689	1.296	1.6094	1.3919	3	3	3	9	9	9	51.466	432	432;489;39;79;79;184	0	1.0673	1.296	11.451	3	1	Median	0.92472	1.6094	3.3496	3	1	Median	0.8689	1.3919	10.56	3	1	Plateau	154480000	53123000	54096000	47262000				57
P55081	P55081	2	2	2	Microfibrillar-associated protein 1	MFAP1	>sp|P55081|MFAP1_HUMAN Microfibrillar-associated protein 1 OS=Homo sapiens GN=MFAP1 PE=1 SV=2	1.0488	0.84484	0.79014	1.1538	1.4115	1.1741	2	2	2	4.8	4.8	4.8	51.958	439	439	0	1.0488	1.1538	17.782	2	0	Median	0.84484	1.4115	2.9573	2	0	Median	0.79014	1.1741	8.7242	2	0	Median	278230000	92995000	99598000	85634000				116
Q9Y2S6	Q9Y2S6	3	3	3	Translation machinery-associated protein 7	TMA7	>sp|Q9Y2S6|TMA7_HUMAN Translation machinery-associated protein 7 OS=Homo sapiens GN=TMA7 PE=1 SV=1	1.0457	0.64121	0.62384	1.1151	1.0218	0.9108	3	3	3	37.5	37.5	37.5	7.0662	64	64	0	1.0457	1.1151	8.3438	4	0	Median	0.64121	1.0218	6.6737	4	0	Median	0.62384	0.9108	6.7079	4	0	Median	2693400000	993510000	1053100000	646820000				190
Q9Y383-3;Q9Y383-2;Q9Y383;Q96HJ9-2;A8MYV2;Q9NQ29-2;Q9NQ29-3;Q9NQ29;B8ZZ10;B8ZZ12;B8ZZ09	Q9Y383-3;Q9Y383-2;Q9Y383;Q96HJ9-2	11;11;11;11;4;4;4;4;3;1;1	11;11;11;11;4;4;4;4;3;1;1	11;11;11;11;4;4;4;4;3;1;1	Putative RNA-binding protein Luc7-like 2	LUC7L2	>sp|Q9Y383-3|LC7L2_HUMAN Isoform 3 of Putative RNA-binding protein Luc7-like 2 OS=Homo sapiens GN=LUC7L2;>sp|Q9Y383-2|LC7L2_HUMAN Isoform 2 of Putative RNA-binding protein Luc7-like 2 OS=Homo sapiens GN=LUC7L2;>sp|Q9Y383|LC7L2_HUMAN Putative RNA-binding pr	1.0409	0.64357	0.63231	1.1053	1.1037	0.94247	11	11	11	33.4	33.4	33.4	46.228	389	389;391;392;458;272;325;354;371;182;32;84	0	1.0409	1.1053	8.4408	13	0	Median	0.64357	1.1037	9.9463	13	0	Median	0.63231	0.94247	8.3368	13	0	Median	1526800000	545390000	606680000	374690000				171
H0Y4T6;J3KMW3;H0Y8P6;H0Y610;Q9Y237;Q9Y237-3;Q9Y237-2	H0Y4T6;J3KMW3;H0Y8P6;H0Y610;Q9Y237;Q9Y237-3;Q9Y237-2	3;3;3;3;3;3;3	3;3;3;3;3;3;3	3;3;3;3;3;3;3	Peptidyl-prolyl cis-trans isomerase NIMA-interacting 4	PIN4	>tr|H0Y4T6|H0Y4T6_HUMAN Peptidyl-prolyl cis-trans isomerase NIMA-interacting 4 (Fragment) OS=Homo sapiens GN=PIN4 PE=1 SV=1;>tr|J3KMW3|J3KMW3_HUMAN Peptidyl-prolyl cis-trans isomerase NIMA-interacting 4 OS=Homo sapiens GN=PIN4 PE=1 SV=1;>tr|H0Y8P6|H0Y8P6_H	1.0336	0.70105	0.63703	1.0974	1.1747	0.98906	3	3	3	23.1	23.1	23.1	9.5428	91	91;111;115;116;131;133;156	0	1.0336	1.0974	15.509	4	0	Median	0.70105	1.1747	6.2942	4	0	Median	0.63703	0.98906	6.2539	4	0	Median	827860000	300940000	296170000	230750000				47
P23588;E7EX17;B4DS13;F8VP89;F8VX11;F8W0K0;F8VSC7;F8VRU1;F8VYE9	P23588;E7EX17;B4DS13	18;18;16;8;8;7;7;3;3	18;18;16;8;8;7;7;3;3	18;18;16;8;8;7;7;3;3	Eukaryotic translation initiation factor 4B	EIF4B	>sp|P23588|IF4B_HUMAN Eukaryotic translation initiation factor 4B OS=Homo sapiens GN=EIF4B PE=1 SV=2;>tr|E7EX17|E7EX17_HUMAN Eukaryotic translation initiation factor 4B OS=Homo sapiens GN=EIF4B PE=1 SV=1;>tr|B4DS13|B4DS13_HUMAN Eukaryotic translation initi	1.0331	0.59369	0.58297	1.1856	1.0616	0.92074	18	18	18	32.2	32.2	32.2	69.15	611	611;616;572;275;360;170;227;175;185	0	1.0331	1.1856	13.277	20	0	Median	0.59369	1.0616	17.573	20	0	Median	0.58297	0.92074	8.9025	20	0	Median	3175600000	1133800000	1141000000	900890000				36
K7EMH1;K7ERI7;P35268;K7EP65;K7EKS7;K7ELC4;K7EJT5	K7EMH1;K7ERI7;P35268;K7EP65;K7EKS7;K7ELC4;K7EJT5	4;4;4;3;3;3;2	4;4;4;3;3;3;2	4;4;4;3;3;3;2	60S ribosomal protein L22	RPL22	>tr|K7EMH1|K7EMH1_HUMAN 60S ribosomal protein L22 (Fragment) OS=Homo sapiens GN=RPL22 PE=1 SV=1;>tr|K7ERI7|K7ERI7_HUMAN 60S ribosomal protein L22 OS=Homo sapiens GN=RPL22 PE=1 SV=1;>sp|P35268|RL22_HUMAN 60S ribosomal protein L22 OS=Homo sapiens GN=RPL22 PE	1.0327	0.59191	0.59916	1.168	1.0831	0.95979	4	4	4	41.6	41.6	41.6	10.422	89	89;95;128;48;53;79;47	0	1.0327	1.168	8.3487	5	0	Median	0.59191	1.0831	25.503	5	0	Median	0.59916	0.95979	18.601	5	0	Median	1104100000	426330000	430390000	247420000				61
F8VQ14;F5GWF6;P78371;P78371-2	F8VQ14;F5GWF6;P78371;P78371-2	5;5;5;4	5;5;5;4	5;5;5;4	T-complex protein 1 subunit beta	CCT2	>tr|F8VQ14|F8VQ14_HUMAN T-complex protein 1 subunit beta OS=Homo sapiens GN=CCT2 PE=1 SV=1;>tr|F5GWF6|F5GWF6_HUMAN T-complex protein 1 subunit beta OS=Homo sapiens GN=CCT2 PE=1 SV=2;>sp|P78371|TCPB_HUMAN T-complex protein 1 subunit beta OS=Homo sapiens GN=	1.0317	0.82759	0.88129	1.0432	0.96412	1.3326	5	5	5	15.6	15.6	15.6	44.812	416	416;530;535;488	0	1.0317	1.0432	19.806	4	2	Median	0.82759	0.96412	26.407	4	2	Linear	0.88129	1.3326	38.018	4	2	Linear	233750000	94948000	88148000	50656000				43
P62851	P62851	6	6	6	40S ribosomal protein S25	RPS25	>sp|P62851|RS25_HUMAN 40S ribosomal protein S25 OS=Homo sapiens GN=RPS25 PE=1 SV=1	1.0314	0.67335	0.68773	1.0619	1.1244	1.0301	6	6	6	40.8	40.8	40.8	13.742	125	125	0	1.0314	1.0619	10.259	6	0	Median	0.67335	1.1244	6.6156	6	0	Median	0.68773	1.0301	7.5338	6	0	Median	1424400000	537200000	526090000	361120000				127
P62633-2;P62633-8;P62633-5;P62633;P62633-4;P62633-6;P62633-7;P62633-3;D6RAT4	P62633-2;P62633-8;P62633-5;P62633;P62633-4;P62633-6;P62633-7;P62633-3	4;4;4;4;4;4;3;3;1	4;4;4;4;4;4;3;3;1	4;4;4;4;4;4;3;3;1	Cellular nucleic acid-binding protein	CNBP	>sp|P62633-2|CNBP_HUMAN Isoform 2 of Cellular nucleic acid-binding protein OS=Homo sapiens GN=CNBP;>sp|P62633-8|CNBP_HUMAN Isoform 8 of Cellular nucleic acid-binding protein OS=Homo sapiens GN=CNBP;>sp|P62633-5|CNBP_HUMAN Isoform 5 of Cellular nucleic acid	1.0304	0.54639	0.51981	1.0625	0.86779	0.81046	4	4	4	28.8	28.8	28.8	18.742	170	170;171;172;177;178;179;160;167;114	0	1.0304	1.0625	6.7772	5	0	Median	0.54639	0.86779	13.033	5	0	Median	0.51981	0.81046	6.3368	5	0	Median	468320000	184180000	175150000	108990000				124
P47813;X6RAC9;O14602;A6NJH9	P47813;X6RAC9;O14602	6;5;5;2	6;5;5;2	6;5;5;2	Eukaryotic translation initiation factor 1A, X-chromosomal;Eukaryotic translation initiation factor 1A, Y-chromosomal	EIF1AX;EIF1AY	>sp|P47813|IF1AX_HUMAN Eukaryotic translation initiation factor 1A, X-chromosomal OS=Homo sapiens GN=EIF1AX PE=1 SV=2;>tr|X6RAC9|X6RAC9_HUMAN Eukaryotic translation initiation factor 1A, X-chromosomal OS=Homo sapiens GN=EIF1AX PE=1 SV=1;>sp|O14602|IF1AY_HU	1.0286	0.51822	0.5159	1.103	0.90731	0.79158	6	6	6	44.4	44.4	44.4	16.46	144	144;116;144;127	0	1.0286	1.103	8.3567	10	0	Median	0.51822	0.90731	7.7647	10	0	Median	0.5159	0.79158	8.6059	10	0	Median	1768000000	658030000	684910000	425020000				112
Q99613-2;Q99613;B5ME19;H3BTY8;H3BPE3;H3BPE4	Q99613-2;Q99613;B5ME19	6;6;5;1;1;1	6;6;5;1;1;1	6;6;5;1;1;1	Eukaryotic translation initiation factor 3 subunit C;Eukaryotic translation initiation factor 3 subunit C-like protein	EIF3C;EIF3CL	>sp|Q99613-2|EIF3C_HUMAN Isoform 2 of Eukaryotic translation initiation factor 3 subunit C OS=Homo sapiens GN=EIF3C;>sp|Q99613|EIF3C_HUMAN Eukaryotic translation initiation factor 3 subunit C OS=Homo sapiens GN=EIF3C PE=1 SV=1;>sp|B5ME19|EIFCL_HUMAN Eukary	1.0192	0.47949	0.53299	1.1836	0.83007	0.82557	6	6	6	8	8	8	104.1	903	903;913;914;80;133;148	0	1.0192	1.1836	6.0155	4	0	Median	0.47949	0.83007	23.481	4	0	Median	0.53299	0.82557	13.241	4	0	Median	153590000	51356000	65735000	36499000				173
Q13442;F8WBW6	Q13442	9;1	9;1	9;1	28 kDa heat- and acid-stable phosphoprotein	PDAP1	>sp|Q13442|HAP28_HUMAN 28 kDa heat- and acid-stable phosphoprotein OS=Homo sapiens GN=PDAP1 PE=1 SV=1	1.0115	0.54209	0.58117	1.1337	0.96097	0.87045	9	9	9	39.8	39.8	39.8	20.63	181	181;39	0	1.0115	1.1337	13.094	11	0	Median	0.54209	0.96097	15.43	11	0	Median	0.58117	0.87045	16.497	11	0	Median	1521700000	561530000	610330000	349890000				146
P50990-2;P50990;P50990-3;H7C4C8;H7C2U0	P50990-2;P50990;P50990-3;H7C4C8	10;10;7;6;1	10;10;7;6;1	10;10;7;6;1	T-complex protein 1 subunit theta	CCT8	>sp|P50990-2|TCPQ_HUMAN Isoform 2 of T-complex protein 1 subunit theta OS=Homo sapiens GN=CCT8;>sp|P50990|TCPQ_HUMAN T-complex protein 1 subunit theta OS=Homo sapiens GN=CCT8 PE=1 SV=4;>sp|P50990-3|TCPQ_HUMAN Isoform 3 of T-complex protein 1 subunit theta	0.99497	0.61615	0.60905	1.145	1.0477	0.90499	10	10	10	22.9	22.9	22.9	57.645	529	529;548;475;323;107	0	0.99497	1.145	13.887	10	0	Median	0.61615	1.0477	16.148	10	0	Median	0.60905	0.90499	25.303	10	0	Median	742390000	273050000	292790000	176540000				113
P23284	P23284	12	12	12	Peptidyl-prolyl cis-trans isomerase B	PPIB	>sp|P23284|PPIB_HUMAN Peptidyl-prolyl cis-trans isomerase B OS=Homo sapiens GN=PPIB PE=1 SV=2	0.99212	0.70312	0.68642	1.094	1.1312	1.0255	12	12	12	52.3	52.3	52.3	23.742	216	216	0	0.99212	1.094	8.5953	15	0	Median	0.70312	1.1312	8.4938	15	0	Median	0.68642	1.0255	6.7197	15	0	Median	3530100000	1301800000	1292000000	936260000				98
Q14011;K7ENX8;K7ELV6;K7EJV5;K7ELT6;K7EJV1;K7EMY9;K7EPM4;K7ER40;K7EQR7;Q14011-2;D6W5Y5;K7EQX4;K7ENN6;K7EIF7;K7EQL0	Q14011;K7ENX8;K7ELV6;K7EJV5;K7ELT6;K7EJV1;K7EMY9;K7EPM4;K7ER40;K7EQR7;Q14011-2;D6W5Y5	3;2;2;2;2;2;2;2;2;2;2;2;1;1;1;1	3;2;2;2;2;2;2;2;2;2;2;2;1;1;1;1	3;2;2;2;2;2;2;2;2;2;2;2;1;1;1;1	Cold-inducible RNA-binding protein	CIRBP	>sp|Q14011|CIRBP_HUMAN Cold-inducible RNA-binding protein OS=Homo sapiens GN=CIRBP PE=1 SV=1;>tr|K7ENX8|K7ENX8_HUMAN Cold-inducible RNA-binding protein (Fragment) OS=Homo sapiens GN=CIRBP PE=1 SV=2;>tr|K7ELV6|K7ELV6_HUMAN Cold-inducible RNA-binding protein	0.98999	0.73827	0.78237	1.0511	1.2647	1.2119	3	3	3	26.2	26.2	26.2	18.648	172	172;80;89;105;135;149;159;168;174;202;263;297;32;38;60;79	0	0.98999	1.0511	16.83	2	0	Median	0.73827	1.2647	23.608	2	0	Median	0.78237	1.2119	1.0696	2	0	Median	176960000	68155000	58225000	50580000				148
P48643-2;E7ENZ3;B7ZAR1;E9PCA1;P48643	P48643-2;E7ENZ3;B7ZAR1;E9PCA1;P48643	5;5;5;5;5	5;5;5;5;5	5;5;5;5;5	T-complex protein 1 subunit epsilon	CCT5	>sp|P48643-2|TCPE_HUMAN Isoform 2 of T-complex protein 1 subunit epsilon OS=Homo sapiens GN=CCT5;>tr|E7ENZ3|E7ENZ3_HUMAN T-complex protein 1 subunit epsilon OS=Homo sapiens GN=CCT5 PE=1 SV=1;>tr|B7ZAR1|B7ZAR1_HUMAN T-complex protein 1 subunit epsilon OS=Ho	0.98885	0.54078	0.53078	1.0958	0.86733	0.79367	5	5	5	13.4	13.4	13.4	49.526	448	448;486;503;520;541	0	0.98885	1.0958	6.2662	5	0	Median	0.54078	0.86733	19.369	5	0	Median	0.53078	0.79367	16.985	5	0	Median	254500000	92821000	108700000	52981000				21
P50991-2;P50991	P50991-2;P50991	5;5	5;5	5;5	T-complex protein 1 subunit delta	CCT4	>sp|P50991-2|TCPD_HUMAN Isoform 2 of T-complex protein 1 subunit delta OS=Homo sapiens GN=CCT4;>sp|P50991|TCPD_HUMAN T-complex protein 1 subunit delta OS=Homo sapiens GN=CCT4 PE=1 SV=4	0.98411	0.55934	0.56923	0.98084	0.93417	0.85257	5	5	5	11.2	11.2	11.2	54.719	509	509;539	0	0.98411	0.98084	11.197	5	0	Median	0.55934	0.93417	17.397	5	0	Median	0.56923	0.85257	15.224	5	0	Median	263910000	111990000	97262000	54654000				114
P62701;C9JEH7;P22090	P62701;C9JEH7;P22090	2;1;1	2;1;1	2;1;1	40S ribosomal protein S4, X isoform;40S ribosomal protein S4, Y isoform 1	RPS4X;RPS4Y1	>sp|P62701|RS4X_HUMAN 40S ribosomal protein S4, X isoform OS=Homo sapiens GN=RPS4X PE=1 SV=2;>tr|C9JEH7|C9JEH7_HUMAN 40S ribosomal protein S4, Y isoform 1 (Fragment) OS=Homo sapiens GN=RPS4Y1 PE=1 SV=1;>sp|P22090|RS4Y1_HUMAN 40S ribosomal protein S4, Y iso	0.97836	0.84175	1.0269	1.1466	1.5022	1.578	2	2	2	7.6	7.6	7.6	29.597	263	263;262;263	0	0.97836	1.1466	22.271	2	0	Median	0.84175	1.5022	26.282	2	0	Median	1.0269	1.578	79.215	2	0	Median	120660000	40733000	40170000	39753000				125
Q13200-3;Q13200;Q13200-2;H7C2Q3	Q13200-3;Q13200;Q13200-2	4;4;3;1	4;4;3;1	4;4;3;1	26S proteasome non-ATPase regulatory subunit 2	PSMD2	>sp|Q13200-3|PSMD2_HUMAN Isoform 3 of 26S proteasome non-ATPase regulatory subunit 2 OS=Homo sapiens GN=PSMD2;>sp|Q13200|PSMD2_HUMAN 26S proteasome non-ATPase regulatory subunit 2 OS=Homo sapiens GN=PSMD2 PE=1 SV=3;>sp|Q13200-2|PSMD2_HUMAN Isoform 2 of 26S	0.97718	0.87702	0.77892	1.1712	1.5264	1.1752	4	4	4	8.1	8.1	8.1	85.605	778	778;908;749;143	0	0.97718	1.1712	25.668	5	3	Median	0.87702	1.5264	11.484	5	3	Median	0.77892	1.1752	17.237	5	3	Median	266170000	92340000	99317000	74514000				144
P17987;F5H282;E7EQR6;E7ERF2;F5GYL4;F5H726;F5GZI8;F5H676;F5H136;F5GZ03	P17987;F5H282;E7EQR6;E7ERF2	3;2;2;2;1;1;1;1;1;1	3;2;2;2;1;1;1;1;1;1	3;2;2;2;1;1;1;1;1;1	T-complex protein 1 subunit alpha	TCP1	>sp|P17987|TCPA_HUMAN T-complex protein 1 subunit alpha OS=Homo sapiens GN=TCP1 PE=1 SV=1;>tr|F5H282|F5H282_HUMAN T-complex protein 1 subunit alpha OS=Homo sapiens GN=TCP1 PE=1 SV=1;>tr|E7EQR6|E7EQR6_HUMAN T-complex protein 1 subunit alpha OS=Homo sapiens	0.97432	0.61788	0.65621	0.98475	0.99097	0.98284	3	3	3	5.8	5.8	5.8	60.343	556	556;332;401;433;65;91;100;111;136;221	0	0.97432	0.98475	23.15	3	0	Median	0.61788	0.99097	26.327	3	0	Median	0.65621	0.98284	16.526	3	0	Median	97817000	33549000	37817000	26451000				97
Q9P258	Q9P258	5	5	5	Protein RCC2	RCC2	>sp|Q9P258|RCC2_HUMAN Protein RCC2 OS=Homo sapiens GN=RCC2 PE=1 SV=2	0.97247	0.56901	0.62025	1.1397	1.0154	0.91433	5	5	5	14	14	14	56.084	522	522	0	0.97247	1.1397	17.645	4	0	Median	0.56901	1.0154	17.343	4	0	Median	0.62025	0.91433	16.04	4	0	Median	248150000	91418000	95982000	60746000				187
Q01081;Q01081-4;Q01081-2	Q01081;Q01081-4;Q01081-2	2;1;1	2;1;1	2;1;1	Splicing factor U2AF 35 kDa subunit	U2AF1	>sp|Q01081|U2AF1_HUMAN Splicing factor U2AF 35 kDa subunit OS=Homo sapiens GN=U2AF1 PE=1 SV=3;>sp|Q01081-4|U2AF1_HUMAN Isoform 4 of Splicing factor U2AF 35 kDa subunit OS=Homo sapiens GN=U2AF1;>sp|Q01081-2|U2AF1_HUMAN Isoform 2 of Splicing factor U2AF 35 k	0.97107	0.51333	0.52848	1.1792	0.89339	0.77905	2	2	2	8.8	8.8	8.8	27.872	240	240;167;240	0	0.97107	1.1792	1.1549	2	1	Median	0.51333	0.89339	33.33	2	1	Median	0.52848	0.77905	32.137	2	1	Median	230220000	82372000	92772000	55078000				140
Q5VTE0;P68104;A0A087WVQ9;A0A087WV01;Q05639;A6PW80;Q5JR01	Q5VTE0;P68104;A0A087WVQ9;A0A087WV01;Q05639;A6PW80;Q5JR01	6;6;5;4;4;3;3	6;6;5;4;4;3;3	6;6;5;4;4;3;3	Putative elongation factor 1-alpha-like 3;Elongation factor 1-alpha 1;Elongation factor 1-alpha 2	EEF1A1P5;EEF1A1;EEF1A2	>sp|Q5VTE0|EF1A3_HUMAN Putative elongation factor 1-alpha-like 3 OS=Homo sapiens GN=EEF1A1P5 PE=5 SV=1;>sp|P68104|EF1A1_HUMAN Elongation factor 1-alpha 1 OS=Homo sapiens GN=EEF1A1 PE=1 SV=1;>tr|A0A087WVQ9|A0A087WVQ9_HUMAN Elongation factor 1-alpha 1 OS=Hom	0.96047	0.56631	0.56238	0.99855	0.90827	0.84232	6	6	6	18.2	18.2	18.2	50.184	462	462;462;441;426;463;107;145	0	0.96047	0.99855	13.025	4	0	Median	0.56631	0.90827	12.994	4	0	Median	0.56238	0.84232	7.342	4	0	Median	532920000	219270000	191790000	121870000				132
Q5VTL8-2;Q5VTL8	Q5VTL8-2;Q5VTL8	1;1	1;1	1;1	Pre-mRNA-splicing factor 38B	PRPF38B	>sp|Q5VTL8-2|PR38B_HUMAN Isoform 2 of Pre-mRNA-splicing factor 38B OS=Homo sapiens GN=PRPF38B;>sp|Q5VTL8|PR38B_HUMAN Pre-mRNA-splicing factor 38B OS=Homo sapiens GN=PRPF38B PE=1 SV=1	0.95164	0.42952	0.45134	0.94848	0.68888	0.67601	1	1	1	6.3	6.3	6.3	21.061	190	190;546	0	0.95164	0.94848	24.071	2	2	Median	0.42952	0.68888	26.358	2	2	Median	0.45134	0.67601	2.2874	2	2	Median	131990000	60388000	45453000	26151000				156
Q96EY4;H0Y9X1;D6RA57	Q96EY4;H0Y9X1;D6RA57	2;2;1	2;2;1	2;2;1	Translation machinery-associated protein 16	TMA16	>sp|Q96EY4|TMA16_HUMAN Translation machinery-associated protein 16 OS=Homo sapiens GN=TMA16 PE=1 SV=2;>tr|H0Y9X1|H0Y9X1_HUMAN Translation machinery-associated protein 16 (Fragment) OS=Homo sapiens GN=TMA16 PE=1 SV=1;>tr|D6RA57|D6RA57_HUMAN Translation mach	0.95124	0.71863	0.68604	1.1148	1.2824	1.0542	2	2	2	12.3	12.3	12.3	23.864	203	203;242;144	0	0.95124	1.1148	0.089988	2	0	Median	0.71863	1.2824	19.795	2	0	Median	0.68604	1.0542	20.588	2	0	Median	133510000	53630000	42811000	37070000				50
P35637-2;P35637;H3BPE7	P35637-2;P35637;H3BPE7	5;5;5	5;5;5	3;3;3	RNA-binding protein FUS	FUS	>sp|P35637-2|FUS_HUMAN Isoform Short of RNA-binding protein FUS OS=Homo sapiens GN=FUS;>sp|P35637|FUS_HUMAN RNA-binding protein FUS OS=Homo sapiens GN=FUS PE=1 SV=1;>tr|H3BPE7|H3BPE7_HUMAN RNA-binding protein FUS OS=Homo sapiens GN=FUS PE=1 SV=1	0.94696	0.56265	0.58296	1.0201	0.93411	0.87958	5	5	3	9.3	9.3	9.3	53.354	525	525;526;527	0	0.94696	1.0201	13.3	6	0	Median	0.56265	0.93411	7.4657	6	0	Median	0.58296	0.87958	13.878	6	0	Median	774930000	306200000	279150000	189570000				54
B4DUR8;P49368;P49368-2;Q5SZX6;Q5SZX9;E9PRC8	B4DUR8;P49368;P49368-2	11;11;10;2;1;1	11;11;10;2;1;1	11;11;10;2;1;1	T-complex protein 1 subunit gamma	CCT3	>tr|B4DUR8|B4DUR8_HUMAN T-complex protein 1 subunit gamma OS=Homo sapiens GN=CCT3 PE=1 SV=1;>sp|P49368|TCPG_HUMAN T-complex protein 1 subunit gamma OS=Homo sapiens GN=CCT3 PE=1 SV=4;>sp|P49368-2|TCPG_HUMAN Isoform 2 of T-complex protein 1 subunit gamma OS=	0.94527	0.55038	0.51085	1.0964	0.89253	0.77986	11	11	11	26.2	26.2	26.2	55.674	500	500;545;507;276;161;234	0	0.94527	1.0964	11.429	9	0	Median	0.55038	0.89253	25.929	9	0	Median	0.51085	0.77986	29.476	9	0	Median	758620000	288660000	295300000	174670000				18
Q14331;E9PRR7;H0YEZ2;E9PLY7;Q9BZ01	Q14331;E9PRR7;H0YEZ2;E9PLY7;Q9BZ01	4;3;2;2;2	4;3;2;2;2	4;3;2;2;2	Protein FRG1;Protein FRG1B	FRG1;FRG1B	>sp|Q14331|FRG1_HUMAN Protein FRG1 OS=Homo sapiens GN=FRG1 PE=1 SV=1;>tr|E9PRR7|E9PRR7_HUMAN Protein FRG1 (Fragment) OS=Homo sapiens GN=FRG1 PE=1 SV=1;>tr|H0YEZ2|H0YEZ2_HUMAN Protein FRG1B (Fragment) OS=Homo sapiens GN=FRG1B PE=4 SV=1;>tr|E9PLY7|E9PLY7_HUM	0.93487	0.66316	0.83585	1.0041	1.1079	1.242	4	4	4	17.1	17.1	17.1	29.172	258	258;116;75;103;182	0	0.93487	1.0041	23.096	4	2	Median	0.66316	1.1079	34.023	4	2	Median	0.83585	1.242	32.542	4	2	Median	421970000	161060000	141070000	119840000				150
Q99832-2;Q99832-4;Q99832-3;Q99832	Q99832-2;Q99832-4;Q99832-3;Q99832	4;4;4;4	4;4;4;4	4;4;4;4	T-complex protein 1 subunit eta	CCT7	>sp|Q99832-2|TCPH_HUMAN Isoform 2 of T-complex protein 1 subunit eta OS=Homo sapiens GN=CCT7;>sp|Q99832-4|TCPH_HUMAN Isoform 4 of T-complex protein 1 subunit eta OS=Homo sapiens GN=CCT7;>sp|Q99832-3|TCPH_HUMAN Isoform 3 of T-complex protein 1 subunit eta O	0.9297	0.62843	0.61458	1.129	1.078	0.90597	4	4	4	9.7	9.7	9.7	37.498	339	339;456;499;543	0	0.9297	1.129	3.9108	3	0	Median	0.62843	1.078	4.44	3	0	Median	0.61458	0.90597	17.23	3	0	Median	297620000	104130000	125500000	67985000				174
P46783;Q9NQ39;F6U211;S4R435	P46783;Q9NQ39	3;2;1;1	3;2;1;1	3;2;1;1	40S ribosomal protein S10;Putative 40S ribosomal protein S10-like	RPS10;RPS10P5	>sp|P46783|RS10_HUMAN 40S ribosomal protein S10 OS=Homo sapiens GN=RPS10 PE=1 SV=1;>sp|Q9NQ39|RS10L_HUMAN Putative 40S ribosomal protein S10-like OS=Homo sapiens GN=RPS10P5 PE=5 SV=1	0.92393	0.65611	0.67614	1.045	1.1709	1.039	3	3	3	14.5	14.5	14.5	18.898	165	165;176;172;286	0	0.92393	1.045	21.568	4	0	Median	0.65611	1.1709	32.522	4	0	Median	0.67614	1.039	22.78	4	0	Median	448790000	165110000	164760000	118920000				111
Q96CT7;M0R2F5	Q96CT7	8;3	8;3	8;3	Coiled-coil domain-containing protein 124	CCDC124	>sp|Q96CT7|CC124_HUMAN Coiled-coil domain-containing protein 124 OS=Homo sapiens GN=CCDC124 PE=1 SV=1	0.91888	0.60833	0.68264	0.96596	1.1685	1.1136	8	8	8	35	35	35	25.835	223	223;137	0	0.91888	0.96596	12.642	9	0	Median	0.60833	1.1685	18.23	9	0	Median	0.68264	1.1136	16.815	9	0	Median	905200000	345490000	327200000	232510000				168
P62857	P62857	2	2	2	40S ribosomal protein S28	RPS28	>sp|P62857|RS28_HUMAN 40S ribosomal protein S28 OS=Homo sapiens GN=RPS28 PE=1 SV=1	0.91429	0.57439	0.64384	1.1102	0.99966	0.9491	2	2	2	33.3	33.3	33.3	7.8409	69	69	0	0.91429	1.1102	11.05	2	0	Median	0.57439	0.99966	15.7	2	0	Median	0.64384	0.9491	9.8874	2	0	Median	113640000	40789000	40607000	32246000				128
Q8WWY3-3;Q8WWY3-2;E7ESA8;Q8WWY3;E7EU94;E7ESX0;E7EN72;E7EVX8	Q8WWY3-3;Q8WWY3-2;E7ESA8;Q8WWY3;E7EU94;E7ESX0;E7EN72;E7EVX8	2;2;2;2;1;1;1;1	2;2;2;2;1;1;1;1	2;2;2;2;1;1;1;1	U4/U6 small nuclear ribonucleoprotein Prp31	PRPF31	>sp|Q8WWY3-3|PRP31_HUMAN Isoform 3 of U4/U6 small nuclear ribonucleoprotein Prp31 OS=Homo sapiens GN=PRPF31;>sp|Q8WWY3-2|PRP31_HUMAN Isoform 2 of U4/U6 small nuclear ribonucleoprotein Prp31 OS=Homo sapiens GN=PRPF31;>tr|E7ESA8|E7ESA8_HUMAN U4/U6 small nucl	0.91244	0.6889	0.77572	1.0693	1.2294	1.192	2	2	2	6.8	6.8	6.8	30.965	278	278;364;491;499;261;276;284;493	0	0.91244	1.0693	2.5216	2	0	Median	0.6889	1.2294	2.4499	2	0	Median	0.77572	1.192	5.8718	2	0	Median	63672000	22914000	24470000	16288000				35
Q8IWS0-5;Q8IWS0-3;Q8IWS0;Q5JRC6;Q8IWS0-4;Q8IWS0-2	Q8IWS0-5;Q8IWS0-3;Q8IWS0;Q5JRC6;Q8IWS0-4;Q8IWS0-2	4;4;4;3;2;2	4;4;4;3;2;2	4;4;4;3;2;2	PHD finger protein 6	PHF6	>sp|Q8IWS0-5|PHF6_HUMAN Isoform 5 of PHD finger protein 6 OS=Homo sapiens GN=PHF6;>sp|Q8IWS0-3|PHF6_HUMAN Isoform 3 of PHD finger protein 6 OS=Homo sapiens GN=PHF6;>sp|Q8IWS0|PHF6_HUMAN PHD finger protein 6 OS=Homo sapiens GN=PHF6 PE=1 SV=1;>tr|Q5JRC6|Q5JR	0.90697	0.57999	0.5198	1.0062	1.0466	0.77854	4	4	4	16.6	16.6	16.6	37.628	331	331;364;365;324;310;312	0	0.90697	1.0062	9.5168	5	0	Median	0.57999	1.0466	36.816	5	0	Median	0.5198	0.77854	32.339	5	0	Median	538070000	209670000	196960000	131440000				162
P39019;A0A075B6E2;M0R2L9;M0QXK4;M0QYF7;M0R140	P39019;A0A075B6E2;M0R2L9;M0QXK4;M0QYF7;M0R140	4;2;2;2;2;2	4;2;2;2;2;2	4;2;2;2;2;2	40S ribosomal protein S19	RPS19	>sp|P39019|RS19_HUMAN 40S ribosomal protein S19 OS=Homo sapiens GN=RPS19 PE=1 SV=2;>tr|A0A075B6E2|A0A075B6E2_HUMAN 40S ribosomal protein S19 OS=Homo sapiens GN=RPS19 PE=1 SV=1;>tr|M0R2L9|M0R2L9_HUMAN 40S ribosomal protein S19 (Fragment) OS=Homo sapiens GN=	0.90387	0.58578	0.65633	1.0103	1.0226	1.0125	4	4	4	20.7	20.7	20.7	16.06	145	145;71;71;76;100;102	0	0.90387	1.0103	32.956	4	0	Median	0.58578	1.0226	8.3292	4	0	Median	0.65633	1.0125	26.65	4	0	Median	270830000	106540000	91632000	72664000				108
Q9BRX9;G3V221;F8VSE4	Q9BRX9;G3V221;F8VSE4	2;1;1	2;1;1	2;1;1	WD repeat domain-containing protein 83	WDR83	>sp|Q9BRX9|WDR83_HUMAN WD repeat domain-containing protein 83 OS=Homo sapiens GN=WDR83 PE=1 SV=1;>tr|G3V221|G3V221_HUMAN Mitogen-activated protein kinase organizer 1, isoform CRA_c OS=Homo sapiens GN=WDR83 PE=4 SV=1;>tr|F8VSE4|F8VSE4_HUMAN WD repeat domain	0.90254	1.1732	1.1943	1.096	2.0419	1.7605	2	2	2	7.6	7.6	7.6	34.342	315	315;71;153	0	0.90254	1.096	3.476	2	0	Median	1.1732	2.0419	8.3649	2	0	Median	1.1943	1.7605	9.5816	2	0	Median	97294000	30351000	27881000	39062000				177
H0YLA2;P37108	H0YLA2;P37108	2;2	2;2	2;2	Signal recognition particle 14 kDa protein	SRP14	>tr|H0YLA2|H0YLA2_HUMAN Signal recognition particle 14 kDa protein OS=Homo sapiens GN=SRP14 PE=1 SV=1;>sp|P37108|SRP14_HUMAN Signal recognition particle 14 kDa protein OS=Homo sapiens GN=SRP14 PE=1 SV=2	0.89802	0.59398	0.61066	0.98793	0.99237	0.90738	2	2	2	19.1	19.1	19.1	13.058	115	115;136	0	0.89802	0.98793	0.13035	2	0	Median	0.59398	0.99237	2.8105	2	0	Median	0.61066	0.90738	18.962	2	0	Median	40498000	17068000	14344000	9085500				52
P62273;P62273-2;A0A087WTT6	P62273;P62273-2;A0A087WTT6	2;2;1	2;2;1	2;2;1	40S ribosomal protein S29	RPS29	>sp|P62273|RS29_HUMAN 40S ribosomal protein S29 OS=Homo sapiens GN=RPS29 PE=1 SV=2;>sp|P62273-2|RS29_HUMAN Isoform 2 of 40S ribosomal protein S29 OS=Homo sapiens GN=RPS29;>tr|A0A087WTT6|A0A087WTT6_HUMAN 40S ribosomal protein S29 OS=Homo sapiens GN=RPS29 PE	0.89696	0.62944	0.68185	1.0892	1.0955	1.0051	2	2	2	32.1	32.1	32.1	6.6767	56	56;67;53	0	0.89696	1.0892	5.2672	3	0	Median	0.62944	1.0955	2.0011	3	0	Median	0.68185	1.0051	5.0157	3	0	Median	469700000	192110000	159870000	117720000				120
A0A024QZ33;Q9H0G5;K7ERM9	A0A024QZ33;Q9H0G5	6;6;1	6;6;1	6;6;1	Nuclear speckle splicing regulatory protein 1	NSRP1	>tr|A0A024QZ33|A0A024QZ33_HUMAN Coiled-coil domain containing 55, isoform CRA_a OS=Homo sapiens GN=CCDC55 PE=4 SV=1;>sp|Q9H0G5|NSRP1_HUMAN Nuclear speckle splicing regulatory protein 1 OS=Homo sapiens GN=NSRP1 PE=1 SV=1	0.89642	0.42323	0.48268	0.95193	0.72633	0.73354	6	6	6	11.5	11.5	11.5	60.441	504	504;558;157	0	0.89642	0.95193	18.84	6	0	Median	0.42323	0.72633	2.5619	6	0	Median	0.48268	0.73354	10.374	6	0	Median	326670000	126510000	122830000	77332000				0
P63173;J3KT73;J3QL01;J3KSP2	P63173;J3KT73;J3QL01	6;4;4;2	6;4;4;2	6;4;4;2	60S ribosomal protein L38	RPL38	>sp|P63173|RL38_HUMAN 60S ribosomal protein L38 OS=Homo sapiens GN=RPL38 PE=1 SV=2;>tr|J3KT73|J3KT73_HUMAN 60S ribosomal protein L38 OS=Homo sapiens GN=RPL38 PE=1 SV=1;>tr|J3QL01|J3QL01_HUMAN 60S ribosomal protein L38 OS=Homo sapiens GN=RPL38 PE=1 SV=1	0.89129	0.62361	0.65756	0.91443	1.0377	0.9885	6	6	6	57.1	57.1	57.1	8.2178	70	70;64;67;21	0	0.89129	0.91443	13.058	6	0	Median	0.62361	1.0377	10.762	6	0	Median	0.65756	0.9885	13.722	6	0	Median	4780600000	1832400000	1754900000	1193200000				131
K7ENA8;O75821;K7EL60;K7ER90;K7EL20	K7ENA8;O75821;K7EL60;K7ER90;K7EL20	2;2;1;1;1	2;2;1;1;1	2;2;1;1;1	Eukaryotic translation initiation factor 3 subunit G	EIF3G	>tr|K7ENA8|K7ENA8_HUMAN Eukaryotic translation initiation factor 3 subunit G (Fragment) OS=Homo sapiens GN=EIF3G PE=1 SV=1;>sp|O75821|EIF3G_HUMAN Eukaryotic translation initiation factor 3 subunit G OS=Homo sapiens GN=EIF3G PE=1 SV=2;>tr|K7EL60|K7EL60_HUMA	0.8862	0.47913	0.51965	1.0009	0.79744	0.77198	2	2	2	13.1	13.1	13.1	32.314	289	289;320;149;227;263	0	0.8862	1.0009	1.688	2	0	Median	0.47913	0.79744	1.1903	2	0	Median	0.51965	0.77198	2.8755	2	0	Median	59907000	22736000	21738000	15433000				62
M0R210;P62249;M0QX76;M0R1M5;M0R3H0;A0A087WZ27;Q6IPX4	M0R210;P62249;M0QX76;M0R1M5;M0R3H0;A0A087WZ27;Q6IPX4	2;2;1;1;1;1;1	2;2;1;1;1;1;1	2;2;1;1;1;1;1	40S ribosomal protein S16	RPS16	>tr|M0R210|M0R210_HUMAN 40S ribosomal protein S16 OS=Homo sapiens GN=RPS16 PE=1 SV=1;>sp|P62249|RS16_HUMAN 40S ribosomal protein S16 OS=Homo sapiens GN=RPS16 PE=1 SV=2;>tr|M0QX76|M0QX76_HUMAN 40S ribosomal protein S16 (Fragment) OS=Homo sapiens GN=RPS16 PE	0.87961	0.57622	0.65947	0.96769	0.96269	0.97991	2	2	2	14	14	14	14.419	129	129;146;50;85;100;146;152	0	0.87961	0.96769	1.2454	2	0	Median	0.57622	0.96269	2.7196	2	0	Median	0.65947	0.97991	6.1029	2	0	Median	69299000	29298000	23931000	16071000				66
Q13347	Q13347	2	2	2	Eukaryotic translation initiation factor 3 subunit I	EIF3I	>sp|Q13347|EIF3I_HUMAN Eukaryotic translation initiation factor 3 subunit I OS=Homo sapiens GN=EIF3I PE=1 SV=1	0.87336	0.49514	0.56109	0.96081	0.82724	0.83372	2	2	2	8.6	8.6	8.6	36.501	325	325	0	0.87336	0.96081	24.957	2	0	Median	0.49514	0.82724	18.158	2	0	Median	0.56109	0.83372	15.387	2	0	Median	62947000	26747000	21581000	14618000				145
P62937;F8WE65;C9J5S7;P62937-2;Q9Y536;F5H284;A0A075B759;A2BFH1	P62937;F8WE65;C9J5S7;P62937-2;Q9Y536;F5H284;A0A075B759	4;3;3;2;2;2;2;1	4;3;3;2;2;2;2;1	4;3;3;2;2;2;2;1	Peptidyl-prolyl cis-trans isomerase A;Peptidyl-prolyl cis-trans isomerase A, N-terminally processed;Peptidyl-prolyl cis-trans isomerase;Peptidyl-prolyl cis-trans isomerase A-like 4A/B/C;Peptidyl-prolyl cis-trans isomerase A-like 4D	PPIA;PPIAL4A;PPIAL4D	>sp|P62937|PPIA_HUMAN Peptidyl-prolyl cis-trans isomerase A OS=Homo sapiens GN=PPIA PE=1 SV=2;>tr|F8WE65|F8WE65_HUMAN Peptidyl-prolyl cis-trans isomerase OS=Homo sapiens GN=PPIA PE=1 SV=1;>tr|C9J5S7|C9J5S7_HUMAN Peptidyl-prolyl cis-trans isomerase OS=Homo	0.866	0.48472	0.55572	0.87571	0.81087	0.8344	4	4	4	29.1	29.1	29.1	18.012	165	165;120;121;105;164;164;164;164	0	0.866	0.87571	19.462	4	0	Median	0.48472	0.81087	9.8504	4	0	Median	0.55572	0.8344	11.407	4	0	Median	273640000	107770000	102350000	63522000				129
P26368-2;P26368;K7ENG2	P26368-2;P26368;K7ENG2	2;2;1	2;2;1	2;2;1	Splicing factor U2AF 65 kDa subunit	U2AF2	>sp|P26368-2|U2AF2_HUMAN Isoform 2 of Splicing factor U2AF 65 kDa subunit OS=Homo sapiens GN=U2AF2;>sp|P26368|U2AF2_HUMAN Splicing factor U2AF 65 kDa subunit OS=Homo sapiens GN=U2AF2 PE=1 SV=4;>tr|K7ENG2|K7ENG2_HUMAN Splicing factor U2AF 65 kDa subunit OS=	0.85591	0.61381	0.69723	0.96806	1.1232	1.1169	2	2	2	6.2	6.2	6.2	53.12	471	471;475;307	0	0.85591	0.96806	19.501	2	0	Median	0.61381	1.1232	38.166	2	0	Median	0.69723	1.1169	24.134	2	0	Median	152170000	61457000	50528000	40182000				102
A0A087X2D0;P84103-2;P84103	A0A087X2D0;P84103-2;P84103	3;3;3	3;3;3	3;3;3	Serine/arginine-rich splicing factor 3	SRSF3	>tr|A0A087X2D0|A0A087X2D0_HUMAN Serine/arginine-rich-splicing factor 3 OS=Homo sapiens GN=SRSF3 PE=4 SV=1;>sp|P84103-2|SRSF3_HUMAN Isoform 2 of Serine/arginine-rich splicing factor 3 OS=Homo sapiens GN=SRSF3;>sp|P84103|SRSF3_HUMAN Serine/arginine-rich spli	0.8445	0.34053	0.39354	0.92905	0.59266	0.61866	3	3	3	40	40	40	10.32	95	95;124;164	0	0.8445	0.92905	18.565	4	2	Median	0.34053	0.59266	11.381	4	2	Median	0.39354	0.61866	13.924	4	2	Median	299700000	137450000	112940000	49314000				10
P16403;P10412;P16402;P22492;Q02539	P16403;P10412;P16402;P22492;Q02539	2;2;2;1;1	2;2;2;1;1	2;2;2;1;1	Histone H1.2;Histone H1.4;Histone H1.3;Histone H1t;Histone H1.1	HIST1H1C;HIST1H1E;HIST1H1D;HIST1H1T;HIST1H1A	>sp|P16403|H12_HUMAN Histone H1.2 OS=Homo sapiens GN=HIST1H1C PE=1 SV=2;>sp|P10412|H14_HUMAN Histone H1.4 OS=Homo sapiens GN=HIST1H1E PE=1 SV=2;>sp|P16402|H13_HUMAN Histone H1.3 OS=Homo sapiens GN=HIST1H1D PE=1 SV=2;>sp|P22492|H1T_HUMAN Histone H1t OS=Homo	0.84378	0.56863	0.68409	0.85324	0.94309	1.0284	2	2	2	11.3	11.3	11.3	21.364	213	213;219;221;207;215	0	0.84378	0.85324	0.57796	2	1	Median	0.56863	0.94309	14.638	2	1	Median	0.68409	1.0284	15.27	2	1	Median	96067000	37618000	32496000	25953000				91
O15397;F5H2I3;H0YH64;O15397-2	O15397;F5H2I3	3;2;1;1	3;2;1;1	3;2;1;1	Importin-8	IPO8	>sp|O15397|IPO8_HUMAN Importin-8 OS=Homo sapiens GN=IPO8 PE=1 SV=2;>tr|F5H2I3|F5H2I3_HUMAN Importin-8 (Fragment) OS=Homo sapiens GN=IPO8 PE=1 SV=1	0.83254	0.48232	0.6302	0.8401	0.88436	0.97872	3	3	3	3.5	3.5	3.5	119.94	1037	1037;46;167;832	0	0.83254	0.8401	11.484	3	1	Plateau	0.48232	0.88436	20.089	3	1	Plateau	0.6302	0.97872	9.8798	3	1	Median	111090000	47122000	36201000	27765000				68
A0A075B7D9;Q92804-2;Q92804	A0A075B7D9;Q92804-2;Q92804	3;3;3	1;1;1	1;1;1	TATA-binding protein-associated factor 2N	TAF15	>tr|A0A075B7D9|A0A075B7D9_HUMAN TATA-binding protein-associated factor 2N OS=Homo sapiens GN=TAF15 PE=1 SV=1;>sp|Q92804-2|RBP56_HUMAN Isoform Short of TATA-binding protein-associated factor 2N OS=Homo sapiens GN=TAF15;>sp|Q92804|RBP56_HUMAN TATA-binding pr	0.82428	0.67206	0.82597	0.84568	1.1526	1.2462	3	1	1	6.9	3.8	3.8	48.839	449	449;589;592	0	0.82428	0.84568	2.4737	2	0	Median	0.67206	1.1526	6.6382	2	0	Median	0.82597	1.2462	2.3128	2	0	Median	288440000	117270000	95066000	76110000				3
Q13523	Q13523	1	1	1	Serine/threonine-protein kinase PRP4 homolog	PRPF4B	>sp|Q13523|PRP4B_HUMAN Serine/threonine-protein kinase PRP4 homolog OS=Homo sapiens GN=PRPF4B PE=1 SV=3	0.82307	0.55612	0.67566	0.99947	0.96786	0.99602	1	1	1	0.9	0.9	0.9	116.99	1007	1007	0	0.82307	0.99947	1.8271	2	2	Median	0.55612	0.96786	0.84875	2	2	Median	0.67566	0.99602	0.97831	2	2	Median	140810000	59441000	46624000	34745000				147
M0R0F0;P46782;M0R0R2;M0QZN2	M0R0F0;P46782;M0R0R2	3;3;3;1	3;3;3;1	3;3;3;1	40S ribosomal protein S5;40S ribosomal protein S5, N-terminally processed	RPS5	>tr|M0R0F0|M0R0F0_HUMAN 40S ribosomal protein S5 (Fragment) OS=Homo sapiens GN=RPS5 PE=1 SV=1;>sp|P46782|RS5_HUMAN 40S ribosomal protein S5 OS=Homo sapiens GN=RPS5 PE=1 SV=4;>tr|M0R0R2|M0R0R2_HUMAN 40S ribosomal protein S5 OS=Homo sapiens GN=RPS5 PE=1 SV=1	0.81994	0.63758	0.76246	0.96092	1.1378	1.1717	3	3	3	15	15	15	22.391	200	200;204;225;134	0	0.81994	0.96092	1.2961	2	0	Median	0.63758	1.1378	12.735	2	0	Median	0.76246	1.1717	6.3277	2	0	Median	80059000	30715000	28473000	20871000				65
Q8WUA2	Q8WUA2	13	13	13	Peptidyl-prolyl cis-trans isomerase-like 4	PPIL4	>sp|Q8WUA2|PPIL4_HUMAN Peptidyl-prolyl cis-trans isomerase-like 4 OS=Homo sapiens GN=PPIL4 PE=1 SV=1	0.81243	0.43874	0.54279	0.88166	0.73302	0.80014	13	13	13	25.4	25.4	25.4	57.224	492	492	0	0.81243	0.88166	38.711	12	0	Median	0.43874	0.73302	42.756	12	0	Median	0.54279	0.80014	20.867	12	0	Median	1512800000	678800000	476410000	357590000				164
P05204;Q15651-2;Q15651;A0A087WZE9	P05204	4;1;1;1	4;1;1;1	4;1;1;1	Non-histone chromosomal protein HMG-17	HMGN2	>sp|P05204|HMGN2_HUMAN Non-histone chromosomal protein HMG-17 OS=Homo sapiens GN=HMGN2 PE=1 SV=3	0.8099	0.70179	0.91412	0.8637	1.1303	1.3526	4	4	4	51.1	51.1	51.1	9.3926	90	90;77;99;130	0	0.8099	0.8637	14.777	8	0	Median	0.70179	1.1303	16.731	8	0	Median	0.91412	1.3526	11.744	8	0	Median	3394200000	1168800000	1090200000	1135300000				84
P53999;D6RC37;D6R970	P53999	9;1;1	9;1;1	9;1;1	Activated RNA polymerase II transcriptional coactivator p15	SUB1	>sp|P53999|TCP4_HUMAN Activated RNA polymerase II transcriptional coactivator p15 OS=Homo sapiens GN=SUB1 PE=1 SV=3	0.80757	0.54038	0.74766	0.92537	0.94956	1.0994	9	9	9	50.4	50.4	50.4	14.395	127	127;66;84	0	0.80757	0.92537	10.712	8	0	Median	0.54038	0.94956	13.936	8	0	Median	0.74766	1.0994	9.755	8	0	Median	3073900000	1239800000	1045300000	788910000				115
Q7RTV0	Q7RTV0	3	3	3	PHD finger-like domain-containing protein 5A	PHF5A	>sp|Q7RTV0|PHF5A_HUMAN PHD finger-like domain-containing protein 5A OS=Homo sapiens GN=PHF5A PE=1 SV=1	0.80675	0.65267	0.80902	0.81346	1.1359	1.1926	3	3	3	21.8	21.8	21.8	12.405	110	110	0	0.80675	0.81346	11.725	3	1	Median	0.65267	1.1359	14.114	3	1	Median	0.80902	1.1926	14.456	3	1	Median	104200000	37995000	36166000	30036000				159
P26641;P26641-2	P26641;P26641-2	5;5	5;5	5;5	Elongation factor 1-gamma	EEF1G	>sp|P26641|EF1G_HUMAN Elongation factor 1-gamma OS=Homo sapiens GN=EEF1G PE=1 SV=3;>sp|P26641-2|EF1G_HUMAN Isoform 2 of Elongation factor 1-gamma OS=Homo sapiens GN=EEF1G	0.79807	0.45204	0.59823	0.90419	0.78673	0.88618	5	5	5	13.5	13.5	13.5	50.118	437	437;487	0	0.79807	0.90419	13.481	5	0	Median	0.45204	0.78673	13.155	5	0	Median	0.59823	0.88618	18.774	5	0	Median	410210000	205350000	128750000	76107000				104
P60866;P60866-2;E5RIP1;E5RJX2;G3XAN0	P60866;P60866-2;E5RIP1;E5RJX2;G3XAN0	2;2;1;1;1	2;2;1;1;1	2;2;1;1;1	40S ribosomal protein S20	RPS20	>sp|P60866|RS20_HUMAN 40S ribosomal protein S20 OS=Homo sapiens GN=RPS20 PE=1 SV=1;>sp|P60866-2|RS20_HUMAN Isoform 2 of 40S ribosomal protein S20 OS=Homo sapiens GN=RPS20;>tr|E5RIP1|E5RIP1_HUMAN 40S ribosomal protein S20 OS=Homo sapiens GN=RPS20 PE=1 SV=1;	0.79341	0.49259	0.62562	0.87286	0.82297	0.92961	2	2	2	19.3	19.3	19.3	13.373	119	119;142;46;61;64	0	0.79341	0.87286	8.8207	2	0	Median	0.49259	0.82297	2.6441	2	0	Median	0.62562	0.92961	16.16	2	0	Median	56962000	25977000	19189000	11796000				119
E9PK01;P29692;A0A087X1X7;P29692-2;E9PRY8;P29692-3;E9PMW7;E9PIZ1;E9PPR1;E9PL12;E9PQ49;E9PI39;H0YCK7;E9PQC9;E9PN91;H0YE58;H0YE72;E9PL71;E9PQZ1;P29692-4	E9PK01;P29692;A0A087X1X7;P29692-2;E9PRY8;P29692-3;E9PMW7;E9PIZ1;E9PPR1;E9PL12;E9PQ49;E9PI39;H0YCK7	5;5;5;5;5;4;3;3;3;3;3;3;3;2;2;2;2;2;2;2	5;5;5;5;5;4;3;3;3;3;3;3;3;2;2;2;2;2;2;2	5;5;5;5;5;4;3;3;3;3;3;3;3;2;2;2;2;2;2;2	Elongation factor 1-delta	EEF1D	>tr|E9PK01|E9PK01_HUMAN Elongation factor 1-delta (Fragment) OS=Homo sapiens GN=EEF1D PE=1 SV=1;>sp|P29692|EF1D_HUMAN Elongation factor 1-delta OS=Homo sapiens GN=EEF1D PE=1 SV=5;>tr|A0A087X1X7|A0A087X1X7_HUMAN Elongation factor 1-delta OS=Homo sapiens GN=	0.79062	0.47924	0.5603	0.788	0.76862	0.8392	5	5	5	26.8	26.8	26.8	28.821	261	261;281;631;647;697;257;130;137;166;168;199;204;210;36;106;119;156;187;238;262	0	0.79062	0.788	5.7686	3	0	Median	0.47924	0.76862	8.1971	3	0	Median	0.5603	0.8392	19.959	3	0	Median	357210000	148360000	119890000	88966000				9
Q9NWB6;Q9NWB6-3;Q9NWB6-2;X6R9F1	Q9NWB6;Q9NWB6-3;Q9NWB6-2	6;4;4;2	6;4;4;2	6;4;4;2	Arginine and glutamate-rich protein 1	ARGLU1	>sp|Q9NWB6|ARGL1_HUMAN Arginine and glutamate-rich protein 1 OS=Homo sapiens GN=ARGLU1 PE=1 SV=1;>sp|Q9NWB6-3|ARGL1_HUMAN Isoform 3 of Arginine and glutamate-rich protein 1 OS=Homo sapiens GN=ARGLU1;>sp|Q9NWB6-2|ARGL1_HUMAN Isoform 2 of Arginine and glutam	0.78583	0.69454	0.83902	0.92965	1.2088	1.2888	6	6	6	17.9	17.9	17.9	33.216	273	273;198;273;142	0	0.78583	0.92965	8.665	6	0	Median	0.69454	1.2088	21.549	6	0	Median	0.83902	1.2888	16.851	6	0	Median	756540000	291180000	237230000	228140000				183
Q9NYF8-2;Q9NYF8;Q9NYF8-4;H0YF14	Q9NYF8-2;Q9NYF8;Q9NYF8-4	12;12;10;1	12;12;10;1	1;1;1;1	Bcl-2-associated transcription factor 1	BCLAF1	>sp|Q9NYF8-2|BCLF1_HUMAN Isoform 2 of Bcl-2-associated transcription factor 1 OS=Homo sapiens GN=BCLAF1;>sp|Q9NYF8|BCLF1_HUMAN Bcl-2-associated transcription factor 1 OS=Homo sapiens GN=BCLAF1 PE=1 SV=2;>sp|Q9NYF8-4|BCLF1_HUMAN Isoform 4 of Bcl-2-associate	0.77795	0.52738	0.64155	0.82734	0.87661	0.95655	12	12	1	15.5	15.5	1.5	105.95	918	918;920;747;187	0	0.77795	0.82734	15.791	10	0	Median	0.52738	0.87661	21.29	10	0	Median	0.64155	0.95655	12.475	10	0	Median	1187300000	478160000	503350000	205750000				185
Q15208;H0YGN4;F5H277;I3L0D0;F5GY51	Q15208	17;2;2;1;1	17;2;2;1;1	14;0;0;0;0	Serine/threonine-protein kinase 38	STK38	>sp|Q15208|STK38_HUMAN Serine/threonine-protein kinase 38 OS=Homo sapiens GN=STK38 PE=1 SV=1	0.77316	0.49889	0.66187	0.87074	0.87887	0.9992	17	17	14	37	37	32.9	54.19	465	465;87;214;89;131	0	0.77316	0.87074	13.264	22	0	Median	0.49889	0.87887	22.963	22	0	Median	0.66187	0.9992	16.296	22	0	Median	3440300000	1495200000	1120200000	824900000				152
Q9BQA1;Q9BQA1-2;H0Y711	Q9BQA1;Q9BQA1-2;H0Y711	12;7;6	12;7;6	12;7;6	Methylosome protein 50	WDR77	>sp|Q9BQA1|MEP50_HUMAN Methylosome protein 50 OS=Homo sapiens GN=WDR77 PE=1 SV=1;>sp|Q9BQA1-2|MEP50_HUMAN Isoform 2 of Methylosome protein 50 OS=Homo sapiens GN=WDR77;>tr|H0Y711|H0Y711_HUMAN Methylosome protein 50 (Fragment) OS=Homo sapiens GN=WDR77 PE=1 S	0.76321	0.61429	0.80187	0.85586	1.0573	1.2267	12	12	12	41.5	41.5	41.5	36.724	342	342;278;291	0	0.76321	0.85586	9.1732	17	0	Median	0.61429	1.0573	11.879	17	0	Median	0.80187	1.2267	10.93	17	0	Median	7034100000	2823300000	2317600000	1893100000				175
O14744;O14744-2;O14744-5;O14744-3;O14744-4;G3V580;G3V5L5;G3V2L6;G3V2X6;H0YJX6;C9JSX3;H7BZ44;H0YJ77;G3V507;G3V2F5;H0YJD3;H0YJY6;G3V5T6	O14744;O14744-2;O14744-5;O14744-3;O14744-4;G3V580	20;18;17;15;13;11;9;7;7;7;6;5;3;2;2;2;1;1	20;18;17;15;13;11;9;7;7;7;6;5;3;2;2;2;1;1	20;18;17;15;13;11;9;7;7;7;6;5;3;2;2;2;1;1	Protein arginine N-methyltransferase 5;Protein arginine N-methyltransferase 5, N-terminally processed	PRMT5	>sp|O14744|ANM5_HUMAN Protein arginine N-methyltransferase 5 OS=Homo sapiens GN=PRMT5 PE=1 SV=4;>sp|O14744-2|ANM5_HUMAN Isoform 2 of Protein arginine N-methyltransferase 5 OS=Homo sapiens GN=PRMT5;>sp|O14744-5|ANM5_HUMAN Isoform 5 of Protein arginine N-met	0.75284	0.61144	0.79478	0.81487	1.0457	1.2069	20	20	20	32.3	32.3	32.3	72.683	637	637;620;593;576;466;180;170;183;185;279;186;179;138;42;86;177;61;104	0	0.75284	0.81487	9.0897	21	0	Median	0.61144	1.0457	13.872	21	0	Median	0.79478	1.2069	11.401	21	0	Median	10289000000	4138200000	3298600000	2852100000				67
Q9BRS2	Q9BRS2	3	3	3	Serine/threonine-protein kinase RIO1	RIOK1	>sp|Q9BRS2|RIOK1_HUMAN Serine/threonine-protein kinase RIO1 OS=Homo sapiens GN=RIOK1 PE=1 SV=2	0.74688	0.59904	0.73224	0.84474	1.0881	1.173	3	3	3	5.8	5.8	5.8	65.582	568	568	0	0.74688	0.84474	27.255	3	0	Median	0.59904	1.0881	3.5622	3	0	Median	0.73224	1.173	13.498	3	0	Median	133910000	59703000	42722000	31489000				176
Q5T760;Q05519-2;Q05519;B4DWT1;Q5T757	Q5T760;Q05519-2;Q05519;B4DWT1;Q5T757	2;2;2;1;1	2;2;2;1;1	2;2;2;1;1	Serine/arginine-rich splicing factor 11	SRSF11	>tr|Q5T760|Q5T760_HUMAN Serine/arginine-rich-splicing factor 11 (Fragment) OS=Homo sapiens GN=SRSF11 PE=1 SV=1;>sp|Q05519-2|SRS11_HUMAN Isoform 2 of Serine/arginine-rich splicing factor 11 OS=Homo sapiens GN=SRSF11;>sp|Q05519|SRS11_HUMAN Serine/arginine-ri	0.74509	0.63638	0.89793	0.81969	1.0632	1.3342	2	2	2	9	9	9	42.316	389	389;483;484;128;424	0	0.74509	0.81969	29.697	2	0	Median	0.63638	1.0632	36.199	2	0	Median	0.89793	1.3342	15.438	2	0	Median	96768000	38742000	28616000	29410000				141
Q07021;I3L3Q7;I3L3B0	Q07021;I3L3Q7;I3L3B0	2;1;1	2;1;1	2;1;1	Complement component 1 Q subcomponent-binding protein, mitochondrial	C1QBP	>sp|Q07021|C1QBP_HUMAN Complement component 1 Q subcomponent-binding protein, mitochondrial OS=Homo sapiens GN=C1QBP PE=1 SV=1;>tr|I3L3Q7|I3L3Q7_HUMAN Complement component 1 Q subcomponent-binding protein, mitochondrial (Fragment) OS=Homo sapiens GN=C1QBP	0.73931	0.46682	0.61951	0.86642	0.83306	0.95199	2	2	2	14.5	14.5	14.5	31.362	282	282;177;178	0	0.73931	0.86642	20.863	2	0	Median	0.46682	0.83306	2.3758	2	0	Median	0.61951	0.95199	27.6	2	0	Median	133440000	58204000	46916000	28317000				142
P84090;G3V279	P84090;G3V279	7;4	7;4	7;4	Enhancer of rudimentary homolog	ERH	>sp|P84090|ERH_HUMAN Enhancer of rudimentary homolog OS=Homo sapiens GN=ERH PE=1 SV=1;>tr|G3V279|G3V279_HUMAN Enhancer of rudimentary homolog OS=Homo sapiens GN=ERH PE=1 SV=1	0.73552	0.50359	0.68505	0.74376	0.82396	1.0298	7	7	7	55.8	55.8	55.8	12.259	104	104;71	0	0.73552	0.74376	13.731	10	0	Median	0.50359	0.82396	15.691	10	0	Median	0.68505	1.0298	8.5635	10	0	Median	2451000000	1088600000	775830000	586600000				136
Q00688	Q00688	3	3	3	Peptidyl-prolyl cis-trans isomerase FKBP3	FKBP3	>sp|Q00688|FKBP3_HUMAN Peptidyl-prolyl cis-trans isomerase FKBP3 OS=Homo sapiens GN=FKBP3 PE=1 SV=1	0.73223	0.5687	0.75608	0.75816	0.91454	1.1324	3	3	3	20.1	20.1	20.1	25.177	224	224	0	0.73223	0.75816	11.502	3	0	Median	0.5687	0.91454	1.3323	3	0	Median	0.75608	1.1324	5.6415	3	0	Median	144400000	58103000	50243000	36058000				139
P26583;D6R9A6	P26583;D6R9A6	10;7	10;7	8;6	High mobility group protein B2	HMGB2	>sp|P26583|HMGB2_HUMAN High mobility group protein B2 OS=Homo sapiens GN=HMGB2 PE=1 SV=2;>tr|D6R9A6|D6R9A6_HUMAN High mobility group protein B2 (Fragment) OS=Homo sapiens GN=HMGB2 PE=1 SV=1	0.71873	0.55691	0.79079	0.73458	0.91503	1.2034	10	10	8	38.8	38.8	28.7	24.033	209	209;134	0	0.71873	0.73458	38.876	10	0	Median	0.55691	0.91503	39.12	10	0	Median	0.79079	1.2034	14.504	10	0	Median	1653600000	823920000	393880000	435830000				103
H0Y7U4;Q8NI27-2;Q8NI27;H7C477;B7ZBA0;H0Y594	H0Y7U4;Q8NI27-2;Q8NI27;H7C477	3;3;3;2;1;1	3;3;3;2;1;1	3;3;3;2;1;1	THO complex subunit 2	THOC2	>tr|H0Y7U4|H0Y7U4_HUMAN THO complex subunit 2 (Fragment) OS=Homo sapiens GN=THOC2 PE=1 SV=1;>sp|Q8NI27-2|THOC2_HUMAN Isoform 2 of THO complex subunit 2 OS=Homo sapiens GN=THOC2;>sp|Q8NI27|THOC2_HUMAN THO complex subunit 2 OS=Homo sapiens GN=THOC2 PE=1 SV=2	0.71816	0.38454	0.44141	0.8644	0.66413	0.66113	3	3	3	7.7	7.7	7.7	44.013	388	388;414;1593;165;180;189	0	0.71816	0.8644	11.428	3	1	Plateau	0.38454	0.66413	17.991	3	1	Plateau	0.44141	0.66113	9.2179	3	1	Median	143420000	66540000	51884000	24991000				49
E9PPJ5;P21741;E9PLM6;P21741-2	E9PPJ5;P21741;E9PLM6;P21741-2	2;2;2;1	2;2;2;1	2;2;2;1	Midkine	MDK	>tr|E9PPJ5|E9PPJ5_HUMAN Midkine (Fragment) OS=Homo sapiens GN=MDK PE=4 SV=1;>sp|P21741|MK_HUMAN Midkine OS=Homo sapiens GN=MDK PE=1 SV=1;>tr|E9PLM6|E9PLM6_HUMAN Midkine OS=Homo sapiens GN=MDK PE=4 SV=1;>sp|P21741-2|MK_HUMAN Isoform 2 of Midkine OS=Homo sap	0.71624	1.013	1.3457	0.86975	1.763	1.9837	2	2	2	13	13	13	14.374	131	131;143;156;87	0	0.71624	0.86975	9.4144	2	0	Median	1.013	1.763	9.0208	2	0	Median	1.3457	1.9837	7.1321	2	0	Median	112800000	40849000	30651000	41297000				41
O75688;C9JIR6;O75688-4;O75688-2;B8ZZF0;O75688-5;O75688-3;P35813-2;P35813;P35813-3;E9PKB5;E9PL75;E9PJN3	O75688;C9JIR6;O75688-4;O75688-2;B8ZZF0;O75688-5	24;21;21;21;17;17;9;3;3;3;2;1;1	24;21;21;21;17;17;9;3;3;3;2;1;1	24;21;21;21;17;17;9;3;3;3;2;1;1	Protein phosphatase 1B	PPM1B	>sp|O75688|PPM1B_HUMAN Protein phosphatase 1B OS=Homo sapiens GN=PPM1B PE=1 SV=1;>tr|C9JIR6|C9JIR6_HUMAN Protein phosphatase 1B (Fragment) OS=Homo sapiens GN=PPM1B PE=1 SV=1;>sp|O75688-4|PPM1B_HUMAN Isoform 4 of Protein phosphatase 1B OS=Homo sapiens GN=PP	0.71403	0.49028	0.69399	0.82825	0.85328	1.0513	24	24	24	58.2	58.2	58.2	52.642	479	479;378;380;387;303;327;193;324;382;455;187;129;148	0	0.71403	0.82825	12.544	26	0	Median	0.49028	0.85328	11.069	26	0	Median	0.69399	1.0513	11.958	26	0	Median	8262700000	3644300000	2629700000	1988600000				74
P09429;Q5T7C4;Q5T7C6;B2RPK0	P09429;Q5T7C4;Q5T7C6;B2RPK0	7;6;6;4	5;5;5;3	5;5;5;3	High mobility group protein B1;Putative high mobility group protein B1-like 1	HMGB1;HMGB1P1	>sp|P09429|HMGB1_HUMAN High mobility group protein B1 OS=Homo sapiens GN=HMGB1 PE=1 SV=3;>tr|Q5T7C4|Q5T7C4_HUMAN High mobility group protein B1 OS=Homo sapiens GN=HMGB1 PE=1 SV=1;>tr|Q5T7C6|Q5T7C6_HUMAN High mobility group protein B1 (Fragment) OS=Homo sap	0.71183	0.5477	0.80048	0.73031	0.89163	1.2078	7	5	5	28.8	19.1	19.1	24.893	215	215;158;162;211	0	0.71183	0.73031	32.394	5	0	Median	0.5477	0.89163	32.805	5	0	Median	0.80048	1.2078	6.9607	5	0	Median	1048000000	485870000	314510000	247610000				89
Q9BUA3	Q9BUA3	2	2	2	Uncharacterized protein C11orf84	C11orf84	>sp|Q9BUA3|CK084_HUMAN Uncharacterized protein C11orf84 OS=Homo sapiens GN=C11orf84 PE=1 SV=3	0.70625	0.55124	0.69014	0.77696	0.92096	1.0255	2	2	2	7.1	7.1	7.1	41.036	381	381	0	0.70625	0.77696	12.902	2	0	Median	0.55124	0.92096	8.5627	2	0	Median	0.69014	1.0255	33.437	2	0	Median	129170000	52553000	34515000	42106000				178
Q7Z353-2;Q7Z353;E2QRN0	Q7Z353-2;Q7Z353;E2QRN0	2;2;1	2;2;1	2;2;1	Highly divergent homeobox	HDX	>sp|Q7Z353-2|HDX_HUMAN Isoform 2 of Highly divergent homeobox OS=Homo sapiens GN=HDX;>sp|Q7Z353|HDX_HUMAN Highly divergent homeobox OS=Homo sapiens GN=HDX PE=1 SV=1;>tr|E2QRN0|E2QRN0_HUMAN Highly divergent homeobox (Fragment) OS=Homo sapiens GN=HDX PE=4 SV	0.65241	0.43818	0.63088	0.79224	0.7626	0.93	2	2	2	3.3	3.3	3.3	70.224	632	632;690;207	0	0.65241	0.79224	12.513	2	1	Median	0.43818	0.7626	44.081	2	1	Median	0.63088	0.93	22.717	2	1	Median	53418000	26668000	15783000	10967000				160
Q96DG6	Q96DG6	6	6	6	Carboxymethylenebutenolidase homolog	CMBL	>sp|Q96DG6|CMBL_HUMAN Carboxymethylenebutenolidase homolog OS=Homo sapiens GN=CMBL PE=1 SV=1	0.62646	0.50863	0.79992	0.73433	0.85203	1.1792	6	6	6	25.3	25.3	25.3	28.048	245	245	0	0.62646	0.73433	13.277	6	0	Median	0.50863	0.85203	6.4634	6	0	Median	0.79992	1.1792	5.9996	6	0	Median	780790000	362970000	228010000	189810000				169
Q14244-3;Q14244-2;Q14244	Q14244-3;Q14244-2;Q14244	2;2;2	2;2;2	2;2;2	Ensconsin	MAP7	>sp|Q14244-3|MAP7_HUMAN Isoform 3 of Ensconsin OS=Homo sapiens GN=MAP7;>sp|Q14244-2|MAP7_HUMAN Isoform 2 of Ensconsin OS=Homo sapiens GN=MAP7;>sp|Q14244|MAP7_HUMAN Ensconsin OS=Homo sapiens GN=MAP7 PE=1 SV=1	0.61289	0.26869	0.39557	0.67426	0.44891	0.58778	2	2	2	3.1	3.1	3.1	72.413	655	655;712;749	0	0.61289	0.67426	17.359	2	0	Median	0.26869	0.44891	18.4	2	0	Median	0.39557	0.58778	17.701	2	0	Median	88562000	44429000	30948000	13185000				149
Q9Y2W1	Q9Y2W1	12	12	12	Thyroid hormone receptor-associated protein 3	THRAP3	>sp|Q9Y2W1|TR150_HUMAN Thyroid hormone receptor-associated protein 3 OS=Homo sapiens GN=THRAP3 PE=1 SV=2	0.59259	0.42543	0.75087	0.68451	0.77501	1.144	12	12	12	14.9	14.9	14.9	108.66	955	955	0	0.59259	0.68451	14.867	11	0	Median	0.42543	0.77501	19.705	11	0	Median	0.75087	1.144	16.848	11	0	Median	774760000	379980000	218240000	176540000				191
C9JYW2;C9JLB1;C9J1H7;C9JWL1;P19338	C9JYW2;C9JLB1;C9J1H7;C9JWL1;P19338	3;3;3;3;3	3;3;3;3;3	3;3;3;3;3	Nucleolin	NCL	>tr|C9JYW2|C9JYW2_HUMAN Nucleolin (Fragment) OS=Homo sapiens GN=NCL PE=1 SV=1;>tr|C9JLB1|C9JLB1_HUMAN Nucleolin (Fragment) OS=Homo sapiens GN=NCL PE=1 SV=1;>tr|C9J1H7|C9J1H7_HUMAN Nucleolin (Fragment) OS=Homo sapiens GN=NCL PE=1 SV=1;>tr|C9JWL1|C9JWL1_HUMA	0.58781	0.27121	0.43663	0.58586	0.43498	0.65397	3	3	3	12.1	12.1	12.1	14.436	141	141;151;166;170;710	0	0.58781	0.58586	3.2185	3	0	Median	0.27121	0.43498	9.5986	3	0	Median	0.43663	0.65397	5.8247	3	0	Median	172510000	87432000	56008000	29074000				22
B0QYA5;O15371-2;O15371-3;O15371;B0QYA4;B0QYA8;B0QYA6;B0QYA7	B0QYA5;O15371-2;O15371-3;O15371;B0QYA4;B0QYA8;B0QYA6;B0QYA7	2;2;2;2;1;1;1;1	2;2;2;2;1;1;1;1	2;2;2;2;1;1;1;1	Eukaryotic translation initiation factor 3 subunit D	EIF3D	>tr|B0QYA5|B0QYA5_HUMAN Eukaryotic translation initiation factor 3 subunit D (Fragment) OS=Homo sapiens GN=EIF3D PE=1 SV=1;>sp|O15371-2|EIF3D_HUMAN Isoform 2 of Eukaryotic translation initiation factor 3 subunit D OS=Homo sapiens GN=EIF3D;>sp|O15371-3|EIF3	0.57786	0.33117	0.70372	0.67721	0.591	1.0814	2	2	2	10	10	10	31.729	269	269;499;533;548;105;123;173;186	0	0.57786	0.67721	41.954	2	0	Median	0.33117	0.591	44.049	2	0	Median	0.70372	1.0814	16.008	2	0	Median	97107000	50756000	28195000	18156000				17
C9JYQ9;Q6P5R6;H0Y8C2	C9JYQ9;Q6P5R6;H0Y8C2	2;2;2	2;2;2	2;2;2	60S ribosomal protein L22-like 1	RPL22L1	>tr|C9JYQ9|C9JYQ9_HUMAN 60S ribosomal protein L22-like 1 OS=Homo sapiens GN=RPL22L1 PE=1 SV=1;>sp|Q6P5R6|RL22L_HUMAN 60S ribosomal protein L22-like 1 OS=Homo sapiens GN=RPL22L1 PE=1 SV=2;>tr|H0Y8C2|H0Y8C2_HUMAN 60S ribosomal protein L22-like 1 (Fragment) O	0.55835	0.38268	0.67918	0.65434	0.68291	1.0437	2	2	2	19.8	19.8	19.8	14.478	121	121;122;142	0	0.55835	0.65434	1.9655	2	0	Median	0.38268	0.68291	16.007	2	0	Median	0.67918	1.0437	7.766	2	0	Median	114380000	58459000	33404000	22521000				24
P98175-4;P98175-3;P98175-2;P98175	P98175-4;P98175-3;P98175-2;P98175	7;7;7;7	7;7;7;7	7;7;7;7	RNA-binding protein 10	RBM10	>sp|P98175-4|RBM10_HUMAN Isoform 4 of RNA-binding protein 10 OS=Homo sapiens GN=RBM10;>sp|P98175-3|RBM10_HUMAN Isoform 3 of RNA-binding protein 10 OS=Homo sapiens GN=RBM10;>sp|P98175-2|RBM10_HUMAN Isoform 2 of RNA-binding protein 10 OS=Homo sapiens GN=RBM1	0.5545	0.76033	1.4033	0.66813	1.3128	2.1996	7	7	7	9.9	9.9	9.9	94.369	852	852;853;929;930	0	0.5545	0.66813	21.123	8	0	Median	0.76033	1.3128	11.681	8	0	Median	1.4033	2.1996	13.361	8	0	Median	384530000	164860000	91376000	128290000				137
P78347-2;P78347-4;P78347-3;P78347;P78347-5;A0A087WW90;Q86UP8-3;Q86UP8;Q6EKJ0	P78347-2;P78347-4;P78347-3;P78347	19;19;19;19;5;1;1;1;1	19;19;19;19;5;1;1;1;1	19;19;19;19;5;1;1;1;1	General transcription factor II-I	GTF2I	>sp|P78347-2|GTF2I_HUMAN Isoform 2 of General transcription factor II-I OS=Homo sapiens GN=GTF2I;>sp|P78347-4|GTF2I_HUMAN Isoform 4 of General transcription factor II-I OS=Homo sapiens GN=GTF2I;>sp|P78347-3|GTF2I_HUMAN Isoform 3 of General transcription fa	0.54807	0.37916	0.71552	0.591	0.65989	1.1073	19	19	19	22.3	22.3	22.3	107.97	957	957;977;978;998;274;437;498;949;949	0	0.54807	0.591	17.582	17	0	Median	0.37916	0.65989	20.602	17	0	Median	0.71552	1.1073	18.522	17	0	Median	2084700000	1056000000	588660000	440050000				135
Q86XP3-2;Q86XP3	Q86XP3-2;Q86XP3	1;1	1;1	1;1	ATP-dependent RNA helicase DDX42	DDX42	>sp|Q86XP3-2|DDX42_HUMAN Isoform 2 of ATP-dependent RNA helicase DDX42 OS=Homo sapiens GN=DDX42;>sp|Q86XP3|DDX42_HUMAN ATP-dependent RNA helicase DDX42 OS=Homo sapiens GN=DDX42 PE=1 SV=1	0.49186	0.21677	0.41913	0.49633	0.41873	0.70264	1	1	1	1.6	1.6	1.6	90.067	819	819;938	0	0.49186	0.49633	10.59	2	0	Median	0.21677	0.41873	3.0345	2	0	Median	0.41913	0.70264	9.5697	2	0	Median	61921000	33725000	19063000	9132600				161
P11387	P11387	3	3	3	DNA topoisomerase 1	TOP1	>sp|P11387|TOP1_HUMAN DNA topoisomerase 1 OS=Homo sapiens GN=TOP1 PE=1 SV=2	0.46706	0.22726	0.5694	0.50469	0.38978	0.84919	3	3	3	4.8	4.8	4.8	90.725	765	765	0	0.46706	0.50469	21.135	6	0	Median	0.22726	0.38978	29.37	6	0	Median	0.5694	0.84919	36.765	6	0	Median	3030000000	1645600000	818670000	565700000				96
Q9HCG8	Q9HCG8	2	2	2	Pre-mRNA-splicing factor CWC22 homolog	CWC22	>sp|Q9HCG8|CWC22_HUMAN Pre-mRNA-splicing factor CWC22 homolog OS=Homo sapiens GN=CWC22 PE=1 SV=3	0.44249	0.22798	0.52108	0.50047	0.41717	0.83472	2	2	2	2.5	2.5	2.5	105.47	908	908	0	0.44249	0.50047	12.675	3	1	Median	0.22798	0.41717	29.891	3	1	Median	0.52108	0.83472	38.148	3	1	Median	143550000	89742000	33332000	20478000				182
H0YH80;P09651-3;F8W6I7;P09651-2;P09651	H0YH80;P09651-3;F8W6I7;P09651-2;P09651	2;2;2;2;2	2;2;2;2;2	2;2;2;2;2	Heterogeneous nuclear ribonucleoprotein A1	HNRNPA1	>tr|H0YH80|H0YH80_HUMAN Heterogeneous nuclear ribonucleoprotein A1 (Fragment) OS=Homo sapiens GN=HNRNPA1 PE=1 SV=1;>sp|P09651-3|ROA1_HUMAN Isoform 2 of Heterogeneous nuclear ribonucleoprotein A1 OS=Homo sapiens GN=HNRNPA1;>tr|F8W6I7|F8W6I7_HUMAN Heterogene	0.42118	0.36474	0.75784	0.47636	0.66742	1.1943	2	2	2	17.8	17.8	17.8	19.471	191	191;267;307;320;372	0	0.42118	0.47636	18.474	3	0	Median	0.36474	0.66742	4.7646	3	0	Median	0.75784	1.1943	7.2072	3	0	Median	397900000	215220000	101860000	80816000				45
Q9H2U1-3;Q9H2U1-2;Q9H2U1;E7EWK3	Q9H2U1-3;Q9H2U1-2;Q9H2U1	3;3;3;1	3;3;3;1	3;3;3;1	Probable ATP-dependent RNA helicase DHX36	DHX36	>sp|Q9H2U1-3|DHX36_HUMAN Isoform 3 of ATP-dependent RNA helicase DHX36 OS=Homo sapiens GN=DHX36;>sp|Q9H2U1-2|DHX36_HUMAN Isoform 2 of ATP-dependent RNA helicase DHX36 OS=Homo sapiens GN=DHX36;>sp|Q9H2U1|DHX36_HUMAN ATP-dependent RNA helicase DHX36 OS=Homo	0.37804			0.45906			3	3	3	4	4	4	111.48	979	979;994;1008;797	0	0.37804	0.45906	22.319	2	1	Median				1	0	Median				1	0	Median	66939000	33409000	18063000	15467000				181
F8VPF3;F8W1R7;P60660-2;P60660;J3KND3;G8JLA2;G3V1V0;B7Z6Z4;F8VZU9;G3V1Y7;F8W1I5;F8W180;P14649;F8VXL3;H0YI43	F8VPF3;F8W1R7;P60660-2;P60660;J3KND3;G8JLA2;G3V1V0;B7Z6Z4;F8VZU9;G3V1Y7;F8W1I5;F8W180;P14649	4;4;4;4;4;4;4;4;2;2;2;2;2;1;1	4;4;4;4;4;4;4;4;2;2;2;2;2;1;1	4;4;4;4;4;4;4;4;2;2;2;2;2;1;1	Myosin light polypeptide 6;Myosin light chain 6B	MYL6;MYL6B	>tr|F8VPF3|F8VPF3_HUMAN Retinal cone rhodopsin-sensitive cGMP 3,5-cyclic phosphodiesterase subunit gamma (Fragment) OS=Homo sapiens GN=PDE6H PE=4 SV=1;>tr|F8W1R7|F8W1R7_HUMAN Retinal cone rhodopsin-sensitive cGMP 3,5-cyclic phosphodiesterase subunit ga	0.35251	0.22067	0.64088	0.36351	0.37804	0.95989	4	4	4	36.9	36.9	36.9	14.436	130	130;145;151;151;152;152;161;238;103;115;175;196;208;47;83	0	0.35251	0.36351	8.6823	4	2	Median	0.22067	0.37804	43.166	4	2	Median	0.64088	0.95989	43.483	4	2	Median	377890000	228340000	84717000	64833000				20
Q96PK6	Q96PK6	4	4	4	RNA-binding protein 14	RBM14	>sp|Q96PK6|RBM14_HUMAN RNA-binding protein 14 OS=Homo sapiens GN=RBM14 PE=1 SV=2	0.34927	0.19785	0.53718	0.36013	0.38218	0.90055	4	4	4	5.8	5.8	5.8	69.491	669	669	0	0.34927	0.36013	11.249	4	0	Median	0.19785	0.38218	17.364	4	0	Median	0.53718	0.90055	12.535	4	0	Median	345820000	200150000	73001000	72665000				172
P35579;P35579-2;Q7Z406-5;Q7Z406-4;P35749-4;P35749-3;P35749;P35749-2;Q7Z406;Q7Z406-6;B1PS43;Q7Z406-2	P35579;P35579-2	3;2;1;1;1;1;1;1;1;1;1;1	3;2;1;1;1;1;1;1;1;1;1;1	3;2;1;1;1;1;1;1;1;1;1;1	Myosin-9	MYH9	>sp|P35579|MYH9_HUMAN Myosin-9 OS=Homo sapiens GN=MYH9 PE=1 SV=4;>sp|P35579-2|MYH9_HUMAN Isoform 2 of Myosin-9 OS=Homo sapiens GN=MYH9	0.29246	0.19331	0.66095	0.31245	0.36343	1.0831	3	3	3	1.8	1.8	1.8	226.53	1960	1960;1382;1478;1779;1938;1945;1972;1979;1995;2003;2029;2036	0	0.29246	0.31245	23.502	2	2	Median	0.19331	0.36343	14.809	2	2	Median	0.66095	1.0831	0.011712	2	2	Median	49332000	32214000	9991600	7126500				106
Q92576-2;Q92576	Q92576-2;Q92576	2;2	2;2	2;2	PHD finger protein 3	PHF3	>sp|Q92576-2|PHF3_HUMAN Isoform 2 of PHD finger protein 3 OS=Homo sapiens GN=PHF3;>sp|Q92576|PHF3_HUMAN PHD finger protein 3 OS=Homo sapiens GN=PHF3 PE=1 SV=3	0.28398	0.17982	0.6329	0.32938	0.29161	0.97447	2	2	2	0.7	0.7	0.7	219.81	1951	1951;2039	0	0.28398	0.32938	51.141	3	0	Median	0.17982	0.29161	57.159	3	0	Median	0.6329	0.97447	13.909	3	0	Median	114300000	81461000	18758000	14086000				167
P63261;P60709;I3L3I0;I3L1U9;G5E9R0;K7EM38;I3L3R2;E7EVS6;J3KT65;I3L4N8;Q6S8J3	P63261;P60709;I3L3I0;I3L1U9;G5E9R0;K7EM38;I3L3R2;E7EVS6;J3KT65	11;11;7;7;6;6;6;6;6;5;4	11;11;7;7;6;6;6;6;6;5;4	3;3;2;2;1;1;1;1;1;3;1	Actin, cytoplasmic 2;Actin, cytoplasmic 2, N-terminally processed;Actin, cytoplasmic 1;Actin, cytoplasmic 1, N-terminally processed	ACTG1;ACTB	>sp|P63261|ACTG_HUMAN Actin, cytoplasmic 2 OS=Homo sapiens GN=ACTG1 PE=1 SV=1;>sp|P60709|ACTB_HUMAN Actin, cytoplasmic 1 OS=Homo sapiens GN=ACTB PE=1 SV=1;>tr|I3L3I0|I3L3I0_HUMAN Actin, cytoplasmic 2, N-terminally processed (Fragment) OS=Homo sapiens GN=AC	0.24552	0.18317	0.73605	0.27769	0.31879	1.1024	11	11	3	33.1	33.1	13.6	41.792	375	375;375;214;214;125;133;164;164;198;242;1075	0	0.24552	0.27769	14.45	7	0	Median	0.18317	0.31879	15.344	7	0	Median	0.73605	1.1024	14.297	7	0	Median	2558100000	1758300000	435690000	364060000				118
Q13151	Q13151	2	2	2	Heterogeneous nuclear ribonucleoprotein A0	HNRNPA0	>sp|Q13151|ROA0_HUMAN Heterogeneous nuclear ribonucleoprotein A0 OS=Homo sapiens GN=HNRNPA0 PE=1 SV=1	0.17075	0.17894	0.9664	0.19313	0.32743	1.4942	2	2	2	5.6	5.6	5.6	30.84	305	305	0	0.17075	0.19313	13.803	3	0	Median	0.17894	0.32743	5.7797	3	0	Median	0.9664	1.4942	5.712	3	0	Median	345330000	248360000	46445000	50530000				143
P35527;CON__P35527;K7EQQ3	P35527;CON__P35527;K7EQQ3	4;4;3	4;4;3	4;4;3	Keratin, type I cytoskeletal 9	KRT9	>sp|P35527|K1C9_HUMAN Keratin, type I cytoskeletal 9 OS=Homo sapiens GN=KRT9 PE=1 SV=3;>P35527 SWISS-PROT:P35527 Tax_Id=9606 Gene_Symbol=KRT9 Keratin, type I cytoskeletal 9;>tr|K7EQQ3|K7EQQ3_HUMAN Keratin, type I cytoskeletal 9 OS=Homo sapiens GN=KRT9 PE=1	0.12954			0.12911			4	4	4	10	10	10	62.064	623	623;623;390	0	0.12954	0.12911	121.22	2	2	Median				0	0	Median				0	0	Median	130450000	126860000	3587700	0			+	27
A0A075B6R9	A0A075B6R9	3	2	2			>tr|A0A075B6R9|A0A075B6R9_HUMAN Protein IGKV2D-24 (Fragment) OS=Homo sapiens GN=IGKV2D-24 PE=4 SV=1	0.095383			0.10788			3	2	2	13.3	13.3	13.3	13.079	120	120	0	0.095383	0.10788	241.51	2	2	Median				0	0	Median				0	0	Median	110720000	107490000	3053700	170690				1
P04264;CON__P04264;CON__ENSEMBL:ENSBTAP00000038253;P04259;CON__Q6IFZ6;CON__Q922U2;CON__Q5XQN5;CON__H-INV:HIT000016045;F8VP67;F8W0C6;F8VUG2;F8W1U3;P05787;CON__P05787;P05787-2;CON__Q9R0H5;CON__Q8VED5;CON__Q6NXH9;CON__Q8BGZ7;CON__P50446;P48668;P02538;CON__P48668;CON__P04259;CON__P02538;Q7Z794;CON__Q7Z794;P13647;CON__P13647;P35908;CON__P35908;CON__Q3TTY5	P04264;CON__P04264	10;10;3;2;2;2;2;1;1;1;1;1;1;1;1;1;1;1;1;1;1;1;1;1;1;1;1;1;1;1;1;1	10;10;3;2;2;2;2;1;1;1;1;1;1;1;1;1;1;1;1;1;1;1;1;1;1;1;1;1;1;1;1;1	10;10;3;2;2;2;2;1;1;1;1;1;1;1;1;1;1;1;1;1;1;1;1;1;1;1;1;1;1;1;1;1	Keratin, type II cytoskeletal 1	KRT1	>sp|P04264|K2C1_HUMAN Keratin, type II cytoskeletal 1 OS=Homo sapiens GN=KRT1 PE=1 SV=6;>P04264 SWISS-PROT:P04264 Tax_Id=9606 Gene_Symbol=KRT1 Keratin, type II cytoskeletal 1	0.053518	0.034259	0.60273	0.056651	0.054946	0.90275	10	10	10	18.6	18.6	18.6	66.038	644	644;644;606;564;572;580;601;99;113;179;273;289;483;483;511;524;531;539;551;553;564;564;564;564;564;578;578;590;590;639;645;707	0	0.053518	0.056651	138.7	7	7	Median	0.034259	0.054946	38.662	7	7	Median	0.60273	0.90275	111.9	7	7	Median	475430000	451310000	14652000	9468700			+	26
A0A087X0P6;A0A075B6S2;A0A087X1V9;A0A087X0Q4;A0A087WW87;A0A075B6R1;P01617;P01614;P06309;A0A075B6S6;A0A075B6S3;A0A075B6P5;P06310	A0A087X0P6;A0A075B6S2;A0A087X1V9;A0A087X0Q4;A0A087WW87;A0A075B6R1;P01617;P01614;P06309;A0A075B6S6;A0A075B6S3;A0A075B6P5;P06310	4;4;2;2;2;2;2;2;2;2;2;2;2	4;4;2;2;2;2;2;2;2;2;2;2;2	3;3;2;2;2;2;2;2;2;2;2;2;2	Ig kappa chain V-II region TEW;Ig kappa chain V-II region Cum;Ig kappa chain V-II region GM607;Ig kappa chain V-II region RPMI 6410		>tr|A0A087X0P6|A0A087X0P6_HUMAN Protein IGKV2D-29 OS=Homo sapiens GN=IGKV2D-29 PE=4 SV=1;>tr|A0A075B6S2|A0A075B6S2_HUMAN Protein IGKV2D-29 (Fragment) OS=Homo sapiens GN=IGKV2D-29 PE=4 SV=1;>tr|A0A087X1V9|A0A087X1V9_HUMAN Protein IGKV2-28 OS=Homo sapiens GN	0.024038	0.009342	0.38864	0.026444	0.015608	0.57748	4	4	3	22.5	22.5	22.5	11.192	102	102;120;102;104;105;111;113;115;117;120;120;120;133	0	0.024038	0.026444	342	2	2	Median	0.009342	0.015608	475.63	2	2	Median	0.38864	0.57748	126.57	2	2	Median	18907000000	18707000000	115350000	84294000				2
A6NKF2	A6NKF2	1	1	1	AT-rich interactive domain-containing protein 3C	ARID3C	>sp|A6NKF2|ARI3C_HUMAN AT-rich interactive domain-containing protein 3C OS=Homo sapiens GN=ARID3C PE=2 SV=1							1	1	1	2.7	2.7	2.7	44.073	412	412	0.005291				0	0	Median				0	0	Median				0	0	Median	0	0	0	0				13
A6PVX3;P55036-2;P55036;Q5VWC4	A6PVX3;P55036-2;P55036;Q5VWC4	1;1;1;1	1;1;1;1	1;1;1;1	26S proteasome non-ATPase regulatory subunit 4	PSMD4	>tr|A6PVX3|A6PVX3_HUMAN 26S proteasome non-ATPase regulatory subunit 4 (Fragment) OS=Homo sapiens GN=PSMD4 PE=1 SV=1;>sp|P55036-2|PSMD4_HUMAN Isoform Rpn10E of 26S proteasome non-ATPase regulatory subunit 4 OS=Homo sapiens GN=PSMD4;>sp|P55036|PSMD4_HUMAN 2							1	1	1	7.4	7.4	7.4	21.783	203	203;268;377;380	0				1	0	Median				1	0	Median				1	0	Median	53986000	17066000	24643000	12278000				14
B8ZZK4;H7C2W9;C9JU56;B7Z4E3;P62899-3;P62899;P62899-2;B7Z4C8	B8ZZK4;H7C2W9;C9JU56;B7Z4E3;P62899-3;P62899;P62899-2;B7Z4C8	1;1;1;1;1;1;1;1	1;1;1;1;1;1;1;1	1;1;1;1;1;1;1;1	60S ribosomal protein L31	RPL31	>tr|B8ZZK4|B8ZZK4_HUMAN 60S ribosomal protein L31 OS=Homo sapiens GN=RPL31 PE=1 SV=1;>tr|H7C2W9|H7C2W9_HUMAN 60S ribosomal protein L31 (Fragment) OS=Homo sapiens GN=RPL31 PE=1 SV=1;>tr|C9JU56|C9JU56_HUMAN 60S ribosomal protein L31 (Fragment) OS=Homo sapien							1	1	1	11.4	11.4	11.4	8.9876	79	79;108;115;120;121;125;128;130	0.0053191				1	0	Median				1	0	Median				1	0	Median	96312000	32094000	41910000	22308000				19
D6R9B6;D6RB09;H0Y9Y4;D6RG13;D6RAT0;P61247	D6R9B6;D6RB09;H0Y9Y4;D6RG13;D6RAT0;P61247	1;1;1;1;1;1	1;1;1;1;1;1	1;1;1;1;1;1	40S ribosomal protein S3a	RPS3A	>tr|D6R9B6|D6R9B6_HUMAN 40S ribosomal protein S3a OS=Homo sapiens GN=RPS3A PE=1 SV=1;>tr|D6RB09|D6RB09_HUMAN 40S ribosomal protein S3a (Fragment) OS=Homo sapiens GN=RPS3A PE=1 SV=3;>tr|H0Y9Y4|H0Y9Y4_HUMAN 40S ribosomal protein S3a (Fragment) OS=Homo sapien							1	1	1	8.3	8.3	8.3	16.536	145	145;194;208;223;227;264	0				1	0	Median				1	0	Median				1	0	Median	29184000	11187000	10646000	7351200				28
E5RIT4;H0YBR5;P60228	E5RIT4;H0YBR5;P60228	1;1;1	1;1;1	1;1;1	Eukaryotic translation initiation factor 3 subunit E	EIF3E	>tr|E5RIT4|E5RIT4_HUMAN Eukaryotic translation initiation factor 3 subunit E (Fragment) OS=Homo sapiens GN=EIF3E PE=1 SV=1;>tr|H0YBR5|H0YBR5_HUMAN Eukaryotic translation initiation factor 3 subunit E (Fragment) OS=Homo sapiens GN=EIF3E PE=1 SV=1;>sp|P60228							1	1	1	16	16	16	8.868	75	75;171;445	0				1	0	Median				1	0	Median				1	0	Median	30302000	10932000	10393000	8977100				31
E5RJ08;E5RHM5;E5RFN2;E5RII1;Q9BUK0;J3KPV1;Q9BUK0-2;Q9BUK0-4	E5RJ08;E5RHM5;E5RFN2;E5RII1;Q9BUK0;J3KPV1;Q9BUK0-2;Q9BUK0-4	1;1;1;1;1;1;1;1	1;1;1;1;1;1;1;1	1;1;1;1;1;1;1;1	Coiled-coil-helix-coiled-coil-helix domain-containing protein 7	CHCHD7	>tr|E5RJ08|E5RJ08_HUMAN Coiled-coil-helix-coiled-coil-helix domain-containing protein 7 (Fragment) OS=Homo sapiens GN=CHCHD7 PE=4 SV=1;>tr|E5RHM5|E5RHM5_HUMAN Coiled-coil-helix-coiled-coil-helix domain-containing protein 7 OS=Homo sapiens GN=CHCHD7 PE=4 SV							1	1	1	40.9	40.9	40.9	5.2317	44	44;46;60;61;85;94;97;110	0				1	1	Median				1	1	Median				1	1	Median	23209000	9858000	9494900	3856200				29
E9PES6;E7ES08;E7EQU1;O15347	E9PES6;E7ES08;E7EQU1;O15347	1;1;1;1	1;1;1;1	1;1;1;1	High mobility group protein B3	HMGB3	>tr|E9PES6|E9PES6_HUMAN High mobility group protein B3 (Fragment) OS=Homo sapiens GN=HMGB3 PE=1 SV=1;>tr|E7ES08|E7ES08_HUMAN High mobility group protein B3 (Fragment) OS=Homo sapiens GN=HMGB3 PE=1 SV=1;>tr|E7EQU1|E7EQU1_HUMAN High mobility group protein B3							1	1	1	8.5	8.5	8.5	17.522	153	153;188;193;200	0				1	0	Median				1	0	Median				1	0	Median	58661000	19699000	24162000	14799000				34
E9PJT3;E9PJ04;H0YCG1;A0A087WZZ5;E9PPJ0;Q13435	E9PJT3;E9PJ04;H0YCG1;A0A087WZZ5;E9PPJ0;Q13435	1;1;1;1;1;1	1;1;1;1;1;1	1;1;1;1;1;1	Splicing factor 3B subunit 2	SF3B2	>tr|E9PJT3|E9PJT3_HUMAN Splicing factor 3B subunit 2 (Fragment) OS=Homo sapiens GN=SF3B2 PE=1 SV=1;>tr|E9PJ04|E9PJ04_HUMAN Splicing factor 3B subunit 2 (Fragment) OS=Homo sapiens GN=SF3B2 PE=1 SV=3;>tr|H0YCG1|H0YCG1_HUMAN Splicing factor 3B subunit 2 (Frag							1	1	1	6.6	6.6	6.6	29.134	273	273;354;387;871;878;895	0				1	1	Median				1	1	Median				1	1	Median	35135000	14186000	8594100	12355000				8
E9PMI6;E9PJF4;J3KN38;P54105	E9PMI6;E9PJF4;J3KN38;P54105	1;1;1;1	1;1;1;1	1;1;1;1	Methylosome subunit pICln	CLNS1A	>tr|E9PMI6|E9PMI6_HUMAN Methylosome subunit pICln OS=Homo sapiens GN=CLNS1A PE=1 SV=1;>tr|E9PJF4|E9PJF4_HUMAN Methylosome subunit pICln OS=Homo sapiens GN=CLNS1A PE=1 SV=1;>tr|J3KN38|J3KN38_HUMAN Methylosome subunit pICln OS=Homo sapiens GN=CLNS1A PE=1 SV=							1	1	1	7.8	7.8	7.8	18.259	167	167;179;203;237	0				1	0	Median				1	0	Median				1	0	Median	116500000	52889000	33385000	30221000				38
E9PQ96;E9PJH4;F2Z2S8;H0YF32;E9PK82;H0YCJ7;E9PPU1;H0YEU2;E9PL09;P23396;P23396-2	E9PQ96;E9PJH4;F2Z2S8;H0YF32;E9PK82;H0YCJ7;E9PPU1;H0YEU2;E9PL09;P23396;P23396-2	1;1;1;1;1;1;1;1;1;1;1	1;1;1;1;1;1;1;1;1;1;1	1;1;1;1;1;1;1;1;1;1;1	40S ribosomal protein S3	RPS3	>tr|E9PQ96|E9PQ96_HUMAN 40S ribosomal protein S3 OS=Homo sapiens GN=RPS3 PE=1 SV=1;>tr|E9PJH4|E9PJH4_HUMAN 40S ribosomal protein S3 OS=Homo sapiens GN=RPS3 PE=1 SV=1;>tr|F2Z2S8|F2Z2S8_HUMAN 40S ribosomal protein S3 OS=Homo sapiens GN=RPS3 PE=1 SV=1;>tr|H0Y							1	1	1	14.3	14.3	14.3	10.279	91	91;115;117;123;128;135;158;171;231;243;259	0				1	0	Median				1	0	Median				1	0	Median	48274000	20638000	17367000	10269000				39
F8WBR5;M0QZ52;G3V479;P62158;E7ETZ0;H0Y7A7;E7EMB3	F8WBR5;M0QZ52;G3V479;P62158;E7ETZ0;H0Y7A7;E7EMB3	1;1;1;1;1;1;1	1;1;1;1;1;1;1	1;1;1;1;1;1;1	Calmodulin	CALM2;CALM3;CALM1	>tr|F8WBR5|F8WBR5_HUMAN Calmodulin OS=Homo sapiens GN=CALM2 PE=1 SV=1;>tr|M0QZ52|M0QZ52_HUMAN Calmodulin OS=Homo sapiens GN=CALM3 PE=1 SV=1;>tr|G3V479|G3V479_HUMAN Calmodulin OS=Homo sapiens GN=CALM1 PE=1 SV=1;>sp|P62158|CALM_HUMAN Calmodulin OS=Homo sapie							1	1	1	26.2	26.2	26.2	7.372	65	65;83;83;149;150;187;196	0				1	0	Median				1	0	Median				1	0	Median	30602000	16393000	8605800	5603100				33
H0YB22;E5RH77;P62263	H0YB22;E5RH77;P62263	1;1;1	1;1;1	1;1;1	40S ribosomal protein S14	RPS14	>tr|H0YB22|H0YB22_HUMAN 40S ribosomal protein S14 (Fragment) OS=Homo sapiens GN=RPS14 PE=1 SV=1;>tr|E5RH77|E5RH77_HUMAN 40S ribosomal protein S14 OS=Homo sapiens GN=RPS14 PE=1 SV=1;>sp|P62263|RS14_HUMAN 40S ribosomal protein S14 OS=Homo sapiens GN=RPS14 PE							1	1	1	9.2	9.2	9.2	12.832	120	120;134;151	0				1	0	Median				1	0	Median				1	0	Median	37634000	17900000	13109000	6624400				30
H0YB56;E5RJU9;Q86UE4	H0YB56;E5RJU9;Q86UE4	1;1;1	1;1;1	1;1;1	Protein LYRIC	MTDH	>tr|H0YB56|H0YB56_HUMAN Protein LYRIC (Fragment) OS=Homo sapiens GN=MTDH PE=1 SV=1;>tr|E5RJU9|E5RJU9_HUMAN Protein LYRIC OS=Homo sapiens GN=MTDH PE=1 SV=1;>sp|Q86UE4|LYRIC_HUMAN Protein LYRIC OS=Homo sapiens GN=MTDH PE=1 SV=2							1	1	1	4.9	4.9	4.9	24.406	224	224;526;582	0				1	0	Median				1	0	Median				1	0	Median	18333000	6867200	5174000	6292200				32
H0YL43;Q14257;Q14257-2	H0YL43;Q14257;Q14257-2	1;1;1	1;1;1	1;1;1	Reticulocalbin-2	RCN2	>tr|H0YL43|H0YL43_HUMAN Reticulocalbin-2 (Fragment) OS=Homo sapiens GN=RCN2 PE=1 SV=1;>sp|Q14257|RCN2_HUMAN Reticulocalbin-2 OS=Homo sapiens GN=RCN2 PE=1 SV=1;>sp|Q14257-2|RCN2_HUMAN Isoform 2 of Reticulocalbin-2 OS=Homo sapiens GN=RCN2							1	1	1	12.9	12.9	12.9	17.609	155	155;317;335	0				1	1	Median				1	1	Median				1	1	Median	48571000	9732000	23329000	15510000				51
H3BU31;H3BM89;P36578	H3BU31;H3BM89;P36578	1;1;1	1;1;1	1;1;1	60S ribosomal protein L4	RPL4	>tr|H3BU31|H3BU31_HUMAN 60S ribosomal protein L4 (Fragment) OS=Homo sapiens GN=RPL4 PE=1 SV=1;>tr|H3BM89|H3BM89_HUMAN 60S ribosomal protein L4 OS=Homo sapiens GN=RPL4 PE=1 SV=1;>sp|P36578|RL4_HUMAN 60S ribosomal protein L4 OS=Homo sapiens GN=RPL4 PE=1 SV=5							1	1	1	6.4	6.4	6.4	18.966	171	171;333;427	0				0	0	Median				0	0	Median				0	0	Median	0	0	0	0				53
H7BZJ7;Q9BXW9-3;Q9BXW9-2;Q9BXW9	H7BZJ7;Q9BXW9-3;Q9BXW9-2;Q9BXW9	1;1;1;1	1;1;1;1	1;1;1;1	Fanconi anemia group D2 protein	FANCD2	>tr|H7BZJ7|H7BZJ7_HUMAN Fanconi anemia group D2 protein (Fragment) OS=Homo sapiens GN=FANCD2 PE=1 SV=1;>sp|Q9BXW9-3|FACD2_HUMAN Isoform 3 of Fanconi anemia group D2 protein OS=Homo sapiens GN=FANCD2;>sp|Q9BXW9-2|FACD2_HUMAN Isoform 2 of Fanconi anemia grou							1	1	1	2	2	2	84.108	749	749;1249;1451;1471	0				1	0	Median				1	0	Median				1	0	Median	82699000	11709000	36250000	34740000				55
H7C3A0;C9JHP4;C9K0Q7;Q9Y262-2;Q9Y262;B0QY89	H7C3A0;C9JHP4;C9K0Q7;Q9Y262-2;Q9Y262;B0QY89	1;1;1;1;1;1	1;1;1;1;1;1	1;1;1;1;1;1	Eukaryotic translation initiation factor 3 subunit L	EIF3L	>tr|H7C3A0|H7C3A0_HUMAN Eukaryotic translation initiation factor 3 subunit L (Fragment) OS=Homo sapiens GN=EIF3L PE=1 SV=1;>tr|C9JHP4|C9JHP4_HUMAN Eukaryotic translation initiation factor 3 subunit L (Fragment) OS=Homo sapiens GN=EIF3L PE=1 SV=1;>tr|C9K0Q7							1	1	1	7.1	7.1	7.1	14.802	127	127;150;183;516;564;607	0.0054054				1	0	Median				1	0	Median				1	0	Median	39632000	17510000	12604000	9518400				16
J3KSR8;Q07955;J3KTL2	J3KSR8;Q07955;J3KTL2	1;1;1	1;1;1	1;1;1	Serine/arginine-rich splicing factor 1	SRSF1	>tr|J3KSR8|J3KSR8_HUMAN Serine/arginine-rich-splicing factor 1 (Fragment) OS=Homo sapiens GN=SRSF1 PE=1 SV=1;>sp|Q07955|SRSF1_HUMAN Serine/arginine-rich splicing factor 1 OS=Homo sapiens GN=SRSF1 PE=1 SV=2;>tr|J3KTL2|J3KTL2_HUMAN Serine/arginine-rich-splic							1	1	1	7	7	7	16.34	143	143;248;253	0.0051546				1	0	Median				1	0	Median				1	0	Median	10937000	4507300	4068200	2361300				58
J3QL05;J3KP15;Q01130-2;Q01130;Q9BRL6-2;Q9BRL6	J3QL05;J3KP15;Q01130-2;Q01130;Q9BRL6-2;Q9BRL6	1;1;1;1;1;1	1;1;1;1;1;1	1;1;1;1;1;1	Serine/arginine-rich splicing factor 2;Serine/arginine-rich splicing factor 8	SRSF2;SRSF8	>tr|J3QL05|J3QL05_HUMAN Serine/arginine-rich-splicing factor 2 (Fragment) OS=Homo sapiens GN=SRSF2 PE=1 SV=1;>tr|J3KP15|J3KP15_HUMAN Serine/arginine-rich-splicing factor 2 (Fragment) OS=Homo sapiens GN=SRSF2 PE=1 SV=3;>sp|Q01130-2|SRSF2_HUMAN Isoform 2 of							1	1	1	6.2	6.2	6.2	15.156	130	130;134;209;221;275;282	0				1	0	Median				1	0	Median				1	0	Median	152670000	65482000	52511000	34674000				56
K7EMR1;K7EKL3;P28799-2;P28799	K7EMR1;K7EKL3;P28799-2;P28799	1;1;1;1	1;1;1;1	1;1;1;1	Granulins;Acrogranin;Paragranulin;Granulin-1;Granulin-2;Granulin-3;Granulin-4;Granulin-5;Granulin-6;Granulin-7	GRN	>tr|K7EMR1|K7EMR1_HUMAN Paragranulin (Fragment) OS=Homo sapiens GN=GRN PE=4 SV=1;>tr|K7EKL3|K7EKL3_HUMAN Paragranulin (Fragment) OS=Homo sapiens GN=GRN PE=4 SV=1;>sp|P28799-2|GRN_HUMAN Isoform 2 of Granulins OS=Homo sapiens GN=GRN;>sp|P28799|GRN_HUMAN Gran							1	1	1	9.3	9.3	9.3	18.07	172	172;388;438;593	0				1	0	Median				1	0	Median				1	0	Median	73964000	30931000	21390000	21642000				60
M0QXI6;X6R2L4;M0R0Y3;Q9Y230-2;Q9Y230	M0QXI6;X6R2L4;M0R0Y3;Q9Y230-2;Q9Y230	1;1;1;1;1	1;1;1;1;1	1;1;1;1;1	RuvB-like 2	RUVBL2	>tr|M0QXI6|M0QXI6_HUMAN RuvB-like 2 (Fragment) OS=Homo sapiens GN=RUVBL2 PE=1 SV=1;>tr|X6R2L4|X6R2L4_HUMAN RuvB-like 2 OS=Homo sapiens GN=RUVBL2 PE=1 SV=1;>tr|M0R0Y3|M0R0Y3_HUMAN RuvB-like 2 OS=Homo sapiens GN=RUVBL2 PE=1 SV=1;>sp|Q9Y230-2|RUVB2_HUMAN Isof							1	1	1	11	11	11	11.425	109	109;259;354;418;463	0				1	1	Median				1	1	Median				1	1	Median	29806000	5343400	19088000	5374200				64
O14818-2;Q8TAA3-2;A0A087WYS6;O14818;Q8TAA3-5;Q8TAA3	O14818-2;Q8TAA3-2;A0A087WYS6;O14818;Q8TAA3-5;Q8TAA3	1;1;1;1;1;1	1;1;1;1;1;1	1;1;1;1;1;1	Proteasome subunit alpha type-7;Proteasome subunit alpha type-7-like	PSMA7;PSMA8	>sp|O14818-2|PSA7_HUMAN Isoform 2 of Proteasome subunit alpha type-7 OS=Homo sapiens GN=PSMA7;>sp|Q8TAA3-2|PSA7L_HUMAN Isoform 2 of Proteasome subunit alpha type-7-like OS=Homo sapiens GN=PSMA8;>tr|A0A087WYS6|A0A087WYS6_HUMAN Proteasome (Prosome, macropain							1	1	1	6.2	6.2	6.2	20.193	178	178;212;224;248;250;256	0				1	0	Median				1	0	Median				1	0	Median	19931000	7353000	8139700	4438800				7
O43143	O43143	1	1	1	Putative pre-mRNA-splicing factor ATP-dependent RNA helicase DHX15	DHX15	>sp|O43143|DHX15_HUMAN Putative pre-mRNA-splicing factor ATP-dependent RNA helicase DHX15 OS=Homo sapiens GN=DHX15 PE=1 SV=2							1	1	1	1.6	1.6	1.6	90.932	795	795	0				1	0	Median				1	0	Median				1	0	Median	48240000	23641000	16079000	8519400				69
O43242-2;O43242	O43242-2;O43242	1;1	1;1	1;1	26S proteasome non-ATPase regulatory subunit 3	PSMD3	>sp|O43242-2|PSMD3_HUMAN Isoform 2 of 26S proteasome non-ATPase regulatory subunit 3 OS=Homo sapiens GN=PSMD3;>sp|O43242|PSMD3_HUMAN 26S proteasome non-ATPase regulatory subunit 3 OS=Homo sapiens GN=PSMD3 PE=1 SV=2							1	1	1	3.9	3.9	3.9	41.183	356	356;534	0				1	0	Median				1	0	Median				1	0	Median	31476000	12008000	12368000	7100300				70
O60832	O60832	1	1	1	H/ACA ribonucleoprotein complex subunit 4	DKC1	>sp|O60832|DKC1_HUMAN H/ACA ribonucleoprotein complex subunit 4 OS=Homo sapiens GN=DKC1 PE=1 SV=3							1	1	1	3.5	3.5	3.5	57.673	514	514	0				1	0	Median				1	0	Median				1	0	Median	52420000	26781000	11727000	13912000				71
O95218-2;O95218	O95218-2;O95218	1;1	1;1	1;1	Zinc finger Ran-binding domain-containing protein 2	ZRANB2	>sp|O95218-2|ZRAB2_HUMAN Isoform 2 of Zinc finger Ran-binding domain-containing protein 2 OS=Homo sapiens GN=ZRANB2;>sp|O95218|ZRAB2_HUMAN Zinc finger Ran-binding domain-containing protein 2 OS=Homo sapiens GN=ZRANB2 PE=1 SV=2							1	1	1	2.8	2.8	2.8	36.318	320	320;330	0.0051813				1	0	Median				1	0	Median				1	0	Median	54489000	20382000	18891000	15216000				76
O95278-6;O95278-7;O95278-8;O95278-3;O95278	O95278-6;O95278-7;O95278-8;O95278-3;O95278	1;1;1;1;1	1;1;1;1;1	1;1;1;1;1	Laforin	EPM2A	>sp|O95278-6|EPM2A_HUMAN Isoform 6 of Laforin OS=Homo sapiens GN=EPM2A;>sp|O95278-7|EPM2A_HUMAN Isoform 7 of Laforin OS=Homo sapiens GN=EPM2A;>sp|O95278-8|EPM2A_HUMAN Isoform 8 of Laforin OS=Homo sapiens GN=EPM2A;>sp|O95278-3|EPM2A_HUMAN Isoform 3 of Lafor							1	1	1	14.8	14.8	14.8	9.9326	88	88;177;193;331;331	0				1	1	Median				1	1	Median				1	1	Median	22637000	11890000	6862000	3885400				77
O95816-2;O95816	O95816-2;O95816	1;1	1;1	1;1	BAG family molecular chaperone regulator 2	BAG2	>sp|O95816-2|BAG2_HUMAN Isoform 2 of BAG family molecular chaperone regulator 2 OS=Homo sapiens GN=BAG2;>sp|O95816|BAG2_HUMAN BAG family molecular chaperone regulator 2 OS=Homo sapiens GN=BAG2 PE=1 SV=1							1	1	1	5.1	5.1	5.1	20.189	178	178;211	0				1	0	Median				1	0	Median				1	0	Median	95259000	24316000	37888000	33055000				79
O95905;O95905-3;F2Z2R1;C9J316;O95905-2	O95905;O95905-3;F2Z2R1;C9J316;O95905-2	2;2;1;1;1	2;2;1;1;1	2;2;1;1;1	Protein SGT1	ECD	>sp|O95905|SGT1_HUMAN Protein SGT1 OS=Homo sapiens GN=ECD PE=1 SV=1;>sp|O95905-3|SGT1_HUMAN Isoform 3 of Protein SGT1 OS=Homo sapiens GN=ECD;>tr|F2Z2R1|F2Z2R1_HUMAN Protein SGT1 OS=Homo sapiens GN=ECD PE=4 SV=1;>tr|C9J316|C9J316_HUMAN Protein SGT1 (Fragmen							2	2	2	3.3	3.3	3.3	72.757	644	644;677;163;212;601	0				1	1	Median				1	1	Median				1	1	Median	76200000	1929000	57925000	16347000				81
P01615	P01615	1	1	1	Ig kappa chain V-II region FR		>sp|P01615|KV202_HUMAN Ig kappa chain V-II region FR OS=Homo sapiens PE=1 SV=1							1	1	1	11.5	11.5	11.5	12.059	113	113	0				1	1	Median				1	1	Median				1	1	Median	258930000	237000000	6256900	15676000				82
P05198	P05198	1	1	1	Eukaryotic translation initiation factor 2 subunit 1	EIF2S1	>sp|P05198|IF2A_HUMAN Eukaryotic translation initiation factor 2 subunit 1 OS=Homo sapiens GN=EIF2S1 PE=1 SV=3							1	1	1	3.8	3.8	3.8	36.112	315	315	0				1	0	Median				1	0	Median				1	0	Median	14857000	6347400	5234300	3274900				83
P06748-3;P06748-2;P06748	P06748-3;P06748-2;P06748	1;1;1	1;1;1	1;1;1	Nucleophosmin	NPM1	>sp|P06748-3|NPM_HUMAN Isoform 3 of Nucleophosmin OS=Homo sapiens GN=NPM1;>sp|P06748-2|NPM_HUMAN Isoform 2 of Nucleophosmin OS=Homo sapiens GN=NPM1;>sp|P06748|NPM_HUMAN Nucleophosmin OS=Homo sapiens GN=NPM1 PE=1 SV=2							1	1	1	3.5	3.5	3.5	28.4	259	259;265;294	0				1	0	Median				1	0	Median				1	0	Median	252600000	134700000	71620000	46282000				86
P09874	P09874	1	1	1	Poly [ADP-ribose] polymerase 1	PARP1	>sp|P09874|PARP1_HUMAN Poly [ADP-ribose] polymerase 1 OS=Homo sapiens GN=PARP1 PE=1 SV=4							1	1	1	1	1	1	113.08	1014	1014	0				0	0	Median				0	0	Median				0	0	Median	0	0	0	0				90
P24534	P24534	1	1	1	Elongation factor 1-beta	EEF1B2	>sp|P24534|EF1B_HUMAN Elongation factor 1-beta OS=Homo sapiens GN=EEF1B2 PE=1 SV=3							1	1	1	5.8	5.8	5.8	24.763	225	225	0				1	0	Median				1	0	Median				1	0	Median	90799000	33557000	31660000	25582000				99
P25788-2;P25788	P25788-2;P25788	1;1	1;1	1;1	Proteasome subunit alpha type-3	PSMA3	>sp|P25788-2|PSA3_HUMAN Isoform 2 of Proteasome subunit alpha type-3 OS=Homo sapiens GN=PSMA3;>sp|P25788|PSA3_HUMAN Proteasome subunit alpha type-3 OS=Homo sapiens GN=PSMA3 PE=1 SV=2							1	1	1	4.8	4.8	4.8	27.647	248	248;255	0				1	1	Median				1	1	Median				1	1	Median	25336000	8373800	9615800	7346100				101
P28072	P28072	1	1	1	Proteasome subunit beta type-6	PSMB6	>sp|P28072|PSB6_HUMAN Proteasome subunit beta type-6 OS=Homo sapiens GN=PSMB6 PE=1 SV=4							1	1	1	4.6	4.6	4.6	25.357	239	239	0				1	0	Median				1	0	Median				1	0	Median	27515000	10051000	10421000	7042500				105
P51172;P51172-2;A6NNF7;A0A087WUC3	P51172;P51172-2;A6NNF7;A0A087WUC3	1;1;1;1	1;1;1;1	1;1;1;1	Amiloride-sensitive sodium channel subunit delta	SCNN1D	>sp|P51172|SCNND_HUMAN Amiloride-sensitive sodium channel subunit delta OS=Homo sapiens GN=SCNN1D PE=1 SV=2;>sp|P51172-2|SCNND_HUMAN Isoform 2 of Amiloride-sensitive sodium channel subunit delta OS=Homo sapiens GN=SCNN1D;>tr|A6NNF7|A6NNF7_HUMAN Amiloride-s							1	1	1	1.4	1.4	1.4	70.214	638	638;704;802;803	0				0	0	Median				0	0	Median				0	0	Median	0	0	0	0				4
P55145	P55145	1	1	1	Mesencephalic astrocyte-derived neurotrophic factor	MANF	>sp|P55145|MANF_HUMAN Mesencephalic astrocyte-derived neurotrophic factor OS=Homo sapiens GN=MANF PE=1 SV=3							1	1	1	9.3	9.3	9.3	20.7	182	182	0				1	0	Median				1	0	Median				1	0	Median	143990000	66174000	42357000	35460000				117
Q15393	Q15393	1	1	1	Splicing factor 3B subunit 3	SF3B3	>sp|Q15393|SF3B3_HUMAN Splicing factor 3B subunit 3 OS=Homo sapiens GN=SF3B3 PE=1 SV=4							1	1	1	1	1	1	135.58	1217	1217	0				1	0	Median				1	0	Median				1	0	Median	39894000	17244000	11873000	10777000				154
Q4KMP7-2;Q4KMP7	Q4KMP7-2;Q4KMP7	1;1	1;1	1;1	TBC1 domain family member 10B	TBC1D10B	>sp|Q4KMP7-2|TB10B_HUMAN Isoform 2 of TBC1 domain family member 10B OS=Homo sapiens GN=TBC1D10B;>sp|Q4KMP7|TB10B_HUMAN TBC1 domain family member 10B OS=Homo sapiens GN=TBC1D10B PE=1 SV=3							1	1	1	8.6	8.6	8.6	26.576	233	233;808	0				1	0	Median				1	0	Median				1	0	Median	71590000	46971000	15217000	9402700				155
Q5T8M8;P63267;P68133;P68032;P62736;A6NL76;Q5T8M7;F8WB63;B8ZZJ2;C9JFL5;F6UVQ4;F6QUT6;C9JTX5;C9JUM1;C9JZR7;P63267-2;Q562R1;A5A3E0;P0CG39;P0CG38;F8WCH0;Q9BYX7	Q5T8M8;P63267;P68133;P68032;P62736;A6NL76;Q5T8M7;F8WB63;B8ZZJ2;C9JFL5;F6UVQ4;F6QUT6;C9JTX5;C9JUM1;C9JZR7	9;9;9;9;9;8;8;6;6;6;6;6;5;5;5;4;3;3;2;2;1;1	1;1;1;1;1;1;0;1;1;1;1;1;0;0;0;0;0;0;0;0;0;0	1;1;1;1;1;1;0;1;1;1;1;1;0;0;0;0;0;0;0;0;0;0	Actin, gamma-enteric smooth muscle;Actin, alpha skeletal muscle;Actin, alpha cardiac muscle 1;Actin, aortic smooth muscle	ACTA1;ACTG2;ACTC1;ACTA2;ACTB	>tr|Q5T8M8|Q5T8M8_HUMAN Actin, alpha skeletal muscle OS=Homo sapiens GN=ACTA1 PE=3 SV=1;>sp|P63267|ACTH_HUMAN Actin, gamma-enteric smooth muscle OS=Homo sapiens GN=ACTG2 PE=1 SV=1;>sp|P68133|ACTS_HUMAN Actin, alpha skeletal muscle OS=Homo sapiens GN=ACTA1							9	1	1	31	5.6	5.6	32.048	287	287;376;377;377;377;254;342;105;119;145;151;151;80;99;103;333;376;1075;1038;1075;52;375	0				1	0	Median				1	0	Median				1	0	Median	64604000	42484000	10688000	11431000				126
Q5T8U3;P62424	Q5T8U3;P62424	1;1	1;1	1;1	60S ribosomal protein L7a	RPL7A	>tr|Q5T8U3|Q5T8U3_HUMAN 60S ribosomal protein L7a (Fragment) OS=Homo sapiens GN=RPL7A PE=1 SV=1;>sp|P62424|RL7A_HUMAN 60S ribosomal protein L7a OS=Homo sapiens GN=RPL7A PE=1 SV=2							1	1	1	4.7	4.7	4.7	21.545	191	191;266	0.0053476				1	0	Median				1	0	Median				1	0	Median	49524000	16243000	16662000	16619000				123
Q5T9W8;G3V2J8;Q58FF6;Q58FF7;P08238;P07900;P07900-2	Q5T9W8;G3V2J8;Q58FF6;Q58FF7;P08238;P07900;P07900-2	1;1;1;1;1;1;1	1;1;1;1;1;1;1	1;1;1;1;1;1;1	Putative heat shock protein HSP 90-beta 4;Putative heat shock protein HSP 90-beta-3;Heat shock protein HSP 90-beta;Heat shock protein HSP 90-alpha	HSP90AB1;HSP90AA1;HSP90AB4P;HSP90AB3P	>tr|Q5T9W8|Q5T9W8_HUMAN Heat shock protein HSP 90-beta (Fragment) OS=Homo sapiens GN=HSP90AB1 PE=4 SV=1;>tr|G3V2J8|G3V2J8_HUMAN Heat shock protein HSP 90-alpha (Fragment) OS=Homo sapiens GN=HSP90AA1 PE=1 SV=1;>sp|Q58FF6|H90B4_HUMAN Putative heat shock prot							1	1	1	9.5	9.5	9.5	19.134	168	168;174;505;597;724;732;854	0				1	0	Median				1	0	Median				1	0	Median	23924000	5097100	13524000	5302500				46
Q6ZMK1-4;E9PQ42;Q6ZMK1-2;Q6ZMK1;E9PJD7	Q6ZMK1-4;E9PQ42;Q6ZMK1-2;Q6ZMK1;E9PJD7	1;1;1;1;1	1;1;1;1;1	1;1;1;1;1	Cysteine and histidine-rich protein 1	CYHR1	>sp|Q6ZMK1-4|CYHR1_HUMAN Isoform 4 of Cysteine and histidine-rich protein 1 OS=Homo sapiens GN=CYHR1;>tr|E9PQ42|E9PQ42_HUMAN Cysteine and histidine-rich protein 1 (Fragment) OS=Homo sapiens GN=CYHR1 PE=4 SV=1;>sp|Q6ZMK1-2|CYHR1_HUMAN Isoform 2 of Cysteine							1	1	1	5.4	5.4	5.4	22.766	203	203;246;274;362;404	0				0	0	Median				0	0	Median				0	0	Median	0	0	0	0				37
Q7L014	Q7L014	1	1	1	Probable ATP-dependent RNA helicase DDX46	DDX46	>sp|Q7L014|DDX46_HUMAN Probable ATP-dependent RNA helicase DDX46 OS=Homo sapiens GN=DDX46 PE=1 SV=2							1	1	1	1	1	1	117.36	1031	1031	0.0053763				1	0	Median				1	0	Median				1	0	Median	31713000	10230000	16853000	4630000				158
Q8NC51-4;Q8NC51-3;Q8NC51-2;Q8NC51	Q8NC51-4;Q8NC51-3;Q8NC51-2;Q8NC51	1;1;1;1	1;1;1;1	1;1;1;1	Plasminogen activator inhibitor 1 RNA-binding protein	SERBP1	>sp|Q8NC51-4|PAIRB_HUMAN Isoform 4 of Plasminogen activator inhibitor 1 RNA-binding protein OS=Homo sapiens GN=SERBP1;>sp|Q8NC51-3|PAIRB_HUMAN Isoform 3 of Plasminogen activator inhibitor 1 RNA-binding protein OS=Homo sapiens GN=SERBP1;>sp|Q8NC51-2|PAIRB_H							1	1	1	4.1	4.1	4.1	42.426	387	387;393;402;408	0.0052083				1	0	Median				1	0	Median				1	0	Median	48493000	20279000	18256000	9956700				163
Q92526-2;Q92526-3;Q92526	Q92526-2;Q92526-3;Q92526	1;1;1	1;1;1	1;1;1	T-complex protein 1 subunit zeta-2	CCT6B	>sp|Q92526-2|TCPW_HUMAN Isoform 2 of T-complex protein 1 subunit zeta-2 OS=Homo sapiens GN=CCT6B;>sp|Q92526-3|TCPW_HUMAN Isoform 3 of T-complex protein 1 subunit zeta-2 OS=Homo sapiens GN=CCT6B;>sp|Q92526|TCPW_HUMAN T-complex protein 1 subunit zeta-2 OS=Ho							1	1	1	2.5	2.5	2.5	53.1	485	485;493;530	0				1	0	Median				1	0	Median				1	0	Median	31121000	11804000	10008000	9309800				166
Q969Q0;P83881;H0Y5B4;H7BZ11;J3KQN4	Q969Q0;P83881;H0Y5B4;H7BZ11;J3KQN4	1;1;1;1;1	1;1;1;1;1	1;1;1;1;1	60S ribosomal protein L36a-like;60S ribosomal protein L36a	RPL36AL;RPL36A	>sp|Q969Q0|RL36L_HUMAN 60S ribosomal protein L36a-like OS=Homo sapiens GN=RPL36AL PE=1 SV=3;>sp|P83881|RL36A_HUMAN 60S ribosomal protein L36a OS=Homo sapiens GN=RPL36A PE=1 SV=2;>tr|H0Y5B4|H0Y5B4_HUMAN 60S ribosomal protein L36a OS=Homo sapiens GN=RPL36A P							1	1	1	8.5	8.5	8.5	12.469	106	106;106;112;118;142	0.0052632				1	0	Median				1	0	Median				1	0	Median	20125000	8010800	7221400	4892900				48
Q96FJ2;P63167	Q96FJ2;P63167	1;1	1;1	1;1	Dynein light chain 2, cytoplasmic;Dynein light chain 1, cytoplasmic	DYNLL2;DYNLL1	>sp|Q96FJ2|DYL2_HUMAN Dynein light chain 2, cytoplasmic OS=Homo sapiens GN=DYNLL2 PE=1 SV=1;>sp|P63167|DYL1_HUMAN Dynein light chain 1, cytoplasmic OS=Homo sapiens GN=DYNLL1 PE=1 SV=1							1	1	1	12.4	12.4	12.4	10.35	89	89;89	0.0052356				1	0	Median				1	0	Median				1	0	Median	19351000	5879800	6960400	6510900				130
Q99417;A0A087WV05	Q99417;A0A087WV05	1;1	1;1	1;1	C-Myc-binding protein	MYCBP	>sp|Q99417|MYCBP_HUMAN C-Myc-binding protein OS=Homo sapiens GN=MYCBP PE=1 SV=3;>tr|A0A087WV05|A0A087WV05_HUMAN Protein GJA9-MYCBP OS=Homo sapiens GN=GJA9-MYCBP PE=4 SV=1							1	1	1	10.7	10.7	10.7	11.967	103	103;110	0				1	0	Median				1	0	Median				1	0	Median	53201000	24236000	11230000	17735000				5
Q9H0A0-2;Q9H0A0	Q9H0A0-2;Q9H0A0	1;1	1;1	1;1	N-acetyltransferase 10	NAT10	>sp|Q9H0A0-2|NAT10_HUMAN Isoform 2 of N-acetyltransferase 10 OS=Homo sapiens GN=NAT10;>sp|Q9H0A0|NAT10_HUMAN N-acetyltransferase 10 OS=Homo sapiens GN=NAT10 PE=1 SV=2							1	1	1	1.2	1.2	1.2	107.3	953	953;1025	0				1	0	Median				1	0	Median				1	0	Median	58298000	15278000	26256000	16764000				180
Q9NYF8-3;E9PK91;E9PK09;E9PQN2;E9PKI6;E9PJA7;H0YF00;H0YF63	Q9NYF8-3;E9PK91;E9PK09;E9PQN2;E9PKI6;E9PJA7	12;12;11;11;11;7;2;1	1;1;0;0;0;0;0;1	1;1;0;0;0;0;0;1	Bcl-2-associated transcription factor 1	BCLAF1	>sp|Q9NYF8-3|BCLF1_HUMAN Isoform 3 of Bcl-2-associated transcription factor 1 OS=Homo sapiens GN=BCLAF1;>tr|E9PK91|E9PK91_HUMAN Bcl-2-associated transcription factor 1 OS=Homo sapiens GN=BCLAF1 PE=1 SV=1;>tr|E9PK09|E9PK09_HUMAN Bcl-2-associated transcripti							12	1	1	16.6	1.8	1.8	100.23	869	869;871;726;750;752;467;118;126	0.0054348				1	0	Median				1	0	Median				1	0	Median	42957000	14306000	16527000	12123000				40
Q9Y2H1;Q9Y2H1-2	Q9Y2H1;Q9Y2H1-2	4;3	1;1	1;1	Serine/threonine-protein kinase 38-like	STK38L	>sp|Q9Y2H1|ST38L_HUMAN Serine/threonine-protein kinase 38-like OS=Homo sapiens GN=STK38L PE=1 SV=3;>sp|Q9Y2H1-2|ST38L_HUMAN Isoform 2 of Serine/threonine-protein kinase 38-like OS=Homo sapiens GN=STK38L							4	1	1	6.5	2.4	2.4	54.002	464	464;371	0				1	0	Median				1	0	Median				1	0	Median	41050000	17155000	14463000	9431100				189
[truncated: 8 more columns]
