# Supplementary material for: R2TP/Prefoldin-like component RUVBL1/RUVBL2 directly interacts with ZNHIT2 to regulate assembly of U5 small nuclear ribonucleoprotein
Source: Nat Commun. 2017 May 31;8:15615. doi: 10.1038/ncomms15615 (PMC5460035; doi:10.1038/ncomms15615)
Supplement: Supplementary Data 9 — Identified and quantified protein groups via MaxQuant analysis of triple-labeled TSC1-FLAG affinity purification in combination with WDR92 knockdown. [file ncomms15615-s10.xlsx]

## Sheet: proteinGroups
Protein IDs	Majority protein IDs	Peptide counts (all)	Peptide counts (razor+unique)	Peptide counts (unique)	Protein names	Gene names	Ratio M/L	Ratio H/L	Ratio H/M	Fasta headers	Number of proteins	Peptides	Razor + unique peptides	Unique peptides	Sequence coverage [%]	Unique + razor sequence coverage [%]	Unique sequence coverage [%]	Mol. weight [kDa]	Sequence length	Sequence lengths	Q-value	Ratio M/L	Ratio M/L normalized	Ratio M/L variability [%]	Ratio M/L count	Ratio M/L iso-count	Ratio M/L type	Ratio H/L	Ratio H/L normalized	Ratio H/L variability [%]	Ratio H/L count	Ratio H/L iso-count	Ratio H/L type	Ratio H/M	Ratio H/M normalized	Ratio H/M variability [%]	Ratio H/M count	Ratio H/M iso-count	Ratio H/M type	Intensity	Intensity L	Intensity M	Intensity H	Only identified by site	Reverse	Potential contaminant	id	Peptide IDs	Peptide is razor
Q92574;Q92574-2;Q86WV8;C9J7W4;A0A087WWA5;P22105-3;E7EPZ9;P22105	Q92574;Q92574-2	75;74;13;1;1;1;1;1	75;74;13;1;1;1;1;1	75;74;13;1;1;1;1;1	Hamartin	TSC1	8.6531	10.421	1.2644	>sp|Q92574|TSC1_HUMAN Hamartin OS=Homo sapiens GN=TSC1 PE=1 SV=2;>sp|Q92574-2|TSC1_HUMAN Isoform 2 of Hamartin OS=Homo sapiens GN=TSC1	8	75	75	75	63.8	63.8	63.8	129.77	1164	1164;1113;366;842;1545;4242;4244;4289	0	8.6531	15.821	69.986	34	0	Median	10.421	16.562	71.231	34	0	Median	1.2644	1.0416	9.529	34	0	Median	112670000000	3990800000	47119000000	61563000000				216	4;5;31;46;61;83;150;156;157;158;159;166;176;182;233;234;242;327;328;329;356;361;362;371;372;404;450;451;474;475;495;505;513;514;526;530;531;557;568;569;580;581;603;606;608;611;616;630;667;678;690;691;744;745;793;807;809;810;833;834;837;850;884;949;962;963;977;979;993;994;1009;1045;1062;1150;1175	True;True;True;True;True;True;True;True;True;True;True;True;True;True;True;True;True;True;True;True;True;True;True;True;True;True;True;True;True;True;True;True;True;True;True;True;True;True;True;True;True;True;True;True;True;True;True;True;True;True;True;True;True;True;True;True;True;True;True;True;True;True;True;True;True;True;True;True;True;True;True;True;True;True;True
Q96HS1-2;Q96HS1	Q96HS1-2;Q96HS1	2;2	2;2	2;2	Serine/threonine-protein phosphatase PGAM5, mitochondrial	PGAM5	6.9608	8.2769	0.94611	>sp|Q96HS1-2|PGAM5_HUMAN Isoform 2 of Serine/threonine-protein phosphatase PGAM5, mitochondrial OS=Homo sapiens GN=PGAM5;>sp|Q96HS1|PGAM5_HUMAN Serine/threonine-protein phosphatase PGAM5, mitochondrial OS=Homo sapiens GN=PGAM5 PE=1 SV=2	2	2	2	2	9	9	9	28.02	255	255;289	0	6.9608	12.309	67.798	2	0	Median	8.2769	12.894	62.226	2	0	Median	0.94611	0.80942	9.8131	2	0	Median	119980000	5993100	57952000	56031000				220	243;406	True;True
P49815-6;P49815-5;H3BMQ0;P49815-3;P49815-2;P49815-4;P49815;P49815-7;H3BQK4;Q5HYF7;P49815-8	P49815-6;P49815-5;H3BMQ0;P49815-3;P49815-2;P49815-4;P49815;P49815-7	14;14;14;14;14;14;14;13;6;1;1	14;14;14;14;14;14;14;13;6;1;1	14;14;14;14;14;14;14;13;6;1;1	Tuberin	TSC2	21.374	8.2208	1.6197	>sp|P49815-6|TSC2_HUMAN Isoform 6 of Tuberin OS=Homo sapiens GN=TSC2;>sp|P49815-5|TSC2_HUMAN Isoform 5 of Tuberin OS=Homo sapiens GN=TSC2;>tr|H3BMQ0|H3BMQ0_HUMAN Tuberin OS=Homo sapiens GN=TSC2 PE=1 SV=1;>sp|P49815-3|TSC2_HUMAN Isoform 3 of Tuberin OS=Homo	11	14	14	14	13.2	13.2	13.2	189.3	1704	1704;1740;1751;1763;1764;1784;1807;1692;535;108;239	0	21.374	9.2506	61.367	18	18	Linear	8.2208	12.223	65.989	18	18	Median	1.6197	1.3901	16.788	18	18	Median	1629800000	136360000	577220000	916210000				74	84;205;235;241;363;533;844;903;908;912;919;951;1058;1139	True;True;True;True;True;True;True;True;True;True;True;True;True;True
Q5VUA4;Q5VUA4-2	Q5VUA4	9;4	9;4	9;4	Zinc finger protein 318	ZNF318	5.2385	3.4294	0.72296	>sp|Q5VUA4|ZN318_HUMAN Zinc finger protein 318 OS=Homo sapiens GN=ZNF318 PE=1 SV=2	2	9	9	9	4.7	4.7	4.7	251.11	2279	2279;1117	0	5.2385	8.8734	118.52	10	9	Median	3.4294	5.3436	123.88	10	9	Median	0.72296	0.6286	23.652	10	9	Median	663930000	132840000	299990000	231090000				207	102;170;253;288;408;502;515;615;692	True;True;True;True;True;True;True;True;True
Q9P0N9;Q9P0N9-3;Q5SZL4;Q9P0N9-2;U3KPS8;Q5SZL5;Q5SZL6;Q5SZL3;Q9P0N9-4;B4DK47;Q5SZM1;Q5SZL8;Q5SZM2;U3KQD8;U3KPY5;U3KQQ0	Q9P0N9;Q9P0N9-3;Q5SZL4;Q9P0N9-2;U3KPS8;Q5SZL5;Q5SZL6;Q5SZL3;Q9P0N9-4;B4DK47	11;10;10;10;9;9;9;8;8;6;5;4;4;4;3;1	11;10;10;10;9;9;9;8;8;6;5;4;4;4;3;1	11;10;10;10;9;9;9;8;8;6;5;4;4;4;3;1	TBC1 domain family member 7	TBC1D7	3.9587	5.4478	1.3656	>sp|Q9P0N9|TBCD7_HUMAN TBC1 domain family member 7 OS=Homo sapiens GN=TBC1D7 PE=1 SV=1;>sp|Q9P0N9-3|TBCD7_HUMAN Isoform 3 of TBC1 domain family member 7 OS=Homo sapiens GN=TBC1D7;>tr|Q5SZL4|Q5SZL4_HUMAN TBC1 domain family member 7 (Fragment) OS=Homo sapien	16	11	11	11	44.4	44.4	44.4	33.971	293	293;234;249;266;199;207;238;194;247;179;156;130;136;152;164;87	0	3.9587	7.2245	69.009	12	10	Median	5.4478	8.4994	68.739	12	10	Median	1.3656	1.1766	27.183	12	10	Median	1782300000	116350000	702030000	963930000				233	38;125;289;310;311;537;595;677;729;923;1191	True;True;True;True;True;True;True;True;True;True;True
H0Y9R3;Q9H7D7-2;Q9H7D7	H0Y9R3;Q9H7D7-2;Q9H7D7	2;2;2	2;2;2	2;2;2	WD repeat-containing protein 26	WDR26	2.7139	3.688	1.3638	>tr|H0Y9R3|H0Y9R3_HUMAN WD repeat-containing protein 26 (Fragment) OS=Homo sapiens GN=WDR26 PE=1 SV=1;>sp|Q9H7D7-2|WDR26_HUMAN Isoform 2 of WD repeat-containing protein 26 OS=Homo sapiens GN=WDR26;>sp|Q9H7D7|WDR26_HUMAN WD repeat-containing protein 26 OS=H	3	2	2	2	9.8	9.8	9.8	33.135	295	295;645;661	0	2.7139	4.9342	12.186	2	0	Median	3.688	5.8035	62.835	2	0	Median	1.3638	1.1326	62.83	2	0	Median	52205000	5973800	16245000	29986000				67	588;1027	True;True
Q96PK6	Q96PK6	2	2	2	RNA-binding protein 14	RBM14	1.4797	1.7973	1.2119	>sp|Q96PK6|RBM14_HUMAN RNA-binding protein 14 OS=Homo sapiens GN=RBM14 PE=1 SV=2	1	2	2	2	3.1	3.1	3.1	69.491	669	669	0	1.4797	2.6869	5.9218	3	2	Median	1.7973	2.9331	32.782	3	2	Median	1.2119	1.0529	24.423	3	2	Median	164690000	41567000	54226000	68897000				221	838;1194	True;True
Q15008;Q15008-4;C9J7B7;C9J0E9;Q15008-3;Q15008-2	Q15008;Q15008-4;C9J7B7;C9J0E9;Q15008-3;Q15008-2	2;2;1;1;1;1	2;2;1;1;1;1	2;2;1;1;1;1	26S proteasome non-ATPase regulatory subunit 6	PSMD6	0.97378	1.2873	0.90592	>sp|Q15008|PSMD6_HUMAN 26S proteasome non-ATPase regulatory subunit 6 OS=Homo sapiens GN=PSMD6 PE=1 SV=1;>sp|Q15008-4|PSMD6_HUMAN Isoform 4 of 26S proteasome non-ATPase regulatory subunit 6 OS=Homo sapiens GN=PSMD6;>tr|C9J7B7|C9J7B7_HUMAN 26S proteasome no	6	2	2	2	5.4	5.4	5.4	45.531	389	389;442;144;226;350;351	0	0.97378	1.7204	42.094	2	0	Median	1.2873	2.0017	34.358	2	0	Median	0.90592	0.77532	26.149	2	0	Median	48202000	17641000	13731000	16830000				201	293;445	True;True
P11387	P11387	2	2	2	DNA topoisomerase 1	TOP1	1.0007	1.7405	1.7428	>sp|P11387|TOP1_HUMAN DNA topoisomerase 1 OS=Homo sapiens GN=TOP1 PE=1 SV=2	1	2	2	2	2.9	2.9	2.9	90.725	765	765	0	1.0007	1.7102	8.4991	3	1	Median	1.7405	2.5845	13.338	3	1	Plateau	1.7428	1.5977	20.264	3	1	Plateau	489020000	129420000	130030000	229580000				121	151;556	True;True
Q9Y657	Q9Y657	2	2	2	Spindlin-1	SPIN1	0.93469	0.73659	0.81524	>sp|Q9Y657|SPIN1_HUMAN Spindlin-1 OS=Homo sapiens GN=SPIN1 PE=1 SV=3	1	2	2	2	10.3	10.3	10.3	29.6	262	262	0	0.93469	1.6533	33.021	2	1	Median	0.73659	1.1481	0.97142	2	1	Median	0.81524	0.69711	41.085	2	1	Median	180510000	61174000	58140000	61201000				242	1119;1154	True;True
H0YLA2;P37108	H0YLA2;P37108	1;1	1;1	1;1	Signal recognition particle 14 kDa protein	SRP14	0.90278	0.53116	0.58835	>tr|H0YLA2|H0YLA2_HUMAN Signal recognition particle 14 kDa protein OS=Homo sapiens GN=SRP14 PE=1 SV=1;>sp|P37108|SRP14_HUMAN Signal recognition particle 14 kDa protein OS=Homo sapiens GN=SRP14 PE=1 SV=2	2	1	1	1	12.2	12.2	12.2	13.058	115	115;136	0	0.90278	1.6438	4.1265	2	2	Median	0.53116	0.83849	1.2183	2	2	Median	0.58835	0.48837	5.3455	2	2	Median	89237000	36567000	32266000	20404000				71	1089	True
E9PRR7;Q14331;H0YEZ2;E9PLY7;Q9BZ01	E9PRR7;Q14331;H0YEZ2;E9PLY7;Q9BZ01	2;2;1;1;1	2;2;1;1;1	2;2;1;1;1	Protein FRG1;Protein FRG1B	FRG1;FRG1B	0.98316	1.161	1.1604	>tr|E9PRR7|E9PRR7_HUMAN Protein FRG1 (Fragment) OS=Homo sapiens GN=FRG1 PE=1 SV=1;>sp|Q14331|FRG1_HUMAN Protein FRG1 OS=Homo sapiens GN=FRG1 PE=1 SV=1;>tr|H0YEZ2|H0YEZ2_HUMAN Protein FRG1B (Fragment) OS=Homo sapiens GN=FRG1B PE=4 SV=1;>tr|E9PLY7|E9PLY7_HUM	5	2	2	2	19.8	19.8	19.8	12.516	116	116;258;75;103;182	0	0.98316	1.6424	5.2109	2	1	Median	1.161	1.7285	11.391	2	1	Median	1.1604	0.97895	4.8816	2	1	Median	171330000	46466000	58558000	66306000				56	131;1176	True;True
Q86XP3-2;Q86XP3	Q86XP3-2;Q86XP3	3;3	3;3	3;3	ATP-dependent RNA helicase DDX42	DDX42	0.95679	1.1989	2.018	>sp|Q86XP3-2|DDX42_HUMAN Isoform 2 of ATP-dependent RNA helicase DDX42 OS=Homo sapiens GN=DDX42;>sp|Q86XP3|DDX42_HUMAN ATP-dependent RNA helicase DDX42 OS=Homo sapiens GN=DDX42 PE=1 SV=1	2	3	3	3	3.5	3.5	3.5	90.067	819	819;938	0	0.95679	1.6418	56.065	3	1	Median	1.1989	2.1043	18.665	3	1	Plateau	2.018	1.7534	75.822	3	1	Plateau	176480000	42437000	77384000	56663000				212	382;959;973	True;True;True
Q9Y262-2;Q9Y262;B0QY89;H7C3A0;C9JHP4;C9K0Q7;B0QY90	Q9Y262-2;Q9Y262;B0QY89;H7C3A0;C9JHP4;C9K0Q7;B0QY90	2;2;2;1;1;1;1	2;2;2;1;1;1;1	2;2;2;1;1;1;1	Eukaryotic translation initiation factor 3 subunit L	EIF3L	0.91279	1.1139	1.0836	>sp|Q9Y262-2|EIF3L_HUMAN Isoform 2 of Eukaryotic translation initiation factor 3 subunit L OS=Homo sapiens GN=EIF3L;>sp|Q9Y262|EIF3L_HUMAN Eukaryotic translation initiation factor 3 subunit L OS=Homo sapiens GN=EIF3L PE=1 SV=1;>tr|B0QY89|B0QY89_HUMAN Eukar	7	2	2	2	3.5	3.5	3.5	61.013	516	516;564;607;127;150;183;466	0	0.91279	1.614	30.782	2	0	Median	1.1139	1.735	49.157	2	0	Median	1.0836	0.9271	42.944	2	0	Median	85343000	31149000	22139000	32055000				18	566;1147	True;True
Q9NYF8-2;Q9NYF8;Q9NYF8-4;E9PK09;E9PQN2;E9PKI6;Q9NYF8-3;E9PK91;E9PJA7;H0YF14;H0YF00	Q9NYF8-2;Q9NYF8;Q9NYF8-4;E9PK09;E9PQN2;E9PKI6;Q9NYF8-3;E9PK91;E9PJA7	10;10;9;7;7;7;7;7;6;3;1	10;10;9;7;7;7;7;7;6;3;1	9;9;8;7;7;7;7;7;6;2;1	Bcl-2-associated transcription factor 1	BCLAF1	1.029	2.0407	1.8888	>sp|Q9NYF8-2|BCLF1_HUMAN Isoform 2 of Bcl-2-associated transcription factor 1 OS=Homo sapiens GN=BCLAF1;>sp|Q9NYF8|BCLF1_HUMAN Bcl-2-associated transcription factor 1 OS=Homo sapiens GN=BCLAF1 PE=1 SV=2;>sp|Q9NYF8-4|BCLF1_HUMAN Isoform 4 of Bcl-2-associate	11	10	10	9	12.1	12.1	12.1	105.95	918	918;920;747;726;750;752;869;871;467;187;118	0	1.029	1.6002	68.253	8	0	Median	2.0407	3.0258	33.974	8	0	Median	1.8888	1.5949	58.684	8	0	Median	844070000	221260000	212080000	410730000				231	209;650;719;843;868;886;938;943;996;1162	True;True;True;True;True;True;True;True;True;True
P09651-3;F8W6I7;P09651-2;P09651;F8VTQ5;F8W646;H0YH80;F8VZ49;Q32P51	P09651-3;F8W6I7;P09651-2;P09651;F8VTQ5;F8W646;H0YH80	4;4;4;4;2;2;2;1;1	4;4;4;4;2;2;2;1;1	4;4;4;4;2;2;2;1;1	Heterogeneous nuclear ribonucleoprotein A1	HNRNPA1	0.8618	0.89903	1.0772	>sp|P09651-3|ROA1_HUMAN Isoform 2 of Heterogeneous nuclear ribonucleoprotein A1 OS=Homo sapiens GN=HNRNPA1;>tr|F8W6I7|F8W6I7_HUMAN Heterogeneous nuclear ribonucleoprotein A1 OS=Homo sapiens GN=HNRNPA1 PE=1 SV=2;>sp|P09651-2|ROA1_HUMAN Isoform A1-A of Heter	9	4	4	4	23.2	23.2	23.2	29.386	267	267;307;320;372;145;156;191;231;320	0	0.8618	1.5716	9.5759	3	0	Median	0.89903	1.3798	5.2214	3	0	Median	1.0772	0.89265	8.8407	3	0	Median	499100000	198480000	144080000	156540000				62	559;757;867;933	True;True;True;True
Q7Z353-2;Q7Z353	Q7Z353-2;Q7Z353	3;3	3;3	3;3	Highly divergent homeobox	HDX	0.93183	0.98618	1.018	>sp|Q7Z353-2|HDX_HUMAN Isoform 2 of Highly divergent homeobox OS=Homo sapiens GN=HDX;>sp|Q7Z353|HDX_HUMAN Highly divergent homeobox OS=Homo sapiens GN=HDX PE=1 SV=1	2	3	3	3	6.2	6.2	6.2	70.224	632	632;690	0	0.93183	1.5118	25.345	3	1	Median	0.98618	1.3816	28.348	3	1	Median	1.018	0.90026	7.31	3	1	Plateau	247260000	92113000	77989000	77161000				211	35;50;285	True;True;True
Q9Y5V0;H0YC70;E5RHV4;H0YAP1;E5RHR6	Q9Y5V0;H0YC70	3;2;1;1;1	3;2;1;1;1	3;2;1;1;1	Zinc finger protein 706	ZNF706	0.8543	0.78302	0.97156	>sp|Q9Y5V0|ZN706_HUMAN Zinc finger protein 706 OS=Homo sapiens GN=ZNF706 PE=1 SV=1;>tr|H0YC70|H0YC70_HUMAN Zinc finger protein 706 (Fragment) OS=Homo sapiens GN=ZNF706 PE=1 SV=1	5	3	3	3	42.1	42.1	42.1	8.4977	76	76;30;48;51;53	0	0.8543	1.4698	3.6392	2	0	Median	0.78302	1.2152	22.54	2	0	Median	0.97156	0.83139	7.0687	2	0	Median	239590000	86349000	76901000	76335000				241	15;983;1018	True;True;True
P63173;J3KT73;J3QL01;J3KSP2	P63173;J3KT73;J3QL01	8;6;6;3	8;6;6;3	8;6;6;3	60S ribosomal protein L38	RPL38	0.86472	1.1573	1.2604	>sp|P63173|RL38_HUMAN 60S ribosomal protein L38 OS=Homo sapiens GN=RPL38 PE=1 SV=2;>tr|J3KT73|J3KT73_HUMAN 60S ribosomal protein L38 OS=Homo sapiens GN=RPL38 PE=1 SV=1;>tr|J3QL01|J3QL01_HUMAN 60S ribosomal protein L38 OS=Homo sapiens GN=RPL38 PE=1 SV=1	4	8	8	8	57.1	57.1	57.1	8.2178	70	70;64;67;21	0	0.86472	1.4411	13.896	12	0	Median	1.1573	1.744	9.6748	12	0	Median	1.2604	1.0737	8.5317	12	0	Median	12780000000	4086100000	3773300000	4920700000				177	153;433;551;647;816;1180;1181;1182	True;True;True;True;True;True;True;True
P05204	P05204	2	2	2	Non-histone chromosomal protein HMG-17	HMGN2	0.88482	0.69099	0.76308	>sp|P05204|HMGN2_HUMAN Non-histone chromosomal protein HMG-17 OS=Homo sapiens GN=HMGN2 PE=1 SV=3	1	2	2	2	34.4	34.4	34.4	9.3926	90	90	0	0.88482	1.4355	11.101	2	1	Median	0.69099	1.0503	9.1265	2	1	Median	0.76308	0.67484	23.5	2	1	Median	299170000	110490000	97798000	90876000				106	22;975	True;True
P38646;D6RJI2;D6RA73	P38646	6;2;1	6;2;1	6;2;1	Stress-70 protein, mitochondrial	HSPA9	0.78741	1.0677	1.1258	>sp|P38646|GRP75_HUMAN Stress-70 protein, mitochondrial OS=Homo sapiens GN=HSPA9 PE=1 SV=2	3	6	6	6	9.7	9.7	9.7	73.68	679	679;95;62	0	0.78741	1.4345	12.679	5	0	Median	1.0677	1.4109	24.151	5	0	Median	1.1258	0.96664	17.238	5	0	Median	331890000	116140000	88110000	127640000				138	139;535;779;849;1087;1114	True;True;True;True;True;True
Q5VTL8;Q5VTL8-2	Q5VTL8;Q5VTL8-2	2;1	2;1	2;1	Pre-mRNA-splicing factor 38B	PRPF38B	0.81617	0.68172	0.88618	>sp|Q5VTL8|PR38B_HUMAN Pre-mRNA-splicing factor 38B OS=Homo sapiens GN=PRPF38B PE=1 SV=1;>sp|Q5VTL8-2|PR38B_HUMAN Isoform 2 of Pre-mRNA-splicing factor 38B OS=Homo sapiens GN=PRPF38B	2	2	2	2	4.9	4.9	4.9	64.467	546	546;190	0	0.81617	1.3653	2.5098	2	0	Median	0.68172	1.0513	7.054	2	0	Median	0.88618	0.81135	0.53508	2	0	Median	125190000	44968000	43236000	36983000				206	155;1031	True;True
Q9NWB6;Q9NWB6-3;Q9NWB6-2;X6R9F1	Q9NWB6;Q9NWB6-3;Q9NWB6-2	4;3;3;1	4;3;3;1	4;3;3;1	Arginine and glutamate-rich protein 1	ARGLU1	0.79399	0.92243	1.1454	>sp|Q9NWB6|ARGL1_HUMAN Arginine and glutamate-rich protein 1 OS=Homo sapiens GN=ARGLU1 PE=1 SV=1;>sp|Q9NWB6-3|ARGL1_HUMAN Isoform 3 of Arginine and glutamate-rich protein 1 OS=Homo sapiens GN=ARGLU1;>sp|Q9NWB6-2|ARGL1_HUMAN Isoform 2 of Arginine and glutam	4	4	4	4	11.4	11.4	11.4	33.216	273	273;198;273;142	0	0.79399	1.3624	9.428	3	0	Median	0.92243	1.4157	13.139	3	0	Median	1.1454	0.9498	7.2185	3	0	Median	477300000	182870000	134360000	160060000				228	584;639;804;846	True;True;True;True
P62851	P62851	5	5	5	40S ribosomal protein S25	RPS25	0.83237	0.71775	0.8485	>sp|P62851|RS25_HUMAN 40S ribosomal protein S25 OS=Homo sapiens GN=RPS25 PE=1 SV=1	1	5	5	5	23.2	23.2	23.2	13.742	125	125	0	0.83237	1.3489	9.8288	6	0	Median	0.71775	1.0442	20.342	6	0	Median	0.8485	0.72539	12.816	6	0	Median	1662000000	637540000	545200000	479250000				172	16;94;164;672;1117	True;True;True;True;True
P08107;P08107-2;V9GZ37;P34931	P08107;P08107-2;V9GZ37	30;28;22;8	30;28;22;8	21;19;15;4	Heat shock 70 kDa protein 1A/1B	HSPA1A	0.75122	1.1023	1.481	>sp|P08107|HSP71_HUMAN Heat shock 70 kDa protein 1A/1B OS=Homo sapiens GN=HSPA1A PE=1 SV=5;>sp|P08107-2|HSP71_HUMAN Isoform 2 of Heat shock 70 kDa protein 1A/1B OS=Homo sapiens GN=HSPA1A;>tr|V9GZ37|V9GZ37_HUMAN Heat shock 70 kDa protein 1A/1B OS=Homo sapie	4	30	30	21	49.3	49.3	37	70.051	641	641;586;476;641	0	0.75122	1.345	21.634	26	0	Median	1.1023	1.7464	20.769	26	0	Median	1.481	1.2551	20.532	26	0	Median	7840400000	2601900000	1919400000	3319100000				113	91;98;103;132;141;174;228;277;279;334;412;458;510;597;662;707;708;726;727;732;759;760;767;820;835;854;940;1024;1116;1170	True;True;True;True;True;True;True;True;True;True;True;True;True;True;True;True;True;True;True;True;True;True;True;True;True;True;True;True;True;True
H3BNT7;H3BTM8;P51665;H3BQV2	H3BNT7;H3BTM8;P51665;H3BQV2	2;2;2;1	2;2;2;1	2;2;2;1	26S proteasome non-ATPase regulatory subunit 7	PSMD7	0.73454	0.7987	1.0574	>tr|H3BNT7|H3BNT7_HUMAN 26S proteasome non-ATPase regulatory subunit 7 OS=Homo sapiens GN=PSMD7 PE=1 SV=1;>tr|H3BTM8|H3BTM8_HUMAN 26S proteasome non-ATPase regulatory subunit 7 OS=Homo sapiens GN=PSMD7 PE=1 SV=1;>sp|P51665|PSMD7_HUMAN 26S proteasome non-AT	4	2	2	2	23.2	23.2	23.2	20.064	177	177;198;324;43	0	0.73454	1.337	31.491	2	0	Median	0.7987	1.2598	17.309	2	0	Median	1.0574	0.87772	17.174	2	0	Median	92361000	25696000	36085000	30580000				75	982;1141	True;True
A0A087WZK9;O15372;B3KS98;E5RJT0	A0A087WZK9;O15372;B3KS98;E5RJT0	2;2;2;1	2;2;2;1	2;2;2;1	Eukaryotic translation initiation factor 3 subunit H	EIF3H;EIF3S3	0.8119	1.0699	1.2293	>tr|A0A087WZK9|A0A087WZK9_HUMAN Eukaryotic translation initiation factor 3 subunit H OS=Homo sapiens GN=EIF3H PE=4 SV=1;>sp|O15372|EIF3H_HUMAN Eukaryotic translation initiation factor 3 subunit H OS=Homo sapiens GN=EIF3H PE=1 SV=1;>tr|B3KS98|B3KS98_HUMAN E	4	2	2	2	8.3	8.3	8.3	39.589	349	349;352;366;244	0	0.8119	1.3144	8.8562	4	3	Median	1.0699	1.6263	33.201	4	3	Median	1.2293	1.0872	22.71	4	3	Median	267030000	90105000	78962000	97964000				10	213;853	True;True
Q9BUQ8;F8VVA2	Q9BUQ8;F8VVA2	2;1	2;1	2;1	Probable ATP-dependent RNA helicase DDX23	DDX23	0.79875	1.084	1.1409	>sp|Q9BUQ8|DDX23_HUMAN Probable ATP-dependent RNA helicase DDX23 OS=Homo sapiens GN=DDX23 PE=1 SV=3;>tr|F8VVA2|F8VVA2_HUMAN Probable ATP-dependent RNA helicase DDX23 (Fragment) OS=Homo sapiens GN=DDX23 PE=1 SV=1	2	2	2	2	2.8	2.8	2.8	95.581	820	820;182	0	0.79875	1.295	9.4981	2	0	Median	1.084	1.5995	11.524	2	0	Median	1.1409	0.99694	3.9767	2	0	Median	37346000	13056000	10913000	13378000				226	92;438	True;True
P84090;G3V279	P84090;G3V279	7;4	7;4	7;4	Enhancer of rudimentary homolog	ERH	0.81664	1.5242	1.8828	>sp|P84090|ERH_HUMAN Enhancer of rudimentary homolog OS=Homo sapiens GN=ERH PE=1 SV=1;>tr|G3V279|G3V279_HUMAN Enhancer of rudimentary homolog OS=Homo sapiens GN=ERH PE=1 SV=1	2	7	7	7	55.8	55.8	55.8	12.259	104	104;71	0	0.81664	1.2915	16.892	11	0	Median	1.5242	2.2693	9.1449	11	0	Median	1.8828	1.6453	8.692	11	0	Median	1959000000	572190000	459590000	927210000				184	28;29;30;728;882;883;1029	True;True;True;True;True;True;True
O95881	O95881	4	4	4	Thioredoxin domain-containing protein 12	TXNDC12	0.7681	0.96827	1.2915	>sp|O95881|TXD12_HUMAN Thioredoxin domain-containing protein 12 OS=Homo sapiens GN=TXNDC12 PE=1 SV=1	1	4	4	4	22.1	22.1	22.1	19.206	172	172	0	0.7681	1.2827	14.691	4	0	Median	0.96827	1.4736	9.6814	4	0	Median	1.2915	1.1055	13.313	4	0	Median	633300000	218110000	179340000	235840000				101	476;553;697;1163	True;True;True;True
Q9BUA3	Q9BUA3	2	2	2	Uncharacterized protein C11orf84	C11orf84	0.83823	0.74258	1.0258	>sp|Q9BUA3|CK084_HUMAN Uncharacterized protein C11orf84 OS=Homo sapiens GN=C11orf84 PE=1 SV=3	1	2	2	2	9.4	9.4	9.4	41.036	381	381	0	0.83823	1.2822	5.4899	3	2	Median	0.74258	1.1002	9.4818	3	2	Median	1.0258	0.88009	9.8958	3	2	Median	195120000	82085000	58740000	54295000				225	878;917	True;True
P68363;P68366-2;P68366;P68363-2;F8VVB9;F8VQQ4;C9JDS9;F8VRZ4;F8VS66;F8VX09;F8VWV9;C9JEV8;C9JQ00;C9JJQ8;F8VXZ7;F8VRK0;F8W0F6;A6NHL2-2;A6NHL2	P68363;P68366-2;P68366;P68363-2;F8VVB9	13;11;11;10;7;6;5;4;4;3;3;3;3;3;1;1;1;1;1	13;11;11;10;7;6;5;4;4;3;3;3;3;3;1;1;1;1;1	1;1;1;1;0;0;0;0;0;0;0;0;0;0;0;0;0;0;0	Tubulin alpha-1B chain;Tubulin alpha-4A chain	TUBA1B;TUBA4A	0.76603	1.0504	1.3295	>sp|P68363|TBA1B_HUMAN Tubulin alpha-1B chain OS=Homo sapiens GN=TUBA1B PE=1 SV=1;>sp|P68366-2|TBA4A_HUMAN Isoform 2 of Tubulin alpha-4A chain OS=Homo sapiens GN=TUBA4A;>sp|P68366|TBA4A_HUMAN Tubulin alpha-4A chain OS=Homo sapiens GN=TUBA4A PE=1 SV=1;>sp|P	19	13	13	1	40.6	40.6	2.9	50.151	451	451;433;448;335;247;219;156;112;130;75;81;153;180;198;26;49;231;406;446	0	0.76603	1.2682	13.854	15	0	Median	1.0504	1.5798	7.4594	15	0	Median	1.3295	1.1185	16.803	15	0	Median	4755700000	1703800000	1304800000	1747000000				180	112;124;219;449;645;695;747;801;802;891;1001;1064;1183	True;True;True;True;True;True;True;True;True;True;True;True;True
B0QYA8;B0QYA6;B0QYA7;B0QYA5;O15371-2;O15371-3;O15371	B0QYA8;B0QYA6;B0QYA7;B0QYA5;O15371-2;O15371-3;O15371	1;1;1;1;1;1;1	1;1;1;1;1;1;1	1;1;1;1;1;1;1	Eukaryotic translation initiation factor 3 subunit D	EIF3D	0.73187	0.82206	1.1232	>tr|B0QYA8|B0QYA8_HUMAN Eukaryotic translation initiation factor 3 subunit D (Fragment) OS=Homo sapiens GN=EIF3D PE=1 SV=1;>tr|B0QYA6|B0QYA6_HUMAN Eukaryotic translation initiation factor 3 subunit D (Fragment) OS=Homo sapiens GN=EIF3D PE=1 SV=1;>tr|B0QYA7	7	1	1	1	10.6	10.6	10.6	14.476	123	123;173;186;269;499;533;548	0.0041494	0.73187	1.2558	2.3978	2	2	Median	0.82206	1.2616	13.223	2	2	Median	1.1232	0.99084	10.826	2	2	Median	135110000	48627000	39862000	46617000				19	1034	True
Q99613-2;Q99613;B5ME19;H3BTY8;H3BPE3;H3BPE4	Q99613-2;Q99613;B5ME19	4;4;4;1;1;1	4;4;4;1;1;1	4;4;4;1;1;1	Eukaryotic translation initiation factor 3 subunit C;Eukaryotic translation initiation factor 3 subunit C-like protein	EIF3C;EIF3CL	0.68857	0.83923	1.2376	>sp|Q99613-2|EIF3C_HUMAN Isoform 2 of Eukaryotic translation initiation factor 3 subunit C OS=Homo sapiens GN=EIF3C;>sp|Q99613|EIF3C_HUMAN Eukaryotic translation initiation factor 3 subunit C OS=Homo sapiens GN=EIF3C PE=1 SV=1;>sp|B5ME19|EIFCL_HUMAN Eukary	6	4	4	4	5.3	5.3	5.3	104.1	903	903;913;914;80;133;148	0	0.68857	1.2535	11.563	3	0	Median	0.83923	1.288	27.714	3	0	Median	1.2376	1.0917	32.455	3	0	Median	125620000	41898000	41230000	42490000				24	59;142;893;1142	True;True;True;True
Q9Y383;Q9Y383-3;Q9Y383-2;Q96HJ9-2;B8ZZ10;A8MYV2;Q9NQ29-2;Q9NQ29-3;Q9NQ29;V9GZ75;F8WEU3;B8ZZ09	Q9Y383;Q9Y383-3;Q9Y383-2;Q96HJ9-2	10;9;9;9;3;3;3;3;3;1;1;1	10;9;9;9;3;3;3;3;3;1;1;1	10;9;9;9;3;3;3;3;3;1;1;1	Putative RNA-binding protein Luc7-like 2	LUC7L2	0.72371	0.73593	0.94998	>sp|Q9Y383|LC7L2_HUMAN Putative RNA-binding protein Luc7-like 2 OS=Homo sapiens GN=LUC7L2 PE=1 SV=2;>sp|Q9Y383-3|LC7L2_HUMAN Isoform 3 of Putative RNA-binding protein Luc7-like 2 OS=Homo sapiens GN=LUC7L2;>sp|Q9Y383-2|LC7L2_HUMAN Isoform 2 of Putative RNA-	12	10	10	10	30.4	30.4	30.4	46.513	392	392;389;391;458;182;272;325;354;371;54;83;84	0	0.72371	1.2467	9.6518	8	0	Median	0.73593	1.038	19.383	8	0	Median	0.94998	0.80053	11.451	8	0	Median	1029200000	413090000	301990000	314110000				240	79;201;585;633;766;881;1044;1055;1068;1069	True;True;True;True;True;True;True;True;True;True
P23284	P23284	11	11	11	Peptidyl-prolyl cis-trans isomerase B	PPIB	0.75317	0.75579	0.98515	>sp|P23284|PPIB_HUMAN Peptidyl-prolyl cis-trans isomerase B OS=Homo sapiens GN=PPIB PE=1 SV=2	1	11	11	11	53.2	53.2	53.2	23.742	216	216	0	0.75317	1.2371	5.3547	14	0	Median	0.75579	1.116	13.473	14	0	Median	0.98515	0.87519	12.371	14	0	Median	4784200000	1891100000	1426900000	1466300000				125	165;187;413;435;436;444;895;970;1026;1075;1076	True;True;True;True;True;True;True;True;True;True;True
Q71UM5;P42677;H0YMV8;C9J1C5;Q5T4L4;C9JLI6	Q71UM5;P42677;H0YMV8;C9J1C5;Q5T4L4;C9JLI6	2;2;2;1;1;1	2;2;2;1;1;1	2;2;2;1;1;1	40S ribosomal protein S27-like;40S ribosomal protein S27	RPS27L;RPS27	0.73477	0.99891	1.3665	>sp|Q71UM5|RS27L_HUMAN 40S ribosomal protein S27-like OS=Homo sapiens GN=RPS27L PE=1 SV=3;>sp|P42677|RS27_HUMAN 40S ribosomal protein S27 OS=Homo sapiens GN=RPS27 PE=1 SV=3;>tr|H0YMV8|H0YMV8_HUMAN 40S ribosomal protein S27 OS=Homo sapiens GN=RPS27L PE=1 SV	6	2	2	2	25	25	25	9.4771	84	84;84;100;52;66;97	0	0.73477	1.2277	26.156	2	0	Median	0.99891	1.486	9.3498	2	0	Median	1.3665	1.1509	7.9829	2	0	Median	329290000	124700000	84391000	120200000				72	696;714	True;True
P40227;P40227-2;Q92526-3;Q92526	P40227;P40227-2	10;8;1;1	10;8;1;1	10;8;1;1	T-complex protein 1 subunit zeta	CCT6A	0.70185	0.79228	1.2553	>sp|P40227|TCPZ_HUMAN T-complex protein 1 subunit zeta OS=Homo sapiens GN=CCT6A PE=1 SV=3;>sp|P40227-2|TCPZ_HUMAN Isoform 2 of T-complex protein 1 subunit zeta OS=Homo sapiens GN=CCT6A	4	10	10	10	22.8	22.8	22.8	58.024	531	531;486;493;530	0	0.70185	1.2134	27.902	6	0	Median	0.79228	1.1615	27.103	6	0	Median	1.2553	1.0741	24.053	6	0	Median	639700000	295470000	144240000	200000000				140	88;214;239;341;394;461;462;780;1041;1081	True;True;True;True;True;True;True;True;True;True
Q13347;Q5TFK1	Q13347	4;1	4;1	4;1	Eukaryotic translation initiation factor 3 subunit I	EIF3I	0.73686	0.79667	1.1285	>sp|Q13347|EIF3I_HUMAN Eukaryotic translation initiation factor 3 subunit I OS=Homo sapiens GN=EIF3I PE=1 SV=1	2	4	4	4	15.7	15.7	15.7	36.501	325	325;125	0	0.73686	1.2122	8.8516	4	0	Median	0.79667	1.1284	5.7775	4	0	Median	1.1285	0.9521	7.7007	4	0	Median	352210000	145570000	105900000	100740000				194	336;410;619;955	True;True;True;True
P68371;P04350;Q13509-2;Q3ZCM7;M0R2D3;A0A075B736;Q5SQY0;I3L2F9;A6NNZ2;M0QY85;K7ESM5;Q9BUF5;M0R0X0;M0QY37;M0QX14;M0QZL7;M0QYM7;M0R278;G3V2A3;Q9H4B7;CON__ENSEMBL:ENSBTAP00000025008;M0R042;M0R2T4;M0R1I1;A0A075B724	P68371;P04350	20;15;9;7;6;6;6;6;6;5;5;5;4;4;4;4;4;4;4;4;4;3;2;1;1	20;15;9;7;6;6;6;6;6;5;5;5;4;4;4;4;4;4;4;4;4;3;2;1;1	5;4;0;1;3;0;0;0;0;4;0;0;4;4;4;3;3;3;0;0;0;2;2;0;1	Tubulin beta-4B chain;Tubulin beta-4A chain	TUBB4B;TUBB4A	0.7137	0.94121	1.2869	>sp|P68371|TBB4B_HUMAN Tubulin beta-4B chain OS=Homo sapiens GN=TUBB4B PE=1 SV=1;>sp|P04350|TBB4A_HUMAN Tubulin beta-4A chain OS=Homo sapiens GN=TUBB4A PE=1 SV=2	25	20	20	5	56.9	56.9	16.4	49.83	445	445;444;378;444;155;407;410;410;444;107;338;446;103;109;110;158;161;167;189;451;536;144;104;74;119	0	0.7137	1.195	13.621	15	0	Median	0.94121	1.4073	19.609	15	0	Median	1.2869	1.1007	13.194	15	0	Median	3638900000	1294600000	992250000	1352100000				181	73;118;223;258;298;313;339;340;490;494;500;503;554;594;632;701;721;754;874;1179	True;True;True;True;True;True;True;True;True;True;True;True;True;True;True;True;True;True;True;True
P62273;P62273-2;A0A087WTT6	P62273;P62273-2;A0A087WTT6	2;2;1	2;2;1	2;2;1	40S ribosomal protein S29	RPS29	0.65547	0.66373	1.0298	>sp|P62273|RS29_HUMAN 40S ribosomal protein S29 OS=Homo sapiens GN=RPS29 PE=1 SV=2;>sp|P62273-2|RS29_HUMAN Isoform 2 of 40S ribosomal protein S29 OS=Homo sapiens GN=RPS29;>tr|A0A087WTT6|A0A087WTT6_HUMAN 40S ribosomal protein S29 OS=Homo sapiens GN=RPS29 PE	3	2	2	2	32.1	32.1	32.1	6.6767	56	56;67;53	0	0.65547	1.1937	3.8934	3	0	Median	0.66373	1.0544	9.8874	3	0	Median	1.0298	0.85474	6.1079	3	0	Median	577250000	245220000	163510000	168510000				164	338;1164	True;True
Q8WVK2;B8ZZ98	Q8WVK2	3;1	3;1	3;1	U4/U6.U5 small nuclear ribonucleoprotein 27 kDa protein	SNRNP27	0.73311	0.66873	0.89467	>sp|Q8WVK2|SNR27_HUMAN U4/U6.U5 small nuclear ribonucleoprotein 27 kDa protein OS=Homo sapiens GN=SNRNP27 PE=1 SV=1	2	3	3	3	17.4	17.4	17.4	18.86	155	155;158	0	0.73311	1.1894	16.936	3	0	Median	0.66873	0.95328	5.306	3	0	Median	0.89467	0.79122	8.9872	3	0	Median	382710000	150610000	119380000	112720000				215	570;666;1046	True;True;True
P55081	P55081	2	2	2	Microfibrillar-associated protein 1	MFAP1	0.72763	0.66327	0.78455	>sp|P55081|MFAP1_HUMAN Microfibrillar-associated protein 1 OS=Homo sapiens GN=MFAP1 PE=1 SV=2	1	2	2	2	7.5	7.5	7.5	51.958	439	439	0	0.72763	1.1785	61.444	2	0	Median	0.66327	0.96927	23.952	2	0	Median	0.78455	0.68172	30.936	2	0	Median	240710000	82170000	89360000	69181000				151	60;154	True;True
P60228;E5RIT4;H0YBR5;E5RGA2	P60228;E5RIT4;H0YBR5	3;2;2;1	3;2;2;1	3;2;2;1	Eukaryotic translation initiation factor 3 subunit E	EIF3E	0.64442	0.70552	1.0509	>sp|P60228|EIF3E_HUMAN Eukaryotic translation initiation factor 3 subunit E OS=Homo sapiens GN=EIF3E PE=1 SV=1;>tr|E5RIT4|E5RIT4_HUMAN Eukaryotic translation initiation factor 3 subunit E (Fragment) OS=Homo sapiens GN=EIF3E PE=1 SV=1;>tr|H0YBR5|H0YBR5_HUMA	4	3	3	3	7	7	7	52.22	445	445;75;171;352	0	0.64442	1.1747	20.666	3	1	Median	0.70552	0.98776	14.998	3	1	Median	1.0509	0.87161	10.984	3	1	Median	173490000	79924000	43225000	50338000				154	753;808;1099	True;True;True
Q99460-2;Q99460;A0A087WW66;H7BZR6;H7C378;C9J9M4	Q99460-2;Q99460;A0A087WW66	3;3;3;1;1;1	3;3;3;1;1;1	3;3;3;1;1;1	26S proteasome non-ATPase regulatory subunit 1	PSMD1	0.64525	0.85587	1.3508	>sp|Q99460-2|PSMD1_HUMAN Isoform 2 of 26S proteasome non-ATPase regulatory subunit 1 OS=Homo sapiens GN=PSMD1;>sp|Q99460|PSMD1_HUMAN 26S proteasome non-ATPase regulatory subunit 1 OS=Homo sapiens GN=PSMD1 PE=1 SV=2;>tr|A0A087WW66|A0A087WW66_HUMAN 26S prote	6	3	3	3	4.6	4.6	4.6	102.26	922	922;953;953;164;192;203	0	0.64525	1.174	23.44	3	0	Median	0.85587	1.2004	6.6421	3	0	Median	1.3508	1.1215	6.2623	3	0	Median	119460000	45737000	33438000	40284000				6	21;786;1124	True;True;True
K7EMH1;K7ERI7;P35268;K7EP65;K7EKS7;K7ELC4;K7EJT5	K7EMH1;K7ERI7;P35268;K7EP65;K7EKS7;K7ELC4	3;3;3;2;2;2;1	3;3;3;2;2;2;1	3;3;3;2;2;2;1	60S ribosomal protein L22	RPL22	0.67172	0.60339	0.94074	>tr|K7EMH1|K7EMH1_HUMAN 60S ribosomal protein L22 (Fragment) OS=Homo sapiens GN=RPL22 PE=1 SV=1;>tr|K7ERI7|K7ERI7_HUMAN 60S ribosomal protein L22 OS=Homo sapiens GN=RPL22 PE=1 SV=1;>sp|P35268|RL22_HUMAN 60S ribosomal protein L22 OS=Homo sapiens GN=RPL22 PE	7	3	3	3	27	27	27	10.422	89	89;95;128;48;53;79;47	0	0.67172	1.1526	30.532	3	1	Median	0.60339	0.92369	9.0948	3	1	Median	0.94074	0.82986	32.021	3	1	Median	371300000	146130000	131680000	93480000				84	516;517;1132	True;True;True
Q9Y2W1	Q9Y2W1	10	9	9	Thyroid hormone receptor-associated protein 3	THRAP3	0.64993	1.7078	2.3167	>sp|Q9Y2W1|TR150_HUMAN Thyroid hormone receptor-associated protein 3 OS=Homo sapiens GN=THRAP3 PE=1 SV=2	1	10	9	9	12.1	11	11	108.66	955	955	0	0.64993	1.1513	38.894	8	0	Median	1.7078	2.5741	19.388	8	0	Median	2.3167	1.9636	34.346	8	0	Median	762490000	199440000	189240000	373810000				239	209;216;366;567;873;887;922;932;1171;1172	False;True;True;True;True;True;True;True;True;True
M0R0F0;P46782;M0R0R2;M0QZN2	M0R0F0;P46782;M0R0R2;M0QZN2	6;6;6;5	6;6;6;5	6;6;6;5	40S ribosomal protein S5;40S ribosomal protein S5, N-terminally processed	RPS5	0.73306	0.75481	1.0806	>tr|M0R0F0|M0R0F0_HUMAN 40S ribosomal protein S5 (Fragment) OS=Homo sapiens GN=RPS5 PE=1 SV=1;>sp|P46782|RS5_HUMAN 40S ribosomal protein S5 OS=Homo sapiens GN=RPS5 PE=1 SV=4;>tr|M0R0R2|M0R0R2_HUMAN 40S ribosomal protein S5 OS=Homo sapiens GN=RPS5 PE=1 SV=1	4	6	6	6	28	28	28	22.391	200	200;204;225;134	0	0.73306	1.1471	16.925	4	0	Median	0.75481	1.0811	12.919	4	0	Median	1.0806	0.93088	13.501	4	0	Median	1473500000	593770000	430570000	449190000				87	369;527;784;785;995;1106	True;True;True;True;True;True
O43242;O43242-2;H0YGV8	O43242;O43242-2	5;4;2	5;4;2	5;4;2	26S proteasome non-ATPase regulatory subunit 3	PSMD3	0.67921	0.73396	1.1228	>sp|O43242|PSMD3_HUMAN 26S proteasome non-ATPase regulatory subunit 3 OS=Homo sapiens GN=PSMD3 PE=1 SV=2;>sp|O43242-2|PSMD3_HUMAN Isoform 2 of 26S proteasome non-ATPase regulatory subunit 3 OS=Homo sapiens GN=PSMD3	3	5	5	5	11.4	11.4	11.4	60.977	534	534;356;117	0	0.67921	1.1374	10.473	4	0	Median	0.73396	1.1122	5.1255	4	0	Median	1.1228	0.96104	4.885	4	0	Median	165620000	69718000	48877000	47020000				93	63;380;950;954;1145	True;True;True;True;True
O95400	O95400	2	2	2	CD2 antigen cytoplasmic tail-binding protein 2	CD2BP2	0.62194	0.76975	1.2148	>sp|O95400|CD2B2_HUMAN CD2 antigen cytoplasmic tail-binding protein 2 OS=Homo sapiens GN=CD2BP2 PE=1 SV=1	1	2	2	2	7	7	7	37.646	341	341	0	0.62194	1.1325	22.047	2	1	Median	0.76975	1.2153	10.262	2	1	Median	1.2148	1.0083	14.28	2	1	Median	94986000	33051000	22940000	38995000				100	355;703	True;True
P47813;X6RAC9;O14602;A6NJH9	P47813;X6RAC9;O14602	7;6;6;3	7;6;6;3	7;6;6;3	Eukaryotic translation initiation factor 1A, X-chromosomal;Eukaryotic translation initiation factor 1A, Y-chromosomal	EIF1AX;EIF1AY	0.6736	0.61817	0.95633	>sp|P47813|IF1AX_HUMAN Eukaryotic translation initiation factor 1A, X-chromosomal OS=Homo sapiens GN=EIF1AX PE=1 SV=2;>tr|X6RAC9|X6RAC9_HUMAN Eukaryotic translation initiation factor 1A, X-chromosomal OS=Homo sapiens GN=EIF1AX PE=1 SV=1;>sp|O14602|IF1AY_HU	4	7	7	7	49.3	49.3	49.3	16.46	144	144;116;144;127	0	0.6736	1.1155	17.483	10	0	Median	0.61817	0.94416	11.883	10	0	Median	0.95633	0.82857	15.655	10	0	Median	2486400000	1079000000	710310000	697120000				143	123;197;237;577;604;1143;1184	True;True;True;True;True;True;True
K7ENG2;P26368-2;P26368	K7ENG2;P26368-2;P26368	1;1;1	1;1;1	1;1;1	Splicing factor U2AF 65 kDa subunit	U2AF2	0.64511	0.39881	0.61821	>tr|K7ENG2|K7ENG2_HUMAN Splicing factor U2AF 65 kDa subunit OS=Homo sapiens GN=U2AF2 PE=1 SV=1;>sp|P26368-2|U2AF2_HUMAN Isoform 2 of Splicing factor U2AF 65 kDa subunit OS=Homo sapiens GN=U2AF2;>sp|P26368|U2AF2_HUMAN Splicing factor U2AF 65 kDa subunit OS=	3	1	1	1	5.9	5.9	5.9	33.901	307	307;471;475	0.0046512	0.64511	1.107	38.793	2	2	Median	0.39881	0.61206	10.104	2	2	Median	0.61821	0.54534	28.689	2	2	Median	123020000	54905000	41920000	26200000				85	885	True
P98175-4;P98175-3;P98175-2;P98175	P98175-4;P98175-3;P98175-2;P98175	2;2;2;2	2;2;2;2	2;2;2;2	RNA-binding protein 10	RBM10	0.62521	0.86161	1.681	>sp|P98175-4|RBM10_HUMAN Isoform 4 of RNA-binding protein 10 OS=Homo sapiens GN=RBM10;>sp|P98175-3|RBM10_HUMAN Isoform 3 of RNA-binding protein 10 OS=Homo sapiens GN=RBM10;>sp|P98175-2|RBM10_HUMAN Isoform 2 of RNA-binding protein 10 OS=Homo sapiens GN=RBM1	4	2	2	2	3.2	3.2	3.2	94.369	852	852;853;929;930	0	0.62521	1.1056	2.4913	2	0	Median	0.86161	1.3424	18.42	2	0	Median	1.681	1.4381	12.476	2	0	Median	114940000	46653000	25975000	42313000				185	320;864	True;True
M0QX76;M0R1M5;M0R3H0;M0R210;P62249;A0A087WZ27;Q6IPX4	M0QX76;M0R1M5;M0R3H0;M0R210;P62249;A0A087WZ27;Q6IPX4	2;2;2;2;2;1;1	2;2;2;2;2;1;1	2;2;2;2;2;1;1	40S ribosomal protein S16	RPS16	0.70294	0.66613	0.88963	>tr|M0QX76|M0QX76_HUMAN 40S ribosomal protein S16 (Fragment) OS=Homo sapiens GN=RPS16 PE=1 SV=1;>tr|M0R1M5|M0R1M5_HUMAN 40S ribosomal protein S16 (Fragment) OS=Homo sapiens GN=RPS16 PE=1 SV=1;>tr|M0R3H0|M0R3H0_HUMAN 40S ribosomal protein S16 OS=Homo sapien	7	2	2	2	36	36	36	5.5575	50	50;85;100;129;146;146;152	0	0.70294	1.0762	0.59987	2	0	Median	0.66613	0.93761	0.12364	2	0	Median	0.88963	0.76646	16.375	2	0	Median	55344000	24582000	16772000	13991000				86	77;655	True;True
P35637-2;P35637;H3BPE7	P35637-2;P35637;H3BPE7	2;2;2	2;2;2	1;1;1	RNA-binding protein FUS	FUS	0.67677	0.66071	0.9743	>sp|P35637-2|FUS_HUMAN Isoform Short of RNA-binding protein FUS OS=Homo sapiens GN=FUS;>sp|P35637|FUS_HUMAN RNA-binding protein FUS OS=Homo sapiens GN=FUS PE=1 SV=1;>tr|H3BPE7|H3BPE7_HUMAN RNA-binding protein FUS OS=Homo sapiens GN=FUS PE=1 SV=1	3	2	2	1	5.9	5.9	3.2	53.354	525	525;526;527	0	0.67677	1.0664	24.046	2	0	Median	0.66071	0.9641	15.429	2	0	Median	0.9743	0.84927	6.4536	2	0	Median	382170000	156360000	110530000	115290000				76	12;319	True;True
Q14011;K7ENX8;K7ELV6;K7EJV5;K7ELT6;K7EJV1;K7EMY9;K7EPM4;K7ER40;K7EQR7;Q14011-2;D6W5Y5;K7EQX4;K7ENN6;K7EIF7;K7EQL0	Q14011;K7ENX8;K7ELV6;K7EJV5;K7ELT6;K7EJV1;K7EMY9;K7EPM4;K7ER40;K7EQR7;Q14011-2;D6W5Y5	4;3;3;3;3;3;3;3;3;3;3;3;1;1;1;1	4;3;3;3;3;3;3;3;3;3;3;3;1;1;1;1	4;3;3;3;3;3;3;3;3;3;3;3;1;1;1;1	Cold-inducible RNA-binding protein	CIRBP	0.65745	0.56278	0.95192	>sp|Q14011|CIRBP_HUMAN Cold-inducible RNA-binding protein OS=Homo sapiens GN=CIRBP PE=1 SV=1;>tr|K7ENX8|K7ENX8_HUMAN Cold-inducible RNA-binding protein (Fragment) OS=Homo sapiens GN=CIRBP PE=1 SV=2;>tr|K7ELV6|K7ELV6_HUMAN Cold-inducible RNA-binding protein	16	4	4	4	28.5	28.5	28.5	18.648	172	172;80;89;105;135;149;159;168;174;202;263;297;32;38;60;79	0	0.65745	1.0653	26.75	3	1	Plateau	0.56278	0.95631	15.774	3	1	Median	0.95192	0.83972	21.809	3	1	Median	218880000	102960000	57802000	58120000				199	184;621;1166;1167	True;True;True;True
Q9Y2H1;Q9Y2H1-2;I3L0D0;F5GY51;F5H7Z3	Q9Y2H1;Q9Y2H1-2	6;4;2;2;1	2;1;1;1;1	2;1;1;1;1	Serine/threonine-protein kinase 38-like	STK38L	0.65588	0.71754	1.125	>sp|Q9Y2H1|ST38L_HUMAN Serine/threonine-protein kinase 38-like OS=Homo sapiens GN=STK38L PE=1 SV=3;>sp|Q9Y2H1-2|ST38L_HUMAN Isoform 2 of Serine/threonine-protein kinase 38-like OS=Homo sapiens GN=STK38L	5	6	2	2	10.3	4.5	4.5	54.002	464	464;371;89;131;94	0	0.65588	1.0628	5.2102	2	0	Median	0.71754	1.0515	10.277	2	0	Median	1.125	0.97902	18.519	2	0	Median	130220000	48951000	36232000	45032000				237	51;250;315;628;684;685	False;True;False;True;False;False
P11142;E9PKE3;P11142-2;E9PN89;E9PNE6;A8K7Q2;P54652;E9PI65;E9PQQ4;E9PQK7;E9PK54;E9PLF4;E9PN25;E9PPY6;E9PM13;E9PS65	P11142;E9PKE3;P11142-2;E9PN89;E9PNE6	13;12;10;9;7;6;6;5;5;5;5;5;3;3;3;3	10;9;9;9;4;4;4;4;4;4;4;4;2;2;1;1	10;9;9;9;4;4;4;4;4;4;4;4;2;2;1;1	Heat shock cognate 71 kDa protein	HSPA8	0.62294	0.87	1.4166	>sp|P11142|HSP7C_HUMAN Heat shock cognate 71 kDa protein OS=Homo sapiens GN=HSPA8 PE=1 SV=1;>tr|E9PKE3|E9PKE3_HUMAN Heat shock cognate 71 kDa protein OS=Homo sapiens GN=HSPA8 PE=1 SV=1;>sp|P11142-2|HSP7C_HUMAN Isoform 2 of Heat shock cognate 71 kDa protein	16	13	10	10	23.8	19.7	19.7	70.897	646	646;627;493;312;500;410;639;168;171;178;184;187;132;137;151;223	0	0.62294	1.06	13.465	8	0	Median	0.87	1.3788	29.794	9	0	Median	1.4166	1.1861	26.646	9	0	Median	1188900000	445310000	312430000	431140000				120	99;140;457;510;598;726;765;870;926;937;1024;1028;1115	True;True;True;False;True;False;True;True;True;True;False;True;True
P11021	P11021	8	8	8	78 kDa glucose-regulated protein	HSPA5	0.65235	0.95114	1.4461	>sp|P11021|GRP78_HUMAN 78 kDa glucose-regulated protein OS=Homo sapiens GN=HSPA5 PE=1 SV=2	1	8	8	8	16.7	16.7	16.7	72.332	654	654	0	0.65235	1.0571	23.751	6	0	Median	0.95114	1.4153	9.3395	6	0	Median	1.4461	1.2756	21.54	6	0	Median	478340000	189480000	121060000	167800000				119	172;511;512;565;734;758;1125;1146	True;True;True;True;True;True;True;True
P50990-2;P50990;P50990-3;H7C4C8	P50990-2;P50990;P50990-3;H7C4C8	14;14;11;7	14;14;11;7	14;14;11;7	T-complex protein 1 subunit theta	CCT8	0.67051	0.804	1.2843	>sp|P50990-2|TCPQ_HUMAN Isoform 2 of T-complex protein 1 subunit theta OS=Homo sapiens GN=CCT8;>sp|P50990|TCPQ_HUMAN T-complex protein 1 subunit theta OS=Homo sapiens GN=CCT8 PE=1 SV=4;>sp|P50990-3|TCPQ_HUMAN Isoform 3 of T-complex protein 1 subunit theta	4	14	14	14	34.2	34.2	34.2	57.645	529	529;548;475;323	0	0.67051	1.055	11.607	12	0	Median	0.804	1.1983	31.116	12	0	Median	1.2843	1.0825	29.354	12	0	Median	1739500000	710140000	439240000	590080000				145	52;113;229;255;267;370;381;423;524;623;709;752;797;1033	True;True;True;True;True;True;True;True;True;True;True;True;True;True
Q9NXV2;H3BSS5	Q9NXV2;H3BSS5	2;1	2;1	2;1	BTB/POZ domain-containing protein KCTD5	KCTD5	0.63159	0.73722	1.1087	>sp|Q9NXV2|KCTD5_HUMAN BTB/POZ domain-containing protein KCTD5 OS=Homo sapiens GN=KCTD5 PE=1 SV=1;>tr|H3BSS5|H3BSS5_HUMAN BTB/POZ domain-containing protein KCTD5 OS=Homo sapiens GN=KCTD5 PE=1 SV=1	2	2	2	2	12	12	12	26.092	234	234;246	0	0.63159	1.0548	38.07	2	1	Median	0.73722	1.0957	38.168	2	1	Median	1.1087	0.93445	8.483	2	1	Median	222720000	92731000	65850000	64138000				230	34;230	True;True
P50991-2;P50991	P50991-2;P50991	6;6	6;6	6;6	T-complex protein 1 subunit delta	CCT4	0.68799	0.72481	1.1716	>sp|P50991-2|TCPD_HUMAN Isoform 2 of T-complex protein 1 subunit delta OS=Homo sapiens GN=CCT4;>sp|P50991|TCPD_HUMAN T-complex protein 1 subunit delta OS=Homo sapiens GN=CCT4 PE=1 SV=4	2	6	6	6	15.3	15.3	15.3	54.719	509	509;539	0	0.68799	1.0523	16.361	5	0	Median	0.72481	1.1069	9.4035	5	0	Median	1.1716	1.0043	8.9382	5	0	Median	575750000	242600000	152870000	180270000				146	90;302;342;961;1010;1074	True;True;True;True;True;True
P43686;P43686-2	P43686;P43686-2	2;1	2;1	2;1	26S protease regulatory subunit 6B	PSMC4	0.64841	0.71065	1.0752	>sp|P43686|PRS6B_HUMAN 26S protease regulatory subunit 6B OS=Homo sapiens GN=PSMC4 PE=1 SV=2;>sp|P43686-2|PRS6B_HUMAN Isoform 2 of 26S protease regulatory subunit 6B OS=Homo sapiens GN=PSMC4	2	2	2	2	4.8	4.8	4.8	47.366	418	418;387	0	0.64841	1.0509	10.622	2	0	Median	0.71065	1.0434	6.026	2	0	Median	1.0752	0.93681	1.1318	2	0	Median	71457000	23428000	20708000	27321000				141	212;641	True;True
P49368;B4DUR8;P49368-2;Q5SZX6;E9PRC8;Q5SZX9;E9PQ35;E9PM09;Q5SZW8	P49368;B4DUR8;P49368-2	12;11;11;4;3;2;1;1;1	12;11;11;4;3;2;1;1;1	12;11;11;4;3;2;1;1;1	T-complex protein 1 subunit gamma	CCT3	0.60196	0.67093	1.1224	>sp|P49368|TCPG_HUMAN T-complex protein 1 subunit gamma OS=Homo sapiens GN=CCT3 PE=1 SV=4;>tr|B4DUR8|B4DUR8_HUMAN T-complex protein 1 subunit gamma OS=Homo sapiens GN=CCT3 PE=1 SV=1;>sp|P49368-2|TCPG_HUMAN Isoform 2 of T-complex protein 1 subunit gamma OS=	9	12	12	12	28.4	28.4	28.4	60.533	545	545;500;507;276;234;161;144;154;188	0	0.60196	1.0456	15.315	10	0	Median	0.67093	1.0552	8.1813	10	0	Median	1.1224	0.98203	15.255	10	0	Median	1318600000	552710000	353270000	412580000				144	111;221;345;427;518;520;539;572;751;968;1006;1053	True;True;True;True;True;True;True;True;True;True;True;True
Q15208;H0YGN4;F5H277	Q15208	19;3;3	19;3;3	15;0;0	Serine/threonine-protein kinase 38	STK38	0.60749	0.80887	1.2168	>sp|Q15208|STK38_HUMAN Serine/threonine-protein kinase 38 OS=Homo sapiens GN=STK38 PE=1 SV=1	3	19	19	15	39.1	39.1	33.3	54.19	465	465;87;214	0	0.60749	1.0424	16.887	25	0	Median	0.80887	1.1704	27.777	25	0	Median	1.2168	1.0472	14.33	25	0	Median	8812200000	3600500000	2289400000	2922400000				202	36;51;162;163;186;274;315;442;443;522;629;684;685;740;750;918;1020;1101;1127	True;True;True;True;True;True;True;True;True;True;True;True;True;True;True;True;True;True;True
P78347-2;P78347-4;P78347-3;P78347;P78347-5;C9J6M0;A0A087WW90;Q86UP8-3;Q86UP8;Q6EKJ0	P78347-2;P78347-4;P78347-3;P78347	23;23;23;23;8;1;1;1;1;1	23;23;23;23;8;1;1;1;1;1	23;23;23;23;8;1;1;1;1;1	General transcription factor II-I	GTF2I	0.60694	0.63876	1.0229	>sp|P78347-2|GTF2I_HUMAN Isoform 2 of General transcription factor II-I OS=Homo sapiens GN=GTF2I;>sp|P78347-4|GTF2I_HUMAN Isoform 4 of General transcription factor II-I OS=Homo sapiens GN=GTF2I;>sp|P78347-3|GTF2I_HUMAN Isoform 3 of General transcription fa	10	23	23	23	26	26	26	107.97	957	957;977;978;998;274;106;437;498;949;949	0	0.60694	1.0418	15.894	15	0	Median	0.63876	0.91383	16.325	15	0	Median	1.0229	0.87696	15.922	15	0	Median	3046700000	1280900000	871440000	894350000				182	82;87;177;178;247;268;269;309;364;398;472;563;723;823;842;889;924;925;946;1014;1103;1108;1153	True;True;True;True;True;True;True;True;True;True;True;True;True;True;True;True;True;True;True;True;True;True;True
Q9Y2S6	Q9Y2S6	3	3	3	Translation machinery-associated protein 7	TMA7	0.61487	0.68432	1.1239	>sp|Q9Y2S6|TMA7_HUMAN Translation machinery-associated protein 7 OS=Homo sapiens GN=TMA7 PE=1 SV=1	1	3	3	3	37.5	37.5	37.5	7.0662	64	64	0	0.61487	1.0398	3.5582	5	0	Median	0.68432	1.0162	3.1044	5	0	Median	1.1239	1.0113	3.1152	5	0	Median	2315700000	985770000	618810000	711080000				238	8;238;357	True;True;True
O60869;O60869-2;O60869-3	O60869;O60869-2;O60869-3	9;7;7	9;7;7	9;7;7	Endothelial differentiation-related factor 1	EDF1	0.60435	0.70557	1.108	>sp|O60869|EDF1_HUMAN Endothelial differentiation-related factor 1 OS=Homo sapiens GN=EDF1 PE=1 SV=1;>sp|O60869-2|EDF1_HUMAN Isoform 2 of Endothelial differentiation-related factor 1 OS=Homo sapiens GN=EDF1;>sp|O60869-3|EDF1_HUMAN Isoform 3 of Endothelial	3	9	9	9	43.9	43.9	43.9	16.368	148	148;139;141	0	0.60435	1.0385	15.361	9	0	Median	0.70557	1.0807	17.224	9	0	Median	1.108	0.94367	6.155	9	0	Median	1044900000	464330000	264920000	315620000				94	56;161;254;348;492;600;601;783;1128	True;True;True;True;True;True;True;True;True
Q13200-3;Q13200;Q13200-2;H7C2Q3	Q13200-3;Q13200;Q13200-2	4;4;3;1	4;4;3;1	4;4;3;1	26S proteasome non-ATPase regulatory subunit 2	PSMD2	0.57385	0.73744	1.2646	>sp|Q13200-3|PSMD2_HUMAN Isoform 3 of 26S proteasome non-ATPase regulatory subunit 2 OS=Homo sapiens GN=PSMD2;>sp|Q13200|PSMD2_HUMAN 26S proteasome non-ATPase regulatory subunit 2 OS=Homo sapiens GN=PSMD2 PE=1 SV=3;>sp|Q13200-2|PSMD2_HUMAN Isoform 2 of 26S	4	4	4	4	8.1	8.1	8.1	85.605	778	778;908;749;143	0	0.57385	1.0334	18.902	4	0	Median	0.73744	1.1667	20.465	4	0	Median	1.2646	1.0827	19.335	4	0	Median	336110000	126600000	89324000	120180000				192	283;705;1004;1066	True;True;True;True
P98179	P98179	3	3	3	Putative RNA-binding protein 3	RBM3	0.56842	0.54	1.0228	>sp|P98179|RBM3_HUMAN Putative RNA-binding protein 3 OS=Homo sapiens GN=RBM3 PE=1 SV=1	1	3	3	3	23.6	23.6	23.6	17.17	157	157	0	0.56842	1.0321	5.4418	3	0	Median	0.54	0.85587	8.8016	3	0	Median	1.0228	0.84857	8.2855	3	0	Median	547600000	247750000	148130000	151720000				186	80;1193;1199	True;True;True
Q13442;F8WBW6	Q13442	9;1	9;1	9;1	28 kDa heat- and acid-stable phosphoprotein	PDAP1	0.61499	0.70642	1.0255	>sp|Q13442|HAP28_HUMAN 28 kDa heat- and acid-stable phosphoprotein OS=Homo sapiens GN=PDAP1 PE=1 SV=1	2	9	9	9	44.2	44.2	44.2	20.63	181	181;39	0	0.61499	1.0298	17.651	11	0	Median	0.70642	0.96585	17.104	11	0	Median	1.0255	0.88711	14.769	11	0	Median	2375200000	1011800000	630930000	732530000				195	97;146;248;373;545;573;574;828;1131	True;True;True;True;True;True;True;True;True
O95218-2;O95218	O95218-2;O95218	2;2	2;2	2;2	Zinc finger Ran-binding domain-containing protein 2	ZRANB2	0.56097	0.57951	1.0095	>sp|O95218-2|ZRAB2_HUMAN Isoform 2 of Zinc finger Ran-binding domain-containing protein 2 OS=Homo sapiens GN=ZRANB2;>sp|O95218|ZRAB2_HUMAN Zinc finger Ran-binding domain-containing protein 2 OS=Homo sapiens GN=ZRANB2 PE=1 SV=2	2	2	2	2	5.3	5.3	5.3	36.318	320	320;330	0	0.56097	1.0219	4.3082	2	0	Median	0.57951	0.91561	29.605	2	0	Median	1.0095	0.83767	9.2897	2	0	Median	112450000	49977000	30150000	32326000				98	128;971	True;True
Q15393;Q15393-3	Q15393;Q15393-3	3;2	3;2	3;2	Splicing factor 3B subunit 3	SF3B3	0.56593	0.6393	1.1062	>sp|Q15393|SF3B3_HUMAN Splicing factor 3B subunit 3 OS=Homo sapiens GN=SF3B3 PE=1 SV=4;>sp|Q15393-3|SF3B3_HUMAN Isoform 3 of Splicing factor 3B subunit 3 OS=Homo sapiens GN=SF3B3	2	3	3	3	3.1	3.1	3.1	135.58	1217	1217;399	0	0.56593	1.0172	40.462	3	0	Median	0.6393	1.0086	20.434	3	0	Median	1.1062	0.95293	29.943	3	0	Median	103320000	47194000	29669000	26456000				203	287;390;947	True;True;True
Q5JP53;P07437;Q5ST81;Q9BVA1;Q13885	Q5JP53;P07437;Q5ST81;Q9BVA1;Q13885	18;18;15;13;13	4;4;1;1;1	3;3;1;0;0	Tubulin beta chain;Tubulin beta-2B chain;Tubulin beta-2A chain	TUBB;TUBB2B;TUBB2A	0.56459	0.78963	1.385	>tr|Q5JP53|Q5JP53_HUMAN Tubulin beta chain OS=Homo sapiens GN=TUBB PE=1 SV=1;>sp|P07437|TBB5_HUMAN Tubulin beta chain OS=Homo sapiens GN=TUBB PE=1 SV=2;>tr|Q5ST81|Q5ST81_HUMAN Tubulin beta chain OS=Homo sapiens GN=TUBB PE=1 SV=1;>sp|Q9BVA1|TBB2B_HUMAN Tubu	5	18	4	3	54.9	16.2	12.7	47.766	426	426;444;372;445;445	0	0.56459	1.0155	4.5969	5	0	Median	0.78963	1.242	9.8944	5	0	Median	1.385	1.1479	9.6634	5	0	Median	984450000	386630000	262230000	335590000				111	54;74;258;298;312;339;340;490;500;503;509;554;594;632;701;754;874;1179	True;True;False;False;True;False;False;False;False;False;True;False;False;False;False;False;False;False
P62318-2;P62318;H3BT13	P62318-2;P62318	3;3;1	3;3;1	3;3;1	Small nuclear ribonucleoprotein Sm D3	SNRPD3	0.65356	0.71632	1.1178	>sp|P62318-2|SMD3_HUMAN Isoform 2 of Small nuclear ribonucleoprotein Sm D3 OS=Homo sapiens GN=SNRPD3;>sp|P62318|SMD3_HUMAN Small nuclear ribonucleoprotein Sm D3 OS=Homo sapiens GN=SNRPD3 PE=1 SV=1	3	3	3	3	33.3	33.3	33.3	13.291	120	120;126;62	0	0.65356	1.0149	12.031	3	1	Median	0.71632	1.0324	7.2315	3	1	Median	1.1178	0.9576	5.1156	3	1	Median	1086100000	469720000	269670000	346760000				168	292;1040;1088	True;True;True
O00231;O00231-2;J3QS13;J3QRY4	O00231;O00231-2	4;4;1;1	4;4;1;1	4;4;1;1	26S proteasome non-ATPase regulatory subunit 11	PSMD11	0.60633	0.61001	1.1103	>sp|O00231|PSD11_HUMAN 26S proteasome non-ATPase regulatory subunit 11 OS=Homo sapiens GN=PSMD11 PE=1 SV=3;>sp|O00231-2|PSD11_HUMAN Isoform 2 of 26S proteasome non-ATPase regulatory subunit 11 OS=Homo sapiens GN=PSMD11	4	4	4	4	10.2	10.2	10.2	47.463	422	422;423;90;188	0	0.60633	1.0126	22.025	4	0	Median	0.61001	0.90891	12.645	4	0	Median	1.1103	0.92147	9.9918	4	0	Median	203090000	91590000	56072000	55425000				88	1;717;1030;1113	True;True;True;True
P46783;F6U211;S4R435;Q9NQ39	P46783;F6U211;S4R435	6;5;5;1	6;5;5;1	6;5;5;1	40S ribosomal protein S10	RPS10	0.58976	0.62559	1.0908	>sp|P46783|RS10_HUMAN 40S ribosomal protein S10 OS=Homo sapiens GN=RPS10 PE=1 SV=1;>tr|F6U211|F6U211_HUMAN 40S ribosomal protein S10 OS=Homo sapiens GN=RPS10 PE=4 SV=1;>tr|S4R435|S4R435_HUMAN Protein RPS10-NUDT3 (Fragment) OS=Homo sapiens GN=RPS10-NUDT3 PE	4	6	6	6	35.8	35.8	35.8	18.898	165	165;172;286;176	0	0.58976	1.012	26.682	7	0	Median	0.62559	0.96011	21.83	7	0	Median	1.0908	0.94766	21.967	7	0	Median	782040000	338490000	209470000	234090000				142	195;196;379;418;523;855	True;True;True;True;True;True
P19338;C9JYW2;C9JLB1;C9J1H7;C9JWL1;H7BY16	P19338;C9JYW2;C9JLB1;C9J1H7;C9JWL1	6;4;4;4;4;1	6;4;4;4;4;1	6;4;4;4;4;1	Nucleolin	NCL	0.64146	1.2719	1.9685	>sp|P19338|NUCL_HUMAN Nucleolin OS=Homo sapiens GN=NCL PE=1 SV=3;>tr|C9JYW2|C9JYW2_HUMAN Nucleolin (Fragment) OS=Homo sapiens GN=NCL PE=1 SV=1;>tr|C9JLB1|C9JLB1_HUMAN Nucleolin (Fragment) OS=Homo sapiens GN=NCL PE=1 SV=1;>tr|C9J1H7|C9J1H7_HUMAN Nucleolin (	6	6	6	6	6.1	6.1	6.1	76.613	710	710;141;151;166;170;297	0	0.64146	1.0109	12.98	4	0	Median	1.2719	1.9131	6.7408	4	0	Median	1.9685	1.7173	10.136	4	0	Median	171560000	77770000	32438000	61356000				123	66;75;76;1042;1043;1130	True;True;True;True;True;True
P17987;E7EQR6;F5H282;E7ERF2;F5H676;F5H136;F5GZ03	P17987;E7EQR6;F5H282	9;8;7;3;1;1;1	9;8;7;3;1;1;1	9;8;7;3;1;1;1	T-complex protein 1 subunit alpha	TCP1	0.55158	0.73685	1.1586	>sp|P17987|TCPA_HUMAN T-complex protein 1 subunit alpha OS=Homo sapiens GN=TCP1 PE=1 SV=1;>tr|E7EQR6|E7EQR6_HUMAN T-complex protein 1 subunit alpha OS=Homo sapiens GN=TCP1 PE=1 SV=1;>tr|F5H282|F5H282_HUMAN T-complex protein 1 subunit alpha OS=Homo sapiens	7	9	9	9	18	18	18	60.343	556	556;401;332;433;111;136;221	0	0.55158	1.0054	8.7005	4	0	Median	0.73685	1.1015	12.517	4	0	Median	1.1586	0.9774	12.975	4	0	Median	738900000	288310000	196990000	253590000				122	40;41;246;272;452;781;907;909;1188	True;True;True;True;True;True;True;True;True
P25705-2;P25705;K7EJP1;K7ERX7;K7EK77;P25705-3;K7EQH4;K7ENJ4	P25705-2;P25705;K7EJP1;K7ERX7;K7EK77;P25705-3	5;5;4;4;4;3;2;2	5;5;4;4;4;3;2;2	5;5;4;4;4;3;2;2	ATP synthase subunit alpha, mitochondrial	ATP5A1	0.5513	0.6209	1.1321	>sp|P25705-2|ATPA_HUMAN Isoform 2 of ATP synthase subunit alpha, mitochondrial OS=Homo sapiens GN=ATP5A1;>sp|P25705|ATPA_HUMAN ATP synthase subunit alpha, mitochondrial OS=Homo sapiens GN=ATP5A1 PE=1 SV=1;>tr|K7EJP1|K7EJP1_HUMAN ATP synthase subunit alpha,	8	5	5	5	12.7	12.7	12.7	54.493	503	503;553;145;205;207;531;111;199	0	0.5513	1.0049	18.144	4	0	Median	0.6209	0.98216	18.155	4	0	Median	1.1321	0.95002	3.0753	4	0	Median	287070000	128990000	82236000	75840000				128	85;206;985;1094;1133	True;True;True;True;True
P60900;G3V5Z7;G3V3U4;G3V3I1;G3V295;P60900-2;G3V4S5;G3V2S7;H0YJC4;P60900-3	P60900;G3V5Z7;G3V3U4;G3V3I1;G3V295;P60900-2	3;3;2;2;2;2;1;1;1;1	3;3;2;2;2;2;1;1;1;1	3;3;2;2;2;2;1;1;1;1	Proteasome subunit alpha type-6;Proteasome subunit alpha type	PSMA6	0.54936	0.50405	0.92561	>sp|P60900|PSA6_HUMAN Proteasome subunit alpha type-6 OS=Homo sapiens GN=PSMA6 PE=1 SV=1;>tr|G3V5Z7|G3V5Z7_HUMAN Proteasome subunit alpha type OS=Homo sapiens GN=PSMA6 PE=1 SV=1;>tr|G3V3U4|G3V3U4_HUMAN Proteasome subunit alpha type OS=Homo sapiens GN=PSMA6	10	3	3	3	16.7	16.7	16.7	27.399	246	246;252;107;148;203;227;41;67;85;167	0	0.54936	1.0012	128.01	3	1	Median	0.50405	0.79721	38.203	3	1	Plateau	0.92561	0.76788	168.8	3	1	Median	347180000	99818000	199860000	47500000				64	55;392;487	True;True;True
J3QQM1;P62195-2;P62195;J3QSE0;J3QLH6;J3KRP2;J3QSA9	J3QQM1;P62195-2;P62195;J3QSE0;J3QLH6;J3KRP2;J3QSA9	2;2;2;1;1;1;1	2;2;2;1;1;1;1	2;2;2;1;1;1;1	26S protease regulatory subunit 8	PSMC5	0.54819	0.69052	1.1008	>tr|J3QQM1|J3QQM1_HUMAN 26S protease regulatory subunit 8 (Fragment) OS=Homo sapiens GN=PSMC5 PE=1 SV=1;>sp|P62195-2|PRS8_HUMAN Isoform 2 of 26S protease regulatory subunit 8 OS=Homo sapiens GN=PSMC5;>sp|P62195|PRS8_HUMAN 26S protease regulatory subunit 8	7	2	2	2	12.9	12.9	12.9	29.347	263	263;398;406;169;215;241;257	0	0.54819	0.99532	20.775	2	1	Median	0.69052	1.1049	3.7286	2	1	Median	1.1008	0.93528	5.8256	2	1	Median	35295000	15677000	8588300	11029000				79	610;665	True;True
Q96CT7;M0R2F5	Q96CT7	7;3	7;3	7;3	Coiled-coil domain-containing protein 124	CCDC124	0.54803	0.45276	0.81196	>sp|Q96CT7|CC124_HUMAN Coiled-coil domain-containing protein 124 OS=Homo sapiens GN=CCDC124 PE=1 SV=1	2	7	7	7	32.7	32.7	32.7	25.835	223	223;137	0	0.54803	0.99512	8.0164	7	0	Median	0.45276	0.73889	13.567	7	0	Median	0.81196	0.70544	18.147	7	0	Median	646510000	313950000	165600000	166960000				218	7;652;879;880;999;1000;1086	True;True;True;True;True;True;True
Q9Y421-3;K7EIY1;Q9Y421;K7ELZ8;Q9Y421-2;K7ENN5	Q9Y421-3;K7EIY1;Q9Y421;K7ELZ8;Q9Y421-2;K7ENN5	2;2;2;1;1;1	2;2;2;1;1;1	2;2;2;1;1;1	Protein FAM32A	FAM32A	0.6507	0.55462	0.89747	>sp|Q9Y421-3|FA32A_HUMAN Isoform 3 of Protein FAM32A OS=Homo sapiens GN=FAM32A;>tr|K7EIY1|K7EIY1_HUMAN Protein FAM32A OS=Homo sapiens GN=FAM32A PE=1 SV=1;>sp|Q9Y421|FA32A_HUMAN Protein FAM32A OS=Homo sapiens GN=FAM32A PE=1 SV=2;>tr|K7ELZ8|K7ELZ8_HUMAN Prot	6	2	2	2	23.9	23.9	23.9	11.032	92	92;94;112;82;107;107	0	0.6507	0.99471	5.5676	3	2	Median	0.55462	0.77112	8.4906	3	2	Median	0.89747	0.76783	13.123	3	2	Median	560130000	244190000	171650000	144300000				81	395;1015	True;True
Q99832-3;Q99832;Q99832-4;Q99832-2;F8WAM2	Q99832-3;Q99832;Q99832-4;Q99832-2	12;12;11;9;3	12;12;11;9;3	12;12;11;9;3	T-complex protein 1 subunit eta	CCT7	0.58467	0.6895	1.154	>sp|Q99832-3|TCPH_HUMAN Isoform 3 of T-complex protein 1 subunit eta OS=Homo sapiens GN=CCT7;>sp|Q99832|TCPH_HUMAN T-complex protein 1 subunit eta OS=Homo sapiens GN=CCT7 PE=1 SV=2;>sp|Q99832-4|TCPH_HUMAN Isoform 4 of T-complex protein 1 subunit eta OS=Hom	5	12	12	12	32.5	32.5	32.5	54.804	499	499;543;456;339;98	0	0.58467	0.9904	11.785	8	0	Median	0.6895	1.0463	11.874	8	0	Median	1.154	1.0039	16.535	8	0	Median	2021300000	431580000	314200000	1275500000				222	65;108;133;325;491;799;814;825;904;967;972;1073	True;True;True;True;True;True;True;True;True;True;True;True
P23588;E7EX17;B4DS13;F8VX11;F8W0K0;F8VSC7;F8VP89;F8VRU1;F8VYE9	P23588;E7EX17;B4DS13;F8VX11	13;13;11;7;6;6;6;3;3	13;13;11;7;6;6;6;3;3	13;13;11;7;6;6;6;3;3	Eukaryotic translation initiation factor 4B	EIF4B	0.57125	0.57252	1.0732	>sp|P23588|IF4B_HUMAN Eukaryotic translation initiation factor 4B OS=Homo sapiens GN=EIF4B PE=1 SV=2;>tr|E7EX17|E7EX17_HUMAN Eukaryotic translation initiation factor 4B OS=Homo sapiens GN=EIF4B PE=1 SV=1;>tr|B4DS13|B4DS13_HUMAN Eukaryotic translation initi	9	13	13	13	26.4	26.4	26.4	69.15	611	611;616;572;360;170;227;275;175;185	0	0.57125	0.98813	14.034	13	0	Median	0.57252	0.94912	11.448	13	0	Median	1.0732	0.90216	16.938	13	0	Median	1781300000	794290000	470590000	516440000				47	19;100;149;352;676;761;800;829;888;927;942;1050;1102	True;True;True;True;True;True;True;True;True;True;True;True;True
P55036;Q5VWC4;H0Y3Y9;A6PVX3;P55036-2	P55036;Q5VWC4;H0Y3Y9;A6PVX3;P55036-2	2;2;1;1;1	2;2;1;1;1	2;2;1;1;1	26S proteasome non-ATPase regulatory subunit 4	PSMD4	0.5746	1.2441	2.149	>sp|P55036|PSMD4_HUMAN 26S proteasome non-ATPase regulatory subunit 4 OS=Homo sapiens GN=PSMD4 PE=1 SV=1;>tr|Q5VWC4|Q5VWC4_HUMAN 26S proteasome non-ATPase regulatory subunit 4 OS=Homo sapiens GN=PSMD4 PE=1 SV=1;>tr|H0Y3Y9|H0Y3Y9_HUMAN 26S proteasome non-AT	5	2	2	2	7.4	7.4	7.4	40.736	377	377;380;193;203;268	0	0.5746	0.98773	40.958	2	1	Median	1.2441	1.9276	72.327	2	1	Median	2.149	1.8412	115.32	2	1	Median	186240000	69419000	45442000	71380000				150	454;724	True;True
F5GYV5;H7BZV4;Q66PJ3-7;F8WCT1;Q66PJ3-4;Q66PJ3-3;Q66PJ3-2;Q66PJ3;F8WEP2;Q66PJ3-5;F5H7X4	F5GYV5;H7BZV4;Q66PJ3-7;F8WCT1;Q66PJ3-4;Q66PJ3-3;Q66PJ3-2;Q66PJ3;F8WEP2;Q66PJ3-5;F5H7X4	4;4;4;4;4;4;4;4;3;3;2	4;4;4;4;4;4;4;4;3;3;2	4;4;4;4;4;4;4;4;3;3;2	ADP-ribosylation factor-like protein 6-interacting protein 4	ARL6IP4	0.64459	0.64414	1.0076	>tr|F5GYV5|F5GYV5_HUMAN ADP-ribosylation factor-like protein 6-interacting protein 4 (Fragment) OS=Homo sapiens GN=ARL6IP4 PE=1 SV=1;>tr|H7BZV4|H7BZV4_HUMAN ADP-ribosylation factor-like protein 6-interacting protein 4 (Fragment) OS=Homo sapiens GN=ARL6IP4	11	4	4	4	19	19	19	23.687	211	211;216;226;229;399;402;413;421;170;365;307	0	0.64459	0.98551	16.155	3	0	Median	0.64414	0.8966	6.2053	3	0	Median	1.0076	0.86256	10.104	3	0	Median	4326000000	288150000	3838800000	199030000				58	317;575;642;852	True;True;True;True
Q9P258	Q9P258	4	4	4	Protein RCC2	RCC2	0.58602	0.50601	1.0087	>sp|Q9P258|RCC2_HUMAN Protein RCC2 OS=Homo sapiens GN=RCC2 PE=1 SV=2	1	4	4	4	11.1	11.1	11.1	56.084	522	522	0	0.58602	0.97864	21.144	4	2	Median	0.50601	0.80029	38.424	4	2	Median	1.0087	0.84136	25.666	4	2	Median	215090000	94531000	61073000	59482000				234	45;120;189;640	True;True;True;True
P78371;F8VQ14;P78371-2;F5GWF6	P78371;F8VQ14;P78371-2;F5GWF6	12;10;10;10	12;10;10;10	12;10;10;10	T-complex protein 1 subunit beta	CCT2	0.55252	0.6792	1.2313	>sp|P78371|TCPB_HUMAN T-complex protein 1 subunit beta OS=Homo sapiens GN=CCT2 PE=1 SV=4;>tr|F8VQ14|F8VQ14_HUMAN T-complex protein 1 subunit beta OS=Homo sapiens GN=CCT2 PE=1 SV=1;>sp|P78371-2|TCPB_HUMAN Isoform 2 of T-complex protein 1 subunit beta OS=Hom	4	12	12	12	31.6	31.6	31.6	57.488	535	535;416;488;530	0	0.55252	0.97324	7.8115	8	0	Median	0.6792	1.0225	10.935	8	0	Median	1.2313	1.0391	13.857	8	0	Median	868760000	370300000	222540000	275930000				183	10;43;204;316;478;479;593;627;700;827;906;1112	True;True;True;True;True;True;True;True;True;True;True;True
P39019;A0A075B6E2;M0R2L9;M0QXK4;M0QYF7;M0R140	P39019;A0A075B6E2	7;4;2;2;2;2	7;4;2;2;2;2	7;4;2;2;2;2	40S ribosomal protein S19	RPS19	0.60779	0.54266	0.92605	>sp|P39019|RS19_HUMAN 40S ribosomal protein S19 OS=Homo sapiens GN=RPS19 PE=1 SV=2;>tr|A0A075B6E2|A0A075B6E2_HUMAN 40S ribosomal protein S19 OS=Homo sapiens GN=RPS19 PE=1 SV=1	6	7	7	7	39.3	39.3	39.3	16.06	145	145;71;71;76;100;102	0	0.60779	0.96987	8.0052	5	0	Median	0.54266	0.80916	3.9935	5	0	Median	0.92605	0.79514	7.5635	5	0	Median	608050000	290000000	151100000	166950000				139	193;326;416;648;699;848;1091	True;True;True;True;True;True;True
E9PK01;P29692;E9PPR1;E9PL12;E9PQ49;E9PI39;P29692-3;A0A087X1X7;P29692-2;E9PRY8;E9PMW7;E9PL71;E9PN91;E9PIZ1;H0YCK7;E9PQZ1;P29692-4;E9PK06;E9PKK3;E9PK72;E9PNW6;E9PQC9;E9PJD0;H0YE58;H0YE72	E9PK01;P29692;E9PPR1;E9PL12;E9PQ49;E9PI39;P29692-3;A0A087X1X7;P29692-2;E9PRY8;E9PMW7;E9PL71;E9PN91;E9PIZ1;H0YCK7;E9PQZ1;P29692-4	7;7;6;6;6;6;6;6;6;6;5;5;4;4;4;4;4;3;2;2;1;1;1;1;1	7;7;6;6;6;6;6;6;6;6;5;5;4;4;4;4;4;3;2;2;1;1;1;1;1	7;7;6;6;6;6;6;6;6;6;5;5;4;4;4;4;4;3;2;2;1;1;1;1;1	Elongation factor 1-delta	EEF1D	0.57972	0.80392	1.3396	>tr|E9PK01|E9PK01_HUMAN Elongation factor 1-delta (Fragment) OS=Homo sapiens GN=EEF1D PE=1 SV=1;>sp|P29692|EF1D_HUMAN Elongation factor 1-delta OS=Homo sapiens GN=EEF1D PE=1 SV=5;>tr|E9PPR1|E9PPR1_HUMAN Elongation factor 1-delta (Fragment) OS=Homo sapiens	25	7	7	7	37.2	37.2	37.2	28.821	261	261;281;166;168;199;204;257;631;647;697;130;187;106;137;210;238;262;140;39;63;35;36;99;119;156	0	0.57972	0.96876	10.528	6	0	Median	0.80392	1.1904	18.404	6	0	Median	1.3396	1.1097	17.922	6	0	Median	1377300000	614780000	304190000	458290000				51	104;110;314;376;420;892;901	True;True;True;True;True;True;True
P06576;H0YH81;F8W079;F8W0P7;H0YI37	P06576;H0YH81	10;8;4;3;2	10;8;4;3;2	10;8;4;3;2	ATP synthase subunit beta, mitochondrial;ATP synthase subunit beta	ATP5B	0.61881	0.64641	1.1478	>sp|P06576|ATPB_HUMAN ATP synthase subunit beta, mitochondrial OS=Homo sapiens GN=ATP5B PE=1 SV=3;>tr|H0YH81|H0YH81_HUMAN ATP synthase subunit beta (Fragment) OS=Homo sapiens GN=ATP5B PE=1 SV=1	5	10	10	10	31.6	31.6	31.6	56.559	529	529;362;284;270;133	0	0.61881	0.9649	21.987	8	0	Median	0.64641	1.0071	11.226	8	0	Median	1.1478	0.98628	19.834	8	0	Median	621620000	288630000	146730000	186260000				108	49;295;307;448;489;544;706;1037;1085;1134	True;True;True;True;True;True;True;True;True;True
B7ZAR1;E9PCA1;P48643;P48643-2;E7ENZ3	B7ZAR1;E9PCA1;P48643;P48643-2;E7ENZ3	13;13;13;11;11	13;13;13;11;11	13;13;13;11;11	T-complex protein 1 subunit epsilon	CCT5	0.57527	0.7556	1.3529	>tr|B7ZAR1|B7ZAR1_HUMAN T-complex protein 1 subunit epsilon OS=Homo sapiens GN=CCT5 PE=1 SV=1;>tr|E9PCA1|E9PCA1_HUMAN T-complex protein 1 subunit epsilon OS=Homo sapiens GN=CCT5 PE=1 SV=1;>sp|P48643|TCPE_HUMAN T-complex protein 1 subunit epsilon OS=Homo sa	5	13	13	13	29.4	29.4	29.4	55.348	503	503;520;541;448;486	0	0.57527	0.96072	18.058	9	0	Median	0.7556	1.0623	12.409	9	0	Median	1.3529	1.129	18.622	9	0	Median	1361800000	664150000	338580000	359040000				26	190;240;374;414;417;426;626;668;812;813;905;1021;1152	True;True;True;True;True;True;True;True;True;True;True;True;True
Q9BQA1;Q9BQA1-2;H0Y711	Q9BQA1;Q9BQA1-2	13;9;6	13;9;6	13;9;6	Methylosome protein 50	WDR77	0.54142	0.65224	1.1523	>sp|Q9BQA1|MEP50_HUMAN Methylosome protein 50 OS=Homo sapiens GN=WDR77 PE=1 SV=1;>sp|Q9BQA1-2|MEP50_HUMAN Isoform 2 of Methylosome protein 50 OS=Homo sapiens GN=WDR77	3	13	13	13	52.3	52.3	52.3	36.724	342	342;278;291	0	0.54142	0.95712	8.6396	21	0	Median	0.65224	1.001	12.98	21	0	Median	1.1523	1.0057	11.192	21	0	Median	17174000000	7490800000	4287900000	5394900000				223	47;48;134;143;175;183;256;262;275;538;858;1159;1192	True;True;True;True;True;True;True;True;True;True;True;True;True
P62979;J3QSA3;F5GZ39;M0R1V7;A0A087WV77;J3QS39;J3QTR3;F5H6Q2;P62987;F5GYU3;F5H2Z3;F5H265;B4DV12;F5H388;F5H747;F5GXK7;J3QKN0;J3QLP7;Q5PY61;P0CG47;J3QRK5;Q96C32;P0CG48	P62979;J3QSA3;F5GZ39;M0R1V7;A0A087WV77;J3QS39;J3QTR3;F5H6Q2;P62987;F5GYU3;F5H2Z3;F5H265;B4DV12;F5H388;F5H747;F5GXK7;J3QKN0;J3QLP7;Q5PY61;P0CG47;J3QRK5;Q96C32;P0CG48	2;1;1;1;1;1;1;1;1;1;1;1;1;1;1;1;1;1;1;1;1;1;1	2;1;1;1;1;1;1;1;1;1;1;1;1;1;1;1;1;1;1;1;1;1;1	2;1;1;1;1;1;1;1;1;1;1;1;1;1;1;1;1;1;1;1;1;1;1	Ubiquitin-40S ribosomal protein S27a;Ubiquitin;40S ribosomal protein S27a;Ubiquitin-60S ribosomal protein L40;Ubiquitin;60S ribosomal protein L40;Polyubiquitin-B;Ubiquitin;Polyubiquitin-C;Ubiquitin	RPS27A;UBB;UBC;UBA52;UBBP4	0.56969	0.72122	1.266	>sp|P62979|RS27A_HUMAN Ubiquitin-40S ribosomal protein S27a OS=Homo sapiens GN=RPS27A PE=1 SV=2;>tr|J3QSA3|J3QSA3_HUMAN Ubiquitin (Fragment) OS=Homo sapiens GN=UBB PE=4 SV=1;>tr|F5GZ39|F5GZ39_HUMAN Polyubiquitin-C (Fragment) OS=Homo sapiens GN=UBC PE=4 SV=	23	2	2	2	22.4	22.4	22.4	17.965	156	156;43;61;63;66;93;106;123;128;134;136;149;153;155;161;169;206;224;229;229;229;305;685	0	0.56969	0.95126	24.325	2	2	Median	0.72122	1.0723	2.9722	2	2	Median	1.266	1.0682	20.093	2	2	Median	148020000	69653000	32519000	45850000				175	207;1005	True;True
P52732	P52732	7	7	7	Kinesin-like protein KIF11	KIF11	0.52176	0.60938	1.0922	>sp|P52732|KIF11_HUMAN Kinesin-like protein KIF11 OS=Homo sapiens GN=KIF11 PE=1 SV=2	1	7	7	7	7.9	7.9	7.9	119.16	1056	1056	0	0.52176	0.95096	3.2501	3	0	Median	0.60938	0.88376	5.8764	3	0	Median	1.0922	0.90653	8.186	3	0	Median	351200000	171020000	73172000	107000000				147	217;273;344;661;671;702;1079	True;True;True;True;True;True;True
P10599;P10599-2	P10599;P10599-2	6;5	6;5	6;5	Thioredoxin	TXN	0.59818	0.61544	1.105	>sp|P10599|THIO_HUMAN Thioredoxin OS=Homo sapiens GN=TXN PE=1 SV=3;>sp|P10599-2|THIO_HUMAN Isoform 2 of Thioredoxin OS=Homo sapiens GN=TXN	2	6	6	6	51.4	51.4	51.4	11.737	105	105;85	0	0.59818	0.94199	17.402	6	0	Median	0.61544	0.90638	10.036	6	0	Median	1.105	0.9609	14.636	6	0	Median	1379100000	648200000	339640000	391230000				117	130;225;720;960;1060;1061	True;True;True;True;True;True
Q7RTV0	Q7RTV0	4	4	4	PHD finger-like domain-containing protein 5A	PHF5A	0.58069	0.69971	1.2048	>sp|Q7RTV0|PHF5A_HUMAN PHD finger-like domain-containing protein 5A OS=Homo sapiens GN=PHF5A PE=1 SV=1	1	4	4	4	33.6	33.6	33.6	12.405	110	110	0	0.58069	0.93369	11.49	3	1	Median	0.69971	0.98069	13.463	3	1	Median	1.2048	1.0354	17.588	3	1	Median	127420000	53907000	33686000	39828000				210	388;424;519;974	True;True;True;True
O14744;O14744-2;O14744-5;O14744-3;O14744-4;G3V580;G3V5L5;H0YJX6;G3V2L6;G3V2X6;C9JSX3;H7BZ44;H0YJD3;G3V507;G3V2F5;G3V5T6;H0YJ77	O14744;O14744-2;O14744-5;O14744-3;O14744-4;G3V580	24;22;21;19;13;12;9;9;8;8;8;5;4;2;2;1;1	24;22;21;19;13;12;9;9;8;8;8;5;4;2;2;1;1	24;22;21;19;13;12;9;9;8;8;8;5;4;2;2;1;1	Protein arginine N-methyltransferase 5;Protein arginine N-methyltransferase 5, N-terminally processed	PRMT5	0.53135	0.68309	1.1953	>sp|O14744|ANM5_HUMAN Protein arginine N-methyltransferase 5 OS=Homo sapiens GN=PRMT5 PE=1 SV=4;>sp|O14744-2|ANM5_HUMAN Isoform 2 of Protein arginine N-methyltransferase 5 OS=Homo sapiens GN=PRMT5;>sp|O14744-5|ANM5_HUMAN Isoform 5 of Protein arginine N-met	17	24	24	24	39.4	39.4	39.4	72.683	637	637;620;593;576;466;180;170;279;183;185;186;179;177;42;86;104;138	0	0.53135	0.93193	9.9473	26	0	Median	0.68309	1.0321	8.3506	26	0	Median	1.1953	1.0224	8.22	26	0	Median	17093000000	7639200000	4110000000	5343800000				90	13;14;17;147;167;179;194;211;224;263;322;422;540;578;634;693;790;860;861;1095;1109;1110;1144;1196	True;True;True;True;True;True;True;True;True;True;True;True;True;True;True;True;True;True;True;True;True;True;True;True
Q8WUA2	Q8WUA2	11	11	11	Peptidyl-prolyl cis-trans isomerase-like 4	PPIL4	0.57295	0.71462	1.3211	>sp|Q8WUA2|PPIL4_HUMAN Peptidyl-prolyl cis-trans isomerase-like 4 OS=Homo sapiens GN=PPIL4 PE=1 SV=1	1	11	11	11	25	25	25	57.224	492	492	0	0.57295	0.92957	20.453	9	0	Median	0.71462	1.1211	27.301	9	0	Median	1.3211	1.0983	12.337	9	0	Median	1351100000	540880000	311000000	499180000				214	152;440;453;493;675;770;851;900;986;1189;1190	True;True;True;True;True;True;True;True;True;True;True
O75688;C9JIR6;O75688-4;B8ZZF0;O75688-5;O75688-3;P35813-2;P35813;P35813-3;E9PKB5;E9PL75;E9PJN3	O75688;C9JIR6;O75688-4;B8ZZF0;O75688-5	25;22;22;18;16;11;3;3;3;2;1;1	25;22;22;18;16;11;3;3;3;2;1;1	3;0;0;0;0;3;0;0;0;0;0;0	Protein phosphatase 1B	PPM1B	0.52238	0.62958	1.2325	>sp|O75688|PPM1B_HUMAN Protein phosphatase 1B OS=Homo sapiens GN=PPM1B PE=1 SV=1;>tr|C9JIR6|C9JIR6_HUMAN Protein phosphatase 1B (Fragment) OS=Homo sapiens GN=PPM1B PE=1 SV=1;>sp|O75688-4|PPM1B_HUMAN Isoform 4 of Protein phosphatase 1B OS=Homo sapiens GN=PP	12	25	25	3	62.6	62.6	6.9	52.642	479	479;378;380;303;327;193;324;382;455;187;129;148	0	0.52238	0.92897	14.507	33	0	Median	0.62958	0.97236	18.002	33	0	Median	1.2325	1.017	16.977	33	0	Median	17926000000	7633600000	4493800000	5798700000				96	173;181;251;359;393;483;484;499;534;617;673;736;771;805;839;871;875;876;930;987;1038;1051;1054;1104;1165	True;True;True;True;True;True;True;True;True;True;True;True;True;True;True;True;True;True;True;True;True;True;True;True;True
F5H2I3;O15397	F5H2I3;O15397	2;2	2;2	2;2	Importin-8	IPO8	0.50806	0.61328	1.3027	>tr|F5H2I3|F5H2I3_HUMAN Importin-8 (Fragment) OS=Homo sapiens GN=IPO8 PE=1 SV=1;>sp|O15397|IPO8_HUMAN Importin-8 OS=Homo sapiens GN=IPO8 PE=1 SV=2	2	2	2	2	47.8	47.8	47.8	5.3995	46	46;1037	0	0.50806	0.92535	3.1669	2	1	Median	0.61328	0.96868	7.8189	2	1	Median	1.3027	1.0812	15.462	2	1	Median	98498000	45753000	23382000	29362000				61	459;463	True;True
Q13561;Q13561-3;Q13561-2;H0YHL1;F8VX93;F8VRV7;H0YI98;F8VW18;F8W1I6	Q13561;Q13561-3;Q13561-2;H0YHL1;F8VX93;F8VRV7;H0YI98;F8VW18;F8W1I6	2;2;2;1;1;1;1;1;1	2;2;2;1;1;1;1;1;1	2;2;2;1;1;1;1;1;1	Dynactin subunit 2	DCTN2	0.55153	0.62359	1.3502	>sp|Q13561|DCTN2_HUMAN Dynactin subunit 2 OS=Homo sapiens GN=DCTN2 PE=1 SV=4;>sp|Q13561-3|DCTN2_HUMAN Isoform 3 of Dynactin subunit 2 OS=Homo sapiens GN=DCTN2;>sp|Q13561-2|DCTN2_HUMAN Isoform 2 of Dynactin subunit 2 OS=Homo sapiens GN=DCTN2;>tr|H0YHL1|H0YH	9	2	2	2	6	6	6	44.23	401	401;403;406;128;135;153;268;278;315	0	0.55153	0.91984	2.5083	2	0	Median	0.62359	0.9262	19.961	2	0	Median	1.3502	1.1412	14.588	2	0	Median	63386000	29388000	16345000	17653000				197	656;1072	True;True
Q9Y237;Q9Y237-2;H0Y4T6;J3KMW3;H0Y8P6;H0Y610;Q9Y237-3	Q9Y237;Q9Y237-2;H0Y4T6;J3KMW3;H0Y8P6;H0Y610;Q9Y237-3	4;4;2;2;2;2;2	4;4;2;2;2;2;2	4;4;2;2;2;2;2	Peptidyl-prolyl cis-trans isomerase NIMA-interacting 4	PIN4	0.50739	0.60754	1.0889	>sp|Q9Y237|PIN4_HUMAN Peptidyl-prolyl cis-trans isomerase NIMA-interacting 4 OS=Homo sapiens GN=PIN4 PE=1 SV=1;>sp|Q9Y237-2|PIN4_HUMAN Isoform 2 of Peptidyl-prolyl cis-trans isomerase NIMA-interacting 4 OS=Homo sapiens GN=PIN4;>tr|H0Y4T6|H0Y4T6_HUMAN Pepti	7	4	4	4	26.7	26.7	26.7	13.81	131	131;156;91;111;115;116;133	0	0.50739	0.90261	1.9835	3	0	Median	0.60754	0.95504	6.5914	3	0	Median	1.0889	0.91808	1.0874	3	0	Median	660280000	287440000	164000000	208840000				236	284;296;297;791	True;True;True;True
Q00688;G3V5F2	Q00688;G3V5F2	4;2	4;2	4;2	Peptidyl-prolyl cis-trans isomerase FKBP3	FKBP3	0.55133	0.67248	1.0487	>sp|Q00688|FKBP3_HUMAN Peptidyl-prolyl cis-trans isomerase FKBP3 OS=Homo sapiens GN=FKBP3 PE=1 SV=1;>tr|G3V5F2|G3V5F2_HUMAN Peptidyl-prolyl cis-trans isomerase FKBP3 OS=Homo sapiens GN=FKBP3 PE=1 SV=1	2	4	4	4	21.4	21.4	21.4	25.177	224	224;65	0	0.55133	0.90186	14.665	3	0	Median	0.67248	1.0198	7.802	3	0	Median	1.0487	0.88745	32.393	3	0	Median	291120000	109990000	84545000	96588000				187	6;122;294;965	True;True;True;True
P53999;D6RC37;D6R970	P53999	9;1;1	9;1;1	9;1;1	Activated RNA polymerase II transcriptional coactivator p15	SUB1	0.5479	0.64539	1.1441	>sp|P53999|TCP4_HUMAN Activated RNA polymerase II transcriptional coactivator p15 OS=Homo sapiens GN=SUB1 PE=1 SV=3	3	9	9	9	50.4	50.4	50.4	14.395	127	127;66;84	0	0.5479	0.88467	15.294	9	0	Median	0.64539	0.91982	15.108	9	0	Median	1.1441	0.98003	13.171	9	0	Median	5666200000	2447600000	1442500000	1776100000				149	148;245;265;346;347;541;542;817;822	True;True;True;True;True;True;True;True;True
P60866;P60866-2;E5RIP1;E5RJX2;G3XAN0	P60866;P60866-2;E5RIP1;E5RJX2;G3XAN0	2;2;1;1;1	2;2;1;1;1	2;2;1;1;1	40S ribosomal protein S20	RPS20	0.52988	0.5079	0.99617	>sp|P60866|RS20_HUMAN 40S ribosomal protein S20 OS=Homo sapiens GN=RPS20 PE=1 SV=1;>sp|P60866-2|RS20_HUMAN Isoform 2 of 40S ribosomal protein S20 OS=Homo sapiens GN=RPS20;>tr|E5RIP1|E5RIP1_HUMAN 40S ribosomal protein S20 OS=Homo sapiens GN=RPS20 PE=1 SV=1;	5	2	2	2	19.3	19.3	19.3	13.373	119	119;142;46;61;64	0	0.52988	0.88369	11.048	2	0	Median	0.5079	0.75365	19.476	2	0	Median	0.99617	0.8414	15.231	2	0	Median	82641000	33697000	25409000	23535000				156	638;1019	True;True
A0A024QZ33;Q9H0G5;K7ERM9	A0A024QZ33;Q9H0G5;K7ERM9	3;3;2	3;3;2	3;3;2	Nuclear speckle splicing regulatory protein 1	NSRP1	0.57594	0.50208	1.3272	>tr|A0A024QZ33|A0A024QZ33_HUMAN Coiled-coil domain containing 55, isoform CRA_a OS=Homo sapiens GN=CCDC55 PE=4 SV=1;>sp|Q9H0G5|NSRP1_HUMAN Nuclear speckle splicing regulatory protein 1 OS=Homo sapiens GN=NSRP1 PE=1 SV=1;>tr|K7ERM9|K7ERM9_HUMAN Nuclear spec	3	3	3	3	6.9	6.9	6.9	60.441	504	504;558;157	0	0.57594	0.88172	68.438	3	0	Median	0.50208	0.70632	61.162	3	0	Median	1.3272	1.1009	31.851	3	0	Median	211480000	90243000	57934000	63308000				0	3;259;396	True;True;True
P62701;C9JEH7;P22090;Q8TD47	P62701;C9JEH7;P22090	3;2;2;1	3;2;2;1	3;2;2;1	40S ribosomal protein S4, X isoform;40S ribosomal protein S4, Y isoform 1	RPS4X;RPS4Y1	0.50883	0.56726	1.1444	>sp|P62701|RS4X_HUMAN 40S ribosomal protein S4, X isoform OS=Homo sapiens GN=RPS4X PE=1 SV=2;>tr|C9JEH7|C9JEH7_HUMAN 40S ribosomal protein S4, Y isoform 1 (Fragment) OS=Homo sapiens GN=RPS4Y1 PE=1 SV=1;>sp|P22090|RS4Y1_HUMAN 40S ribosomal protein S4, Y iso	4	3	3	3	8.7	8.7	8.7	29.597	263	263;262;263;263	0	0.50883	0.87312	33.284	3	0	Median	0.56726	0.79771	36.113	3	0	Median	1.1444	0.98652	2.1137	3	0	Median	134240000	64108000	34178000	35956000				171	249;399;1003	True;True;True
P28066;P28066-2	P28066;P28066-2	2;1	2;1	2;1	Proteasome subunit alpha type-5	PSMA5	0.56872	0.63029	1.0353	>sp|P28066|PSA5_HUMAN Proteasome subunit alpha type-5 OS=Homo sapiens GN=PSMA5 PE=1 SV=3;>sp|P28066-2|PSA5_HUMAN Isoform 2 of Proteasome subunit alpha type-5 OS=Homo sapiens GN=PSMA5	2	2	2	2	12.9	12.9	12.9	26.411	241	241;183	0	0.56872	0.87026	22.596	2	0	Median	0.63029	0.88377	20.047	2	0	Median	1.0353	0.89005	6.6345	2	0	Median	154970000	68131000	44070000	42769000				132	53;620	True;True
Q5VTE0;P68104;A0A087WVQ9;A0A087WV01;Q05639;A6PW80;Q5JR01	Q5VTE0;P68104;A0A087WVQ9;A0A087WV01;Q05639	10;10;8;7;6;4;4	10;10;8;7;6;4;4	10;10;8;7;6;4;4	Putative elongation factor 1-alpha-like 3;Elongation factor 1-alpha 1;Elongation factor 1-alpha 2	EEF1A1P5;EEF1A1;EEF1A2	0.55479	0.60474	1.1177	>sp|Q5VTE0|EF1A3_HUMAN Putative elongation factor 1-alpha-like 3 OS=Homo sapiens GN=EEF1A1P5 PE=5 SV=1;>sp|P68104|EF1A1_HUMAN Elongation factor 1-alpha 1 OS=Homo sapiens GN=EEF1A1 PE=1 SV=1;>tr|A0A087WVQ9|A0A087WVQ9_HUMAN Elongation factor 1-alpha 1 OS=Hom	7	10	10	10	24.5	24.5	24.5	50.184	462	462;462;441;426;463;107;145	0	0.55479	0.86431	12.344	10	0	Median	0.60474	0.88672	16.768	10	0	Median	1.1177	0.97268	12.046	10	0	Median	2484700000	1137900000	640960000	705780000				179	215;261;446;803;821;945;990;1056;1200;1201	True;True;True;True;True;True;True;True;True;True
Q99417;A0A087WV05	Q99417;A0A087WV05	4;4	4;4	4;4	C-Myc-binding protein	MYCBP	0.50479	0.66999	1.2056	>sp|Q99417|MYCBP_HUMAN C-Myc-binding protein OS=Homo sapiens GN=MYCBP PE=1 SV=3;>tr|A0A087WV05|A0A087WV05_HUMAN Protein GJA9-MYCBP OS=Homo sapiens GN=GJA9-MYCBP PE=4 SV=1	2	4	4	4	54.4	54.4	54.4	11.967	103	103;110	0	0.50479	0.86262	10.489	4	3	Median	0.66999	0.97656	46.594	4	3	Median	1.2056	1.0502	54.084	4	3	Median	259280000	130500000	54001000	74781000				5	387;877;1097;1155	True;True;True;True
P24534;F8WF65;F2Z2G2;C9JZW3	P24534	5;1;1;1	5;1;1;1	5;1;1;1	Elongation factor 1-beta	EEF1B2	0.5573	0.71718	1.2869	>sp|P24534|EF1B_HUMAN Elongation factor 1-beta OS=Homo sapiens GN=EEF1B2 PE=1 SV=3	4	5	5	5	27.6	27.6	27.6	24.763	225	225;29;68;123	0	0.5573	0.85309	76.975	5	3	Median	0.71718	1.0072	14.208	5	3	Median	1.2869	1.1073	88.374	5	3	Median	702950000	275690000	187540000	239720000				126	710;711;890;921;934	True;True;True;True;True
Q8WWY3-3;E7ESA8;Q8WWY3;Q8WWY3-2;E7EVX8	Q8WWY3-3;E7ESA8;Q8WWY3;Q8WWY3-2;E7EVX8	2;2;2;1;1	2;2;2;1;1	2;2;2;1;1	U4/U6 small nuclear ribonucleoprotein Prp31	PRPF31	0.48803	1.1114	1.9913	>sp|Q8WWY3-3|PRP31_HUMAN Isoform 3 of U4/U6 small nuclear ribonucleoprotein Prp31 OS=Homo sapiens GN=PRPF31;>tr|E7ESA8|E7ESA8_HUMAN U4/U6 small nuclear ribonucleoprotein Prp31 OS=Homo sapiens GN=PRPF31 PE=1 SV=2;>sp|Q8WWY3|PRP31_HUMAN U4/U6 small nuclear r	5	2	2	2	8.6	8.6	8.6	30.965	278	278;491;499;364;493	0	0.48803	0.83743	8.6857	2	0	Median	1.1114	1.7057	1.3217	2	0	Median	1.9913	1.7565	31.497	2	0	Median	66557000	24287000	13327000	28943000				46	824;1067	True;True
P26641;P26641-2	P26641;P26641-2	8;7	8;7	8;7	Elongation factor 1-gamma	EEF1G	0.47222	0.69598	1.352	>sp|P26641|EF1G_HUMAN Elongation factor 1-gamma OS=Homo sapiens GN=EEF1G PE=1 SV=3;>sp|P26641-2|EF1G_HUMAN Isoform 2 of Elongation factor 1-gamma OS=Homo sapiens GN=EEF1G	2	8	8	8	22.7	22.7	22.7	50.118	437	437;487	0	0.47222	0.83396	15.868	8	0	Median	0.69598	1.0439	12.021	8	0	Median	1.352	1.1674	15.939	8	0	Median	2126100000	933320000	432590000	760230000				131	9;58;67;264;477;555;939;1093	True;True;True;True;True;True;True;True
P28072;I3L3X7;A0A087X2I4	P28072	3;1;1	3;1;1	3;1;1	Proteasome subunit beta type-6	PSMB6	0.50747	0.58088	1.1845	>sp|P28072|PSB6_HUMAN Proteasome subunit beta type-6 OS=Homo sapiens GN=PSMB6 PE=1 SV=4	3	3	3	3	13	13	13	25.357	239	239;102;213	0	0.50747	0.83385	9.4343	3	0	Median	0.58088	0.91906	32.091	3	0	Median	1.1845	1.0179	25.751	3	0	Median	189070000	95026000	40948000	53099000				133	583;826;1025	True;True;True
E9PCY7;P31943;G8JLB6;H0YBG7;H0YBD7;H0YB39;P52597;P55795;E5RGH4;E7EQJ0;D6RAM1;H0YAQ2;E5RGV0;D6R9T0;D6RFM3;D6RIT2;D6RIU0;D6RDU3;D6RJ04;D6RIH9;D6RBM0	E9PCY7;P31943;G8JLB6;H0YBG7;H0YBD7;H0YB39;P52597;P55795	3;3;3;2;2;2;2;2;1;1;1;1;1;1;1;1;1;1;1;1;1	3;3;3;2;2;2;2;2;1;1;1;1;1;1;1;1;1;1;1;1;1	3;3;3;2;2;2;2;2;1;1;1;1;1;1;1;1;1;1;1;1;1	Heterogeneous nuclear ribonucleoprotein H;Heterogeneous nuclear ribonucleoprotein H, N-terminally processed;Heterogeneous nuclear ribonucleoprotein F;Heterogeneous nuclear ribonucleoprotein F, N-terminally processed;Heterogeneous nuclear ribonucleoprotein H2;Heterogeneous nuclear ribonucleoprotein H2, N-terminally processed	HNRNPH1;HNRNPF;HNRNPH2	0.45684	0.59643	1.3312	>tr|E9PCY7|E9PCY7_HUMAN Heterogeneous nuclear ribonucleoprotein H OS=Homo sapiens GN=HNRNPH1 PE=1 SV=1;>sp|P31943|HNRH1_HUMAN Heterogeneous nuclear ribonucleoprotein H OS=Homo sapiens GN=HNRNPH1 PE=1 SV=4;>tr|G8JLB6|G8JLB6_HUMAN Heterogeneous nuclear ribon	21	3	3	3	10	10	10	47.087	429	429;449;472;185;195;277;415;449;100;115;130;131;155;162;163;164;168;171;172;184;212	0	0.45684	0.83197	4.5211	2	0	Median	0.59643	0.94175	1.2971	2	0	Median	1.3312	1.1045	0.66828	2	0	Median	124390000	58102000	26344000	39943000				49	107;407;1070	True;True;True
E9PQ96;E9PJH4;F2Z2S8;H0YF32;E9PK82;H0YCJ7;E9PPU1;H0YEU2;E9PL09;P23396;P23396-2;H0YES8;E9PQX2	E9PQ96;E9PJH4;F2Z2S8;H0YF32;E9PK82;H0YCJ7;E9PPU1;H0YEU2;E9PL09;P23396;P23396-2;H0YES8;E9PQX2	2;2;2;2;2;2;2;2;2;2;2;1;1	2;2;2;2;2;2;2;2;2;2;2;1;1	2;2;2;2;2;2;2;2;2;2;2;1;1	40S ribosomal protein S3	RPS3	0.45275	0.51345	1.0588	>tr|E9PQ96|E9PQ96_HUMAN 40S ribosomal protein S3 OS=Homo sapiens GN=RPS3 PE=1 SV=1;>tr|E9PJH4|E9PJH4_HUMAN 40S ribosomal protein S3 OS=Homo sapiens GN=RPS3 PE=1 SV=1;>tr|F2Z2S8|F2Z2S8_HUMAN 40S ribosomal protein S3 OS=Homo sapiens GN=RPS3 PE=1 SV=1;>tr|H0Y	13	2	2	2	24.2	24.2	24.2	10.279	91	91;115;117;123;128;135;158;171;231;243;259;33;44	0	0.45275	0.8247	2.0302	2	0	Median	0.51345	0.81114	4.8438	2	0	Median	1.0588	0.87866	1.6034	2	0	Median	110710000	56939000	25169000	28599000				50	33;227	True;True
P62633-2;P62633;P62633-7;P62633-3;P62633-8;P62633-5;P62633-4;P62633-6	P62633-2;P62633;P62633-7;P62633-3;P62633-8;P62633-5;P62633-4;P62633-6	8;8;7;7;7;7;7;7	8;8;7;7;7;7;7;7	8;8;7;7;7;7;7;7	Cellular nucleic acid-binding protein	CNBP	0.51366	0.60394	1.1553	>sp|P62633-2|CNBP_HUMAN Isoform 2 of Cellular nucleic acid-binding protein OS=Homo sapiens GN=CNBP;>sp|P62633|CNBP_HUMAN Cellular nucleic acid-binding protein OS=Homo sapiens GN=CNBP PE=1 SV=1;>sp|P62633-7|CNBP_HUMAN Isoform 7 of Cellular nucleic acid-bind	8	8	8	8	51.8	51.8	51.8	18.742	170	170;177;160;167;171;172;178;179	0	0.51366	0.81057	25.251	6	0	Median	0.60394	0.90992	6.8593	6	0	Median	1.1553	0.97522	17.655	6	0	Median	504920000	229730000	120390000	154810000				170	126;127;135;136;144;145;323;330	True;True;True;True;True;True;True;True
E9PMI6;J3KN38;P54105;E9PJF4;E9PQ83	E9PMI6;J3KN38;P54105;E9PJF4	4;4;4;3;1	4;4;4;3;1	4;4;4;3;1	Methylosome subunit pICln	CLNS1A	0.44313	0.4796	1.2364	>tr|E9PMI6|E9PMI6_HUMAN Methylosome subunit pICln OS=Homo sapiens GN=CLNS1A PE=1 SV=1;>tr|J3KN38|J3KN38_HUMAN Methylosome subunit pICln OS=Homo sapiens GN=CLNS1A PE=1 SV=1;>sp|P54105|ICLN_HUMAN Methylosome subunit pICln OS=Homo sapiens GN=CLNS1A PE=1 SV=1;	5	4	4	4	44.3	44.3	44.3	18.259	167	167;203;237;179;49	0	0.44313	0.80956	14.13	3	0	Median	0.4796	0.76002	14.527	3	0	Median	1.2364	1.0256	14.174	3	0	Median	874570000	392070000	238300000	244190000				53	180;351;869;976	True;True;True;True
Q9P021	Q9P021	3	3	3	Cysteine-rich PDZ-binding protein	CRIPT	0.52481	0.55738	0.98694	>sp|Q9P021|CRIPT_HUMAN Cysteine-rich PDZ-binding protein OS=Homo sapiens GN=CRIPT PE=1 SV=1	1	3	3	3	29.7	29.7	29.7	11.216	101	101	0	0.52481	0.80266	6.7226	3	0	Median	0.55738	0.77759	11.459	3	0	Median	0.98694	0.85389	11.621	3	0	Median	330020000	175280000	72310000	82422000				232	560;631;936	True;True;True
P09429;Q5T7C4;Q5T7C6;B2RPK0	P09429;Q5T7C4;Q5T7C6	7;5;5;3	5;5;5;3	5;5;5;3	High mobility group protein B1	HMGB1	0.4727	0.65988	1.183	>sp|P09429|HMGB1_HUMAN High mobility group protein B1 OS=Homo sapiens GN=HMGB1 PE=1 SV=3;>tr|Q5T7C4|Q5T7C4_HUMAN High mobility group protein B1 OS=Homo sapiens GN=HMGB1 PE=1 SV=1;>tr|Q5T7C6|Q5T7C6_HUMAN High mobility group protein B1 (Fragment) OS=Homo sap	4	7	5	5	24.2	19.1	19.1	24.893	215	215;158;162;211	0	0.4727	0.78714	41.875	4	0	Median	0.65988	0.97988	22.165	4	0	Median	1.183	1.0652	32.846	4	0	Median	723850000	329490000	163370000	230990000				115	226;467;468;547;548;1032;1160	False;True;True;True;True;True;False
Q9BRS2	Q9BRS2	2	2	2	Serine/threonine-protein kinase RIO1	RIOK1	0.44488	0.51431	1.2928	>sp|Q9BRS2|RIOK1_HUMAN Serine/threonine-protein kinase RIO1 OS=Homo sapiens GN=RIOK1 PE=1 SV=2	1	2	2	2	4.4	4.4	4.4	65.582	568	568	0	0.44488	0.78673	11.454	2	0	Median	0.51431	0.80125	1.4246	2	0	Median	1.2928	1.106	4.4323	2	0	Median	117730000	52367000	30352000	35007000				224	935;1107	True;True
P62857	P62857	2	2	2	40S ribosomal protein S28	RPS28	0.43108	0.49402	1.1522	>sp|P62857|RS28_HUMAN 40S ribosomal protein S28 OS=Homo sapiens GN=RPS28 PE=1 SV=1	1	2	2	2	29	29	29	7.8409	69	69	0	0.43108	0.78597	31.251	2	1	Median	0.49402	0.7819	24.954	2	1	Median	1.1522	0.9552	5.7087	2	1	Median	199040000	101230000	42980000	54824000				173	989;1052	True;True
P10809;E7ESH4;P10809-2;C9JL25;E7EXB4	P10809	11;2;1;1;1	11;2;1;1;1	11;2;1;1;1	60 kDa heat shock protein, mitochondrial	HSPD1	0.49341	0.96897	1.9741	>sp|P10809|CH60_HUMAN 60 kDa heat shock protein, mitochondrial OS=Homo sapiens GN=HSPD1 PE=1 SV=2	5	11	11	11	24.8	24.8	24.8	61.054	573	573;234;158;175;221	0	0.49341	0.77308	11.995	8	0	Median	0.96897	1.3951	13.881	8	0	Median	1.9741	1.6641	14.775	8	0	Median	816450000	308260000	167010000	341190000				118	20;377;447;498;506;552;686;713;731;1063;1065	True;True;True;True;True;True;True;True;True;True;True
O95278-7;O95278-8;O95278-3;O95278;O95278-6;H0Y6I8;O95278-2;H0Y7S8	O95278-7;O95278-8;O95278-3;O95278;O95278-6;H0Y6I8;O95278-2	3;3;3;3;2;2;2;1	3;3;3;3;2;2;2;1	3;3;3;3;2;2;2;1	Laforin	EPM2A	0.41556	0.48793	1.2462	>sp|O95278-7|EPM2A_HUMAN Isoform 7 of Laforin OS=Homo sapiens GN=EPM2A;>sp|O95278-8|EPM2A_HUMAN Isoform 8 of Laforin OS=Homo sapiens GN=EPM2A;>sp|O95278-3|EPM2A_HUMAN Isoform 3 of Laforin OS=Homo sapiens GN=EPM2A;>sp|O95278|EPM2A_HUMAN Laforin OS=Homo sapi	8	3	3	3	22	22	22	20.255	177	177;193;331;331;88;237;317;170	0	0.41556	0.75458	40.33	3	1	Median	0.48793	0.76751	34.771	3	1	Median	1.2462	1.0348	25.373	3	1	Median	87777000	46906000	17425000	23446000				99	337;481;840	True;True;True
P62081;B5MCP9	P62081;B5MCP9	2;1	2;1	2;1	40S ribosomal protein S7	RPS7	0.44005	0.48286	1.0915	>sp|P62081|RS7_HUMAN 40S ribosomal protein S7 OS=Homo sapiens GN=RPS7 PE=1 SV=1;>tr|B5MCP9|B5MCP9_HUMAN 40S ribosomal protein S7 OS=Homo sapiens GN=RPS7 PE=1 SV=1	2	2	2	2	21.6	21.6	21.6	22.127	194	194;187	0	0.44005	0.75359	11.915	2	0	Median	0.48286	0.72893	15.539	2	0	Median	1.0915	0.98152	1.1213	2	0	Median	96520000	45652000	23461000	27407000				159	93;1011	True;True
P26583;D6R9A6	P26583;D6R9A6	9;7	9;7	7;7	High mobility group protein B2	HMGB2	0.46386	0.57089	1.165	>sp|P26583|HMGB2_HUMAN High mobility group protein B2 OS=Homo sapiens GN=HMGB2 PE=1 SV=2;>tr|D6R9A6|D6R9A6_HUMAN High mobility group protein B2 (Fragment) OS=Homo sapiens GN=HMGB2 PE=1 SV=1	2	9	9	7	24.9	24.9	19.6	24.033	209	209;134	0	0.46386	0.75258	34.265	8	0	Median	0.57089	0.84687	32.926	8	0	Median	1.165	1.022	8.0669	8	0	Median	1327800000	691860000	288640000	347290000				130	226;469;470;549;550;778;865;866;1160	True;True;True;True;True;True;True;True;True
P62314;J3QLR7;J3QLI9	P62314;J3QLR7;J3QLI9	2;1;1	2;1;1	2;1;1	Small nuclear ribonucleoprotein Sm D1	SNRPD1	0.45141	0.6326	1.4794	>sp|P62314|SMD1_HUMAN Small nuclear ribonucleoprotein Sm D1 OS=Homo sapiens GN=SNRPD1 PE=1 SV=1;>tr|J3QLR7|J3QLR7_HUMAN Small nuclear ribonucleoprotein Sm D1 OS=Homo sapiens GN=SNRPD1 PE=1 SV=1;>tr|J3QLI9|J3QLI9_HUMAN Small nuclear ribonucleoprotein Sm D1	3	2	2	2	20.2	20.2	20.2	13.281	119	119;44;75	0	0.45141	0.75219	22.515	2	0	Median	0.6326	0.95395	2.0511	2	0	Median	1.4794	1.2763	8.1319	2	0	Median	311510000	148010000	69836000	93666000				166	689;762	True;True
Q96DG6	Q96DG6	6	6	6	Carboxymethylenebutenolidase homolog	CMBL	0.42774	0.61258	1.4759	>sp|Q96DG6|CMBL_HUMAN Carboxymethylenebutenolidase homolog OS=Homo sapiens GN=CMBL PE=1 SV=1	1	6	6	6	28.2	28.2	28.2	28.048	245	245	0	0.42774	0.74744	7.0935	7	0	Median	0.61258	0.96703	11.984	7	0	Median	1.4759	1.2287	14.73	7	0	Median	1287000000	596650000	288260000	402130000				219	81;116;260;429;618;984	True;True;True;True;True;True
P62263;H0YB22;E5RH77	P62263;H0YB22;E5RH77	2;1;1	2;1;1	2;1;1	40S ribosomal protein S14	RPS14	0.40709	0.401	1.0049	>sp|P62263|RS14_HUMAN 40S ribosomal protein S14 OS=Homo sapiens GN=RPS14 PE=1 SV=3;>tr|H0YB22|H0YB22_HUMAN 40S ribosomal protein S14 (Fragment) OS=Homo sapiens GN=RPS14 PE=1 SV=1;>tr|E5RH77|E5RH77_HUMAN 40S ribosomal protein S14 OS=Homo sapiens GN=RPS14 PE	3	2	2	2	16.6	16.6	16.6	16.273	151	151;120;134	0	0.40709	0.74033	23.803	2	0	Median	0.401	0.64382	9.9464	2	0	Median	1.0049	0.85334	6.1029	2	0	Median	120720000	66313000	27014000	27396000				162	431;1017	True;True
P52907;C9JUG7;P47755-2;F8W9N7;P47755	P52907;C9JUG7;P47755-2;F8W9N7;P47755	2;1;1;1;1	2;1;1;1;1	2;1;1;1;1	F-actin-capping protein subunit alpha-1;F-actin-capping protein subunit alpha-2	CAPZA1;CAPZA2	0.3999	0.37777	0.93905	>sp|P52907|CAZA1_HUMAN F-actin-capping protein subunit alpha-1 OS=Homo sapiens GN=CAPZA1 PE=1 SV=3;>tr|C9JUG7|C9JUG7_HUMAN F-actin-capping protein subunit alpha-2 OS=Homo sapiens GN=CAPZA2 PE=1 SV=1;>sp|P47755-2|CAZA2_HUMAN Isoform 2 of F-actin-capping pro	5	2	2	2	9.8	9.8	9.8	32.922	286	286;146;172;174;286	0	0.3999	0.72867	11.396	2	0	Median	0.37777	0.59715	2.962	2	0	Median	0.93905	0.77882	6.6584	2	0	Median	154220000	86540000	38726000	28951000				148	286;660	True;True
J3KRB3;A0A087WWH0;J3QS96;A0A087WXM6;J3QQT2;J3KRX5;P18621;P18621-3;A0A087WY81;P18621-2;J3QLC8;J3KSJ0	J3KRB3;A0A087WWH0;J3QS96;A0A087WXM6;J3QQT2;J3KRX5;P18621;P18621-3;A0A087WY81;P18621-2;J3QLC8;J3KSJ0	4;4;4;4;4;4;4;4;3;3;3;2	4;4;4;4;4;4;4;4;3;3;3;2	4;4;4;4;4;4;4;4;3;3;3;2	60S ribosomal protein L17	RPL17	0.46266	0.59289	1.2669	>tr|J3KRB3|J3KRB3_HUMAN 60S ribosomal protein L17 (Fragment) OS=Homo sapiens GN=RPL17 PE=1 SV=3;>tr|A0A087WWH0|A0A087WWH0_HUMAN 60S ribosomal protein L17 (Fragment) OS=Homo sapiens GN=RPL17 PE=4 SV=1;>tr|J3QS96|J3QS96_HUMAN 60S ribosomal protein L17 (Fragm	12	4	4	4	30.2	30.2	30.2	14.894	129	129;132;138;169;171;174;184;228;98;146;174;56	0	0.46266	0.70827	6.806	3	0	Median	0.59289	0.90119	19.433	3	0	Median	1.2669	1.1204	22.683	3	0	Median	198540000	94179000	44306000	60054000				7	564;730;1178;1195	True;True;True;True
C9IZL7;Q15233-2;Q15233;H7C367;C9JYS8	C9IZL7;Q15233-2;Q15233;H7C367;C9JYS8	2;2;2;1;1	2;2;2;1;1	1;1;1;0;1	Non-POU domain-containing octamer-binding protein	NONO	0.38068	0.46923	1.0836	>tr|C9IZL7|C9IZL7_HUMAN Non-POU domain-containing octamer-binding protein (Fragment) OS=Homo sapiens GN=NONO PE=1 SV=1;>sp|Q15233-2|NONO_HUMAN Isoform 2 of Non-POU domain-containing octamer-binding protein OS=Homo sapiens GN=NONO;>sp|Q15233|NONO_HUMAN Non-	5	2	2	1	9.2	9.2	5.3	23.673	207	207;382;471;235;248	0	0.38068	0.69251	0.15976	2	0	Median	0.46923	0.73929	11.332	2	0	Median	1.0836	0.89971	0.34433	2	0	Median	64258000	30407000	15477000	18374000				27	121;266	True;True
Q9Y6Y0	Q9Y6Y0	4	4	4	Influenza virus NS1A-binding protein	IVNS1ABP	0.37463	0.66643	1.6956	>sp|Q9Y6Y0|NS1BP_HUMAN Influenza virus NS1A-binding protein OS=Homo sapiens GN=IVNS1ABP PE=1 SV=3	1	4	4	4	7.5	7.5	7.5	71.729	642	642	0	0.37463	0.68026	107.5	5	3	Median	0.66643	1.0876	46.705	5	3	Median	1.6956	1.455	77.529	5	3	Median	524620000	273230000	107410000	143980000				243	636;716;718;733	True;True;True;True
P16403;P10412;P16402;P22492;Q02539	P16403;P10412;P16402;P22492;Q02539	2;2;2;1;1	2;2;2;1;1	2;2;2;1;1	Histone H1.2;Histone H1.4;Histone H1.3;Histone H1t;Histone H1.1	HIST1H1C;HIST1H1E;HIST1H1D;HIST1H1T;HIST1H1A	0.42846	0.49529	1.1209	>sp|P16403|H12_HUMAN Histone H1.2 OS=Homo sapiens GN=HIST1H1C PE=1 SV=2;>sp|P10412|H14_HUMAN Histone H1.4 OS=Homo sapiens GN=HIST1H1E PE=1 SV=2;>sp|P16402|H13_HUMAN Histone H1.3 OS=Homo sapiens GN=HIST1H1D PE=1 SV=2;>sp|P22492|H1T_HUMAN Histone H1t OS=Homo	5	2	2	2	11.3	11.3	11.3	21.364	213	213;219;221;207;215	0	0.42846	0.65545	15.581	3	2	Median	0.49529	0.69202	11.411	3	2	Median	1.1209	0.96166	5.1243	3	2	Median	242700000	128610000	54803000	59288000				116	62;528	True;True
Q5T6W1;Q5T6W2;Q5T6W5;P61978-3;P61978;P61978-2	Q5T6W1;Q5T6W2;Q5T6W5;P61978-3;P61978;P61978-2	3;3;3;3;3;3	3;3;3;3;3;3	3;3;3;3;3;3	Heterogeneous nuclear ribonucleoprotein K	HNRNPK	0.4267	0.46845	1.0347	>tr|Q5T6W1|Q5T6W1_HUMAN Heterogeneous nuclear ribonucleoprotein K OS=Homo sapiens GN=HNRNPK PE=1 SV=1;>tr|Q5T6W2|Q5T6W2_HUMAN Heterogeneous nuclear ribonucleoprotein K (Fragment) OS=Homo sapiens GN=HNRNPK PE=1 SV=1;>tr|Q5T6W5|Q5T6W5_HUMAN Heterogeneous nuc	6	3	3	3	14.4	14.4	14.4	33.976	306	306;379;428;440;463;464	0	0.4267	0.65335	12.612	3	0	Median	0.46845	0.71143	18.15	3	0	Median	1.0347	0.91504	10.792	3	0	Median	74322000	36930000	19754000	17637000				158	456;485;657	True;True;True
P25398	P25398	5	5	5	40S ribosomal protein S12	RPS12	0.36048	0.58674	1.3408	>sp|P25398|RS12_HUMAN 40S ribosomal protein S12 OS=Homo sapiens GN=RPS12 PE=1 SV=3	1	5	5	5	47.7	47.7	47.7	14.515	132	132	0	0.36048	0.62313	17.245	5	0	Median	0.58674	0.85848	24.436	5	0	Median	1.3408	1.1231	22.428	5	0	Median	551180000	276570000	119930000	154670000				127	576;624;704;782;964	True;True;True;True;True
P62937;P62937-2;F8WE65;C9J5S7;Q9Y536;F5H284;A0A075B759;E5RIZ5;A2BFH1	P62937;P62937-2;F8WE65;C9J5S7	7;4;4;4;2;2;2;1;1	7;4;4;4;2;2;2;1;1	7;4;4;4;2;2;2;1;1	Peptidyl-prolyl cis-trans isomerase A;Peptidyl-prolyl cis-trans isomerase A, N-terminally processed;Peptidyl-prolyl cis-trans isomerase	PPIA	0.36937	0.42457	1.1429	>sp|P62937|PPIA_HUMAN Peptidyl-prolyl cis-trans isomerase A OS=Homo sapiens GN=PPIA PE=1 SV=2;>sp|P62937-2|PPIA_HUMAN Isoform 2 of Peptidyl-prolyl cis-trans isomerase A OS=Homo sapiens GN=PPIA;>tr|F8WE65|F8WE65_HUMAN Peptidyl-prolyl cis-trans isomerase OS=	9	7	7	7	51.5	51.5	51.5	18.012	165	165;105;120;121;164;164;164;58;164	0	0.36937	0.59927	66.425	7	0	Median	0.42457	0.64007	7.4198	7	0	Median	1.1429	0.94884	45.971	7	0	Median	1270700000	647100000	291920000	331680000				174	460;894;980;981;1080;1105;1120	True;True;True;True;True;True;True
P62277;E9PS50;J3KMX5	P62277;E9PS50;J3KMX5	2;1;1	2;1;1	2;1;1	40S ribosomal protein S13	RPS13	0.31434	0.42713	1.4918	>sp|P62277|RS13_HUMAN 40S ribosomal protein S13 OS=Homo sapiens GN=RPS13 PE=1 SV=2;>tr|E9PS50|E9PS50_HUMAN 40S ribosomal protein S13 (Fragment) OS=Homo sapiens GN=RPS13 PE=1 SV=1;>tr|J3KMX5|J3KMX5_HUMAN 40S ribosomal protein S13 OS=Homo sapiens GN=RPS13 PE	3	2	2	2	11.3	11.3	11.3	17.222	151	151;116;148	0	0.31434	0.57178	9.4769	2	0	Median	0.42713	0.67278	5.2312	2	0	Median	1.4918	1.2387	8.0315	2	0	Median	65658000	35125000	13566000	16968000				165	353;643	True;True
D6RB09;D6RG13;D6RAT0;P61247;D6RGE0;D6RED7;D6RAS7;D6R9B6;H0Y8L7;E9PFI5;H0Y9Y4	D6RB09;D6RG13;D6RAT0;P61247;D6RGE0;D6RED7;D6RAS7;D6R9B6;H0Y8L7;E9PFI5;H0Y9Y4	2;2;2;2;1;1;1;1;1;1;1	2;2;2;2;1;1;1;1;1;1;1	2;2;2;2;1;1;1;1;1;1;1	40S ribosomal protein S3a	RPS3A	0.35506	0.55739	1.4995	>tr|D6RB09|D6RB09_HUMAN 40S ribosomal protein S3a (Fragment) OS=Homo sapiens GN=RPS3A PE=1 SV=3;>tr|D6RG13|D6RG13_HUMAN 40S ribosomal protein S3a (Fragment) OS=Homo sapiens GN=RPS3A PE=1 SV=1;>tr|D6RAT0|D6RAT0_HUMAN 40S ribosomal protein S3a OS=Homo sapien	11	2	2	2	10.8	10.8	10.8	22.572	194	194;223;227;264;65;101;125;145;190;205;208	0	0.35506	0.55947	15.68	2	1	Median	0.55739	0.81316	12.547	2	1	Median	1.4995	1.3069	34.31	2	1	Median	144880000	70537000	29084000	45255000				44	644;646	True;True
Q5JR95;P62241	Q5JR95;P62241	2;2	2;2	2;2	40S ribosomal protein S8	RPS8	0.36172	0.29091	0.69699	>tr|Q5JR95|Q5JR95_HUMAN 40S ribosomal protein S8 OS=Homo sapiens GN=RPS8 PE=1 SV=1;>sp|P62241|RS8_HUMAN 40S ribosomal protein S8 OS=Homo sapiens GN=RPS8 PE=1 SV=2	2	2	2	2	12.8	12.8	12.8	21.879	188	188;208	0	0.36172	0.55369	4.2164	2	1	Median	0.29091	0.40843	34.439	2	1	Median	0.69699	0.5996	9.9694	2	1	Median	78853000	42854000	17948000	18051000				160	507;698	True;True
P62316-2;P62316;K7EJB5;K7ERG4	P62316-2;P62316;K7EJB5;K7ERG4	2;2;1;1	2;2;1;1	2;2;1;1	Small nuclear ribonucleoprotein Sm D2	SNRPD2	0.28308	0.45419	1.3958	>sp|P62316-2|SMD2_HUMAN Isoform 2 of Small nuclear ribonucleoprotein Sm D2 OS=Homo sapiens GN=SNRPD2;>sp|P62316|SMD2_HUMAN Small nuclear ribonucleoprotein Sm D2 OS=Homo sapiens GN=SNRPD2 PE=1 SV=1;>tr|K7EJB5|K7EJB5_HUMAN Small nuclear ribonucleoprotein Sm	4	2	2	2	17.6	17.6	17.6	12.398	108	108;118;54;78	0	0.28308	0.5162	37.453	2	0	Median	0.45419	0.71905	16.134	2	0	Median	1.3958	1.1568	2.9657	2	0	Median	226990000	111240000	49029000	66724000				167	318;756	True;True
P05387;H0YDD8	P05387	3;1	3;1	3;1	60S acidic ribosomal protein P2	RPLP2	0.33687	0.25161	0.84383	>sp|P05387|RLA2_HUMAN 60S acidic ribosomal protein P2 OS=Homo sapiens GN=RPLP2 PE=1 SV=1	2	3	3	3	40.9	40.9	40.9	11.665	115	115;92	0	0.33687	0.51588	30.464	3	0	Median	0.25161	0.38615	45.579	3	0	Median	0.84383	0.72874	61.992	3	0	Median	184050000	111610000	33461000	38976000				107	473;738;1198	True;True;True
Q13642-1;Q13642-5;Q13642-4;Q5JXI0;Q5JXH9;Q13642-3;Q5JXH8;Q5JXH7;Q5JXI3;Q5JXI2;Q5JXI8;Q13642	Q13642-1;Q13642-5;Q13642-4;Q5JXI0;Q5JXH9;Q13642-3;Q5JXH8;Q5JXH7;Q5JXI3;Q5JXI2;Q5JXI8;Q13642	3;3;3;2;2;2;2;2;2;2;2;2	3;3;3;2;2;2;2;2;2;2;2;2	3;3;3;2;2;2;2;2;2;2;2;2	Four and a half LIM domains protein 1	FHL1	0.33575	0.36119	1.1449	>sp|Q13642-1|FHL1_HUMAN Isoform 1 of Four and a half LIM domains protein 1 OS=Homo sapiens GN=FHL1;>sp|Q13642-5|FHL1_HUMAN Isoform 5 of Four and a half LIM domains protein 1 OS=Homo sapiens GN=FHL1;>sp|Q13642-4|FHL1_HUMAN Isoform 4 of Four and a half LIM d	12	3	3	3	14.3	14.3	14.3	31.895	280	280;296;309;141;155;194;204;205;207;210;257;323	0	0.33575	0.51389	31.537	3	2	Median	0.36119	0.5065	10.777	3	2	Median	1.1449	0.98425	21.966	3	2	Median	92586000	49114000	21427000	22045000				198	57;129;308	True;True;True
E9PP50;P23528;E9PS23;E9PQB7;G3V1A4;E9PK25;E9PLJ3;Q9Y281-3;Q9Y281	E9PP50;P23528;E9PS23;E9PQB7;G3V1A4;E9PK25	3;3;2;2;2;2;1;1;1	3;3;2;2;2;2;1;1;1	3;3;2;2;2;2;1;1;1	Cofilin-1	CFL1	0.32848	0.36946	1.0936	>tr|E9PP50|E9PP50_HUMAN Cofilin-1 (Fragment) OS=Homo sapiens GN=CFL1 PE=1 SV=3;>sp|P23528|COF1_HUMAN Cofilin-1 OS=Homo sapiens GN=CFL1 PE=1 SV=3;>tr|E9PS23|E9PS23_HUMAN Cofilin-1 (Fragment) OS=Homo sapiens GN=CFL1 PE=1 SV=3;>tr|E9PQB7|E9PQB7_HUMAN Cofilin-	9	3	3	3	26.9	26.9	26.9	17.865	160	160;166;91;122;149;204;79;149;166	0	0.32848	0.50273	44.171	3	2	Median	0.36946	0.51769	20.041	3	2	Median	1.0936	0.96647	28.065	3	2	Median	178000000	98423000	40058000	39523000				54	101;117;252	True;True;True
Q06830;H7C3T4;Q13162;P32119	Q06830	8;3;3;1	8;3;3;1	8;3;3;1	Peroxiredoxin-1	PRDX1	0.30353	0.34135	1.021	>sp|Q06830|PRDX1_HUMAN Peroxiredoxin-1 OS=Homo sapiens GN=PRDX1 PE=1 SV=1	4	8	8	8	40.7	40.7	40.7	22.11	199	199;161;271;198	0	0.30353	0.46454	15.813	3	0	Median	0.34135	0.47828	17.446	3	0	Median	1.021	0.91512	5.7294	3	0	Median	532520000	337490000	91242000	103790000				189	24;105;349;350;384;712;798;948	True;True;True;True;True;True;True;True
P62258-2;P62258;K7EM20;Q4VY20;B4DJF2;Q4VY19;I3L3T1;K7EIT4;E9PG15;A2IDB2;P31947-2;P31946-2;P27348;Q04917;P31946;P61981;P31947	P62258-2;P62258;K7EM20	4;4;2;1;1;1;1;1;1;1;1;1;1;1;1;1;1	4;4;2;1;1;1;1;1;1;1;1;1;1;1;1;1;1	3;3;2;0;0;0;0;0;0;0;0;0;0;0;0;0;0	14-3-3 protein epsilon	YWHAE	0.23913	0.19313	1.0483	>sp|P62258-2|1433E_HUMAN Isoform SV of 14-3-3 protein epsilon OS=Homo sapiens GN=YWHAE;>sp|P62258|1433E_HUMAN 14-3-3 protein epsilon OS=Homo sapiens GN=YWHAE PE=1 SV=1;>tr|K7EM20|K7EM20_HUMAN 14-3-3 protein epsilon (Fragment) OS=Homo sapiens GN=YWHAE PE=1	17	4	4	3	23.6	23.6	20.2	26.504	233	233;255;115;74;94;100;107;109;149;162;216;244;245;246;246;247;248	0	0.23913	0.44071	35.534	3	2	Plateau	0.19313	0.2711	13.721	3	2	Median	1.0483	0.92705	41.841	3	2	Median	142660000	102480000	20875000	19309000				161	200;637;749;1173	True;True;True;True
H3BQN4;P04075;J3KPS3;P04075-2;H3BUH7;H3BPS8;H3BR68;H3BMQ8;H3BR04;H3BU78	H3BQN4;P04075;J3KPS3;P04075-2;H3BUH7;H3BPS8	3;3;3;3;2;2;1;1;1;1	3;3;3;3;2;2;1;1;1;1	3;3;3;3;2;2;1;1;1;1	Fructose-bisphosphate aldolase;Fructose-bisphosphate aldolase A	ALDOA	0.24768	0.28992	1.1705	>tr|H3BQN4|H3BQN4_HUMAN Fructose-bisphosphate aldolase OS=Homo sapiens GN=ALDOA PE=1 SV=1;>sp|P04075|ALDOA_HUMAN Fructose-bisphosphate aldolase A OS=Homo sapiens GN=ALDOA PE=1 SV=2;>tr|J3KPS3|J3KPS3_HUMAN Fructose-bisphosphate aldolase OS=Homo sapiens GN=A	10	3	3	3	9.4	9.4	9.4	39.34	361	361;364;368;418;155;278;130;140;162;204	0	0.24768	0.37925	88.4	2	2	Median	0.28992	0.40892	13.601	2	2	Median	1.1705	1.0097	74.705	2	2	Median	82739000	67458000	7720400	7561400				77	23;72;343	True;True;True
D6RF44;H0YA96;D6RAF8;H0Y8G5;Q14103-4;Q14103-3;Q14103-2;Q14103;D6RBQ9;D6RD83;O14979-3;O14979-2;A0A087WUK2;O14979	D6RF44;H0YA96;D6RAF8;H0Y8G5;Q14103-4;Q14103-3;Q14103-2;Q14103;D6RBQ9;D6RD83	4;4;4;4;4;4;4;4;3;2;1;1;1;1	4;4;4;4;4;4;4;4;3;2;1;1;1;1	4;4;4;4;4;4;4;4;3;2;1;1;1;1	Heterogeneous nuclear ribonucleoprotein D0	HNRNPD	0.24424	0.31544	1.1254	>tr|D6RF44|D6RF44_HUMAN Heterogeneous nuclear ribonucleoprotein D0 (Fragment) OS=Homo sapiens GN=HNRNPD PE=1 SV=3;>tr|H0YA96|H0YA96_HUMAN Heterogeneous nuclear ribonucleoprotein D0 (Fragment) OS=Homo sapiens GN=HNRNPD PE=1 SV=1;>tr|D6RAF8|D6RAF8_HUMAN Hete	14	4	4	4	34.8	34.8	34.8	12.64	112	112;210;221;261;287;306;336;355;155;92;244;301;363;420	0	0.24424	0.37379	47.143	3	0	Median	0.31544	0.4456	37.757	3	0	Median	1.1254	0.96697	11.731	3	0	Median	148730000	94886000	29113000	24726000				43	280;281;321;439	True;True;True;True
P02533;CON__P02533;P08779;CON__P08779;CON__Q9QWL7;K7EPJ9;CON__Q6IFX2;P19012;CON__P19012;CON__A2A4G1;K7ESE1;C9JM50;P08727;CON__P08727;K7ENV3;CON__Q61782;K7EMS3;C9JTG5;P19012-2;A8MT21	P02533;CON__P02533;P08779;CON__P08779	12;12;6;6;5;4;4;4;4;4;3;3;3;3;1;1;1;1;1;1	9;9;3;3;3;2;3;2;2;1;3;1;1;1;1;1;1;1;1;1	4;4;1;1;0;0;0;0;0;0;0;0;0;0;1;1;0;0;0;0	Keratin, type I cytoskeletal 14;Keratin, type I cytoskeletal 16	KRT14;KRT16	0.20273	0.1302	0.64223	>sp|P02533|K1C14_HUMAN Keratin, type I cytoskeletal 14 OS=Homo sapiens GN=KRT14 PE=1 SV=4;>P02533 SWISS-PROT:P02533 Tax_Id=9606 Gene_Symbol=KRT14 Keratin, type I cytoskeletal 14;>sp|P08779|K1C16_HUMAN Keratin, type I cytoskeletal 16 OS=Homo sapiens GN=KRT1	20	12	9	4	30.3	25	14.2	51.561	472	472;472;473;473;433;231;452;456;456;456;95;196;400;400;49;93;181;220;251;291	0	0.20273	0.36773	119.71	7	7	Median	0.1302	0.20388	183.44	7	7	Median	0.64223	0.53374	142.7	7	7	Median	571260000	433810000	32603000	104850000			+	31	64;86;257;480;486;508;582;590;653;978;1082;1129	True;True;True;True;True;True;False;False;True;True;True;False
P63261;P60709;I3L3I0;I3L1U9;Q5T8M7;I3L4N8;Q6S8J3;G5E9R0;K7EM38;I3L3R2;E7EVS6;J3KT65;A5A3E0;C9JUM1;C9JZR7;P63267-2;P0CG38;C9JTX5;Q9BYX7;Q562R1;P0CG39;F8WCH0	P63261;P60709;I3L3I0;I3L1U9;Q5T8M7	16;16;8;8;8;7;7;6;6;6;6;6;6;5;5;5;5;4;4;4;4;1	16;16;8;8;8;7;7;6;6;6;6;6;6;5;5;5;5;4;4;4;4;1	7;7;2;2;0;3;3;1;1;1;1;1;2;0;0;0;2;0;2;0;2;0	Actin, cytoplasmic 2;Actin, cytoplasmic 2, N-terminally processed;Actin, cytoplasmic 1;Actin, cytoplasmic 1, N-terminally processed	ACTG1;ACTB;ACTA1	0.18917	0.15212	0.79316	>sp|P63261|ACTG_HUMAN Actin, cytoplasmic 2 OS=Homo sapiens GN=ACTG1 PE=1 SV=1;>sp|P60709|ACTB_HUMAN Actin, cytoplasmic 1 OS=Homo sapiens GN=ACTB PE=1 SV=1;>tr|I3L3I0|I3L3I0_HUMAN Actin, cytoplasmic 2, N-terminally processed (Fragment) OS=Homo sapiens GN=AC	22	16	16	7	47.7	47.7	23.2	41.792	375	375;375;214;214;342;242;1075;125;133;164;164;198;1075;99;103;333;1075;80;375;376;1038;52	0	0.18917	0.33035	10.847	12	0	Median	0.15212	0.2376	14.115	12	0	Median	0.79316	0.68373	12.707	12	0	Median	9918900000	3811500000	787710000	5319700000				155	115;168;169;185;222;378;402;455;521;532;596;787;788;831;953;1039	True;True;True;True;True;True;True;True;True;True;True;True;True;True;True;True
P08238;Q58FF8;Q58FF7;Q5T9W8;F8W026;Q96GW1;P14625	P08238	8;3;3;2;1;1;1	8;3;3;2;1;1;1	4;1;2;1;1;1;1	Heat shock protein HSP 90-beta	HSP90AB1	0.2047	0.20107	1.1045	>sp|P08238|HS90B_HUMAN Heat shock protein HSP 90-beta OS=Homo sapiens GN=HSP90AB1 PE=1 SV=4	7	8	8	4	12.3	12.3	5.2	83.263	724	724;381;597;168;49;315;803	0	0.2047	0.32667	27.858	6	5	Median	0.20107	0.31284	24.377	6	5	Median	1.1045	0.96847	37.311	6	5	Median	418260000	273600000	53168000	91497000				114	27;69;231;375;428;915;1077;1168	True;True;True;True;True;True;True;True
F8W1R7;P60660-2;P60660;J3KND3;G8JLA2;G3V1V0;B7Z6Z4;G3V1Y7;F8VPF3;F8VZU9;F8W180;F8VXL3;H0YI43;F8W1I5;P14649	F8W1R7;P60660-2;P60660;J3KND3;G8JLA2;G3V1V0;B7Z6Z4;G3V1Y7;F8VPF3;F8VZU9;F8W180	5;5;5;5;5;5;5;4;4;3;3;1;1;1;1	5;5;5;5;5;5;5;4;4;3;3;1;1;1;1	5;5;5;5;5;5;5;4;4;3;3;1;1;1;1	Myosin light polypeptide 6	MYL6	0.2062	0.15343	0.76838	>tr|F8W1R7|F8W1R7_HUMAN Retinal cone rhodopsin-sensitive cGMP 3,5-cyclic phosphodiesterase subunit gamma OS=Homo sapiens GN=PDE6H PE=4 SV=1;>sp|P60660-2|MYL6_HUMAN Isoform Smooth muscle of Myosin light polypeptide 6 OS=Homo sapiens GN=MYL6;>sp|P60660|MYL	15	5	5	5	40.7	40.7	40.7	16.29	145	145;151;151;152;152;161;238;115;130;103;196;47;83;175;208	0	0.2062	0.31544	21.033	4	0	Median	0.15343	0.23907	17.088	4	0	Median	0.76838	0.66788	24.399	4	0	Median	532510000	375380000	86140000	70991000				25	202;411;488;739;1084	True;True;True;True;True
P07900;P07900-2;G3V2J8;Q14568;Q58FF6	P07900;P07900-2	7;7;2;2;1	3;3;1;0;0	3;3;1;0;0	Heat shock protein HSP 90-alpha	HSP90AA1	0.17805	0.2216	1.3597	>sp|P07900|HS90A_HUMAN Heat shock protein HSP 90-alpha OS=Homo sapiens GN=HSP90AA1 PE=1 SV=5;>sp|P07900-2|HS90A_HUMAN Isoform 2 of Heat shock protein HSP 90-alpha OS=Homo sapiens GN=HSP90AA1	5	7	3	3	12	5.1	5.1	84.659	732	732;854;174;343;505	0	0.17805	0.30553	23.143	3	3	Median	0.2216	0.3401	17.859	3	3	Median	1.3597	1.1994	6.8395	3	3	Median	127430000	97718000	10293000	19422000				112	27;70;232;375;546;1077;1168	False;True;True;False;True;False;False
F8WCJ1;C9J7B5;C9J4W5;I3L397;Q9GZV4;Q6IS14;P63241;P63241-2;I3L504	F8WCJ1;C9J7B5;C9J4W5;I3L397;Q9GZV4;Q6IS14;P63241;P63241-2;I3L504	1;1;1;1;1;1;1;1;1	1;1;1;1;1;1;1;1;1	1;1;1;1;1;1;1;1;1	Eukaryotic translation initiation factor 5A-2;Eukaryotic translation initiation factor 5A-1-like;Eukaryotic translation initiation factor 5A-1	EIF5A2;EIF5A;EIF5AL1	0.18218	0.25127	1.3792	>tr|F8WCJ1|F8WCJ1_HUMAN Eukaryotic translation initiation factor 5A-2 OS=Homo sapiens GN=EIF5A2 PE=1 SV=1;>tr|C9J7B5|C9J7B5_HUMAN Eukaryotic translation initiation factor 5A-2 OS=Homo sapiens GN=EIF5A2 PE=1 SV=1;>tr|C9J4W5|C9J4W5_HUMAN Eukaryotic translati	9	1	1	1	11.4	11.4	11.4	11.687	105	105;109;115;147;153;154;154;184;186	0	0.18218	0.27883	29.636	2	2	Median	0.25127	0.35241	26.158	2	2	Median	1.3792	1.1858	3.402	2	2	Median	96839000	63842000	13510000	19487000				28	1071	True
P35580;P35580-5;P35580-2;P35580-3;P35580-4	P35580;P35580-5;P35580-2;P35580-3;P35580-4	3;3;3;3;3	2;2;2;2;2	2;2;2;2;2	Myosin-10	MYH10	0.1668	0.11862	0.71116	>sp|P35580|MYH10_HUMAN Myosin-10 OS=Homo sapiens GN=MYH10 PE=1 SV=3;>sp|P35580-5|MYH10_HUMAN Isoform 5 of Myosin-10 OS=Homo sapiens GN=MYH10;>sp|P35580-2|MYH10_HUMAN Isoform 2 of Myosin-10 OS=Homo sapiens GN=MYH10;>sp|P35580-3|MYH10_HUMAN Isoform 3 of Myos	5	3	2	2	2.3	1.7	1.7	229	1976	1976;1985;1992;1997;2007	0	0.1668	0.27062	54.131	2	2	Median	0.11862	0.1803	40.43	2	2	Median	0.71116	0.62893	13.702	2	2	Median	43901000	32473000	7396100	4031900				136	415;599;682	True;False;True
P06748-3;P06748-2;P06748;E5RI98	P06748-3;P06748-2;P06748	3;3;3;1	3;3;3;1	3;3;3;1	Nucleophosmin	NPM1	0.17288	0.24954	1.2325	>sp|P06748-3|NPM_HUMAN Isoform 3 of Nucleophosmin OS=Homo sapiens GN=NPM1;>sp|P06748-2|NPM_HUMAN Isoform 2 of Nucleophosmin OS=Homo sapiens GN=NPM1;>sp|P06748|NPM_HUMAN Nucleophosmin OS=Homo sapiens GN=NPM1 PE=1 SV=2	4	3	3	3	14.3	14.3	14.3	28.4	259	259;265;294;111	0	0.17288	0.26026	66.633	3	0	Median	0.24954	0.35094	80.957	3	0	Median	1.2325	1.0613	16.908	3	0	Median	344430000	179630000	67395000	97399000				110	25;358;1126	True;True;True
Q5VU61;A0A087WWU8;P06753-5;P06753-2;J3KN67;K7EP68;K7ERG3;K7ENT6;Q5VU59;P06753-4;P06753-3;P67936;P06753-6;P67936-2;P06753;P06753-7;K7EPV9;K7EMU5	Q5VU61;A0A087WWU8;P06753-5;P06753-2;J3KN67;K7EP68;K7ERG3;K7ENT6;Q5VU59;P06753-4;P06753-3;P67936;P06753-6;P67936-2;P06753;P06753-7	4;4;4;4;4;3;3;3;3;3;3;3;3;3;3;2;1;1	4;4;4;4;4;3;3;3;3;3;3;3;3;3;3;2;1;1	2;2;2;2;2;1;1;1;2;1;1;1;1;1;1;2;1;1	Tropomyosin alpha-3 chain;Tropomyosin alpha-4 chain	TPM3;TPM4	0.12689	0.32937	0.61108	>tr|Q5VU61|Q5VU61_HUMAN Tropomyosin alpha-3 chain OS=Homo sapiens GN=TPM3 PE=1 SV=2;>tr|A0A087WWU8|A0A087WWU8_HUMAN Tropomyosin alpha-3 chain OS=Homo sapiens GN=TPM3 PE=4 SV=1;>sp|P06753-5|TPM3_HUMAN Isoform 5 of Tropomyosin alpha-3 chain OS=Homo sapiens G	18	4	4	2	20.2	20.2	11.2	26.056	223	223;227;248;248;285;138;170;179;232;247;247;248;248;284;285;158;96;102	0	0.12689	0.21506	82.747	4	4	Median	0.32937	0.56079	88.624	3	3	Plateau	0.61108	0.52797	141.22	3	3	Median	102210000	73014000	14322000	14874000				8	389;591;607;997	True;True;True;True
P35579;P35579-2;M0QY43;Q7Z406-5;Q7Z406-4;P35749-4;P35749-3;P35749;P35749-2;Q7Z406;Q7Z406-6;B1PS43;Q7Z406-2	P35579;P35579-2	12;8;1;1;1;1;1;1;1;1;1;1;1	12;8;1;1;1;1;1;1;1;1;1;1;1	11;7;1;1;1;1;1;1;1;1;1;1;1	Myosin-9	MYH9	0.10213	0.22052	1.0728	>sp|P35579|MYH9_HUMAN Myosin-9 OS=Homo sapiens GN=MYH9 PE=1 SV=4;>sp|P35579-2|MYH9_HUMAN Isoform 2 of Myosin-9 OS=Homo sapiens GN=MYH9	13	12	12	11	8.3	8.3	7.7	226.53	1960	1960;1382;1003;1478;1779;1938;1945;1972;1979;1995;2003;2029;2036	0	0.10213	0.18559	159.91	10	10	Median	0.22052	0.33682	91.517	8	8	Median	1.0728	0.91816	184.41	8	8	Median	374450000	247450000	99660000	27336000				135	244;405;419;525;558;599;683;806;830;1078;1121;1136	True;True;True;True;True;True;True;True;True;True;True;True
A0A087X0P6;A0A075B6S2;A0A087X1V9;A0A087X0Q4;A0A087WW87;A0A075B6R1;P01617;P01614;P06309;A0A075B6S6;A0A075B6S3;A0A075B6P5;P06310	A0A087X0P6;A0A075B6S2;A0A087X1V9;A0A087X0Q4;A0A087WW87;A0A075B6R1;P01617;P01614;P06309;A0A075B6S6;A0A075B6S3;A0A075B6P5;P06310	3;3;2;2;2;2;2;2;2;2;2;2;2	3;3;2;2;2;2;2;2;2;2;2;2;2	3;3;2;2;2;2;2;2;2;2;2;2;2	Ig kappa chain V-II region TEW;Ig kappa chain V-II region Cum;Ig kappa chain V-II region GM607;Ig kappa chain V-II region RPMI 6410		0.10083	0.096053	0.75726	>tr|A0A087X0P6|A0A087X0P6_HUMAN Protein IGKV2D-29 OS=Homo sapiens GN=IGKV2D-29 PE=4 SV=1;>tr|A0A075B6S2|A0A075B6S2_HUMAN Protein IGKV2D-29 (Fragment) OS=Homo sapiens GN=IGKV2D-29 PE=4 SV=1;>tr|A0A087X1V9|A0A087X1V9_HUMAN Protein IGKV2-28 OS=Homo sapiens GN	13	3	3	3	22.5	22.5	22.5	11.192	102	102;120;102;104;105;111;113;115;117;120;120;120;133	0	0.10083	0.16326	113.11	4	4	Median	0.096053	0.14611	323.59	3	3	Median	0.75726	0.64655	218.82	3	3	Median	50889000000	50427000000	413020000	48957000				2	299;300;301	True;True;True
P13647;CON__P13647;P48668;P02538;CON__P48668;CON__P04259;CON__P02538;H0YI76;F8W0C6;O95678;CON__O95678;CON__P07744;H0YIN9;Q7RTS7;CON__Q7RTS7;CON__Q8VED5;Q86Y46;CON__Q32MB2;F8W1S1;F8VV57;F8VUG2;F8W1U3;P05787;CON__P05787;P05787-2;F8VRG4;H0YIC5;Q86Y46-2;CON__Q9DCV7;Q14CN4-3;P08729;CON__Q3KNV1;CON__P08729;Q14CN4-2;Q14CN4;CON__Q14CN4-1;CON__Q6IME9;Q3SY84;CON__Q3SY84;Q9NSB2;CON__Q9NSB2;CON__Q6ISB0;P1203…	P13647;CON__P13647;P48668;P02538;CON__P48668;CON__P04259;CON__P02538	17;17;10;10;10;10;10;8;6;6;6;5;4;4;4;4;4;4;4;3;3;3;3;3;3;2;2;2;2;2;2;2;2;2;2;2;2;2;2;2;2;2;2;2;1;1;1;1;1;1;1;1;1	10;10;3;3;3;3;3;4;3;0;0;0;3;0;0;0;0;0;0;3;0;0;0;0;0;0;0;0;0;0;0;0;0;0;0;0;0;0;0;0;0;0;0;0;0;0;0;0;0;0;0;0;0	3;3;0;0;0;0;0;1;0;0;0;0;1;0;0;0;0;0;0;2;0;0;0;0;0;0;0;0;0;0;0;0;0;0;0;0;0;0;0;0;0;0;0;0;0;0;0;0;0;0;0;0;0	Keratin, type II cytoskeletal 5;Keratin, type II cytoskeletal 6C;Keratin, type II cytoskeletal 6A	KRT5;KRT6C;KRT6A	0.080826	0.065075	0.9478	>sp|P13647|K2C5_HUMAN Keratin, type II cytoskeletal 5 OS=Homo sapiens GN=KRT5 PE=1 SV=3;>P13647 SWISS-PROT:P13647 Tax_Id=9606 Gene_Symbol=KRT5 Keratin, type II cytoskeletal 5;>sp|P48668|K2C6C_HUMAN Keratin, type II cytoskeletal 6C OS=Homo sapiens GN=KRT6C	53	17	10	3	27.6	19	5.9	62.378	590	590;590;564;564;564;564;564;201;179;551;551;525;196;529;529;531;540;540;543;132;273;289;483;483;511;177;285;381;457;469;469;469;469;510;511;511;520;523;523;600;600;600;963;1026;143;248;410;499;520;521;521;534;594	0	0.080826	0.14737	143.22	9	9	Median	0.065075	0.090991	80.057	9	9	Median	0.9478	0.83608	87.726	9	9	Median	605630000	528650000	56241000	20740000			+	39	96;270;271;365;504;561;587;654;746;748;769;811;916;931;1122;1151;1157	True;False;False;True;True;False;False;False;False;False;True;True;True;True;True;True;True
P60174-1;P60174;P60174-4;U3KPZ0;U3KQF3;U3KPS5	P60174-1;P60174;P60174-4;U3KPZ0;U3KQF3	8;8;7;5;4;2	8;8;7;5;4;2	8;8;7;5;4;2	Triosephosphate isomerase	TPI1	0.088918	0.075682	1.1605	>sp|P60174-1|TPIS_HUMAN Isoform 2 of Triosephosphate isomerase OS=Homo sapiens GN=TPI1;>sp|P60174|TPIS_HUMAN Triosephosphate isomerase OS=Homo sapiens GN=TPI1 PE=1 SV=3;>sp|P60174-4|TPIS_HUMAN Isoform 4 of Triosephosphate isomerase OS=Homo sapiens GN=TPI1;	6	8	8	8	38.2	38.2	38.2	26.669	249	249;286;167;113;98;39	0	0.088918	0.13608	95.284	5	5	Median	0.075682	0.10642	53.423	5	5	Median	1.1605	0.99894	99.404	5	5	Median	275810000	255080000	10464000	10268000				153	409;421;464;832;920;966;1036;1137	True;True;True;True;True;True;True;True
P35527;CON__P35527;K7EQQ3	P35527;CON__P35527;K7EQQ3	22;21;13	22;21;13	22;21;13	Keratin, type I cytoskeletal 9	KRT9	0.044473	0.025044	0.81391	>sp|P35527|K1C9_HUMAN Keratin, type I cytoskeletal 9 OS=Homo sapiens GN=KRT9 PE=1 SV=3;>P35527 SWISS-PROT:P35527 Tax_Id=9606 Gene_Symbol=KRT9 Keratin, type I cytoskeletal 9;>tr|K7EQQ3|K7EQQ3_HUMAN Keratin, type I cytoskeletal 9 OS=Homo sapiens GN=KRT9 PE=1	3	22	22	22	45.9	45.9	45.9	62.064	623	623;623;390	0	0.044473	0.072154	140.79	21	21	Median	0.025044	0.035126	91.092	12	12	Median	0.81391	0.69602	185.47	12	12	Median	5212900000	4816300000	342070000	54547000			+	134	160;218;305;306;332;333;385;386;466;496;497;543;612;725;763;777;789;859;941;1007;1008;1111	True;True;True;True;True;True;True;True;True;True;True;True;True;True;True;True;True;True;True;True;True;True
Q5D862;CON__Q5D862	Q5D862;CON__Q5D862	2;2	2;2	2;2	Filaggrin-2	FLG2	0.041871	0.16907	4.0378	>sp|Q5D862|FILA2_HUMAN Filaggrin-2 OS=Homo sapiens GN=FLG2 PE=1 SV=1;>Q5D862 SWISS-PROT:Q5D862 Tax_Id=9606 Gene_Symbol=FLG2 Filaggrin-2	2	2	2	2	1	1	1	248.07	2391	2391;2391	0	0.041871	0.064099	38.023	2	2	Median	0.16907	0.23769	145.12	2	2	Median	4.0378	3.4764	107.25	2	2	Median	71985000	61658000	1421000	8905600			+	41	303;952	True;True
P13645;CON__P13645;CON__P02535-1;CON__P08730-1;Q7Z3Y7;CON__Q7Z3Y7;CON__Q148H6;Q7Z3Z0;CON__Q7Z3Z0;Q7Z3Y8;CON__Q7Z3Y8;CON__Q9Z2K1;CON__Q3ZAW8;Q2M2I5;CON__Q2M2I5;F8VZY9;Q14525;CON__Q14525;A0A087X2I6;Q15323;CON__Q9UE12;CON__Q15323;CON__A2A5Y0;O76013-2;CON__P05784;CON__Q92764;C4AM86;P05783;Q14532;CON__Q14532;O76014;CON__A2AB72;Q92764;CON__Q497I4;O76015;CON__O76015;O76013;CON__O76013;Q7Z3Y9;CON__Q7Z3Y9…	P13645;CON__P13645	26;26;6;4;4;4;3;2;2;2;2;2;2;2;2;1;1;1;1;1;1;1;1;1;1;1;1;1;1;1;1;1;1;1;1;1;1;1;1;1;1;1;1;1	26;26;6;4;4;4;3;2;2;2;2;2;2;2;2;1;1;1;1;1;1;1;1;1;1;1;1;1;1;1;1;1;1;1;1;1;1;1;1;1;1;1;1;1	21;21;2;0;2;2;1;1;1;1;1;0;0;0;0;0;0;0;0;0;0;0;0;0;0;0;0;0;0;0;0;0;0;0;0;0;0;0;0;0;0;0;0;0	Keratin, type I cytoskeletal 10	KRT10	0.031556	0.013859	0.53164	>sp|P13645|K1C10_HUMAN Keratin, type I cytoskeletal 10 OS=Homo sapiens GN=KRT10 PE=1 SV=6;>P13645 SWISS-PROT:P13645 Tax_Id=9606 Gene_Symbol=KRT10 Keratin, type I cytoskeletal 10	44	26	26	21	46.6	46.6	40.4	58.826	584	584;593;570;437;464;486;464;450;450;459;459;469;474;525;525;391;404;404;404;416;416;416;416;417;423;425;425;430;448;448;449;453;455;455;456;456;467;467;468;468;471;476;494;494	0	0.031556	0.05007	119.7	28	28	Median	0.013859	0.021948	164.74	23	23	Median	0.53164	0.47017	151.23	23	23	Median	11116000000	10807000000	200880000	108120000			+	38	26;37;138;236;368;465;501;529;562;582;590;614;649;737;772;775;815;818;819;847;899;928;998;1083;1129;1161	True;True;True;True;True;True;True;True;True;True;True;True;True;True;True;True;True;True;True;True;True;True;True;True;True;True
P35908;CON__P35908;Q01546;CON__Q01546;P12035;CON__P12035;CON__Q6NXH9;H0YID6;CON__Q9R0H5;Q7Z794;CON__Q7Z794	P35908;CON__P35908	34;34;8;8;6;6;5;3;3;3;3	32;32;8;8;6;6;4;3;2;2;2	21;21;0;0;0;0;0;0;0;0;0	Keratin, type II cytoskeletal 2 epidermal	KRT2	0.031653	0.05305	0.88358	>sp|P35908|K22E_HUMAN Keratin, type II cytoskeletal 2 epidermal OS=Homo sapiens GN=KRT2 PE=1 SV=2;>P35908 SWISS-PROT:P35908 Tax_Id=9606 Gene_Symbol=KRT2 Keratin, type II cytoskeletal 2 epidermal	11	34	32	21	56.2	54.3	41	65.432	639	639;645;638;638;628;629;539;119;524;578;578	0	0.031653	0.049608	119.34	29	29	Median	0.05305	0.077822	153.17	20	20	Median	0.88358	0.75616	106.97	20	20	Median	5513800000	5192800000	152080000	168930000			+	40	192;199;220;270;271;282;290;324;335;383;434;561;579;587;654;664;680;743;748;773;774;857;897;898;913;944;957;958;1022;1047;1048;1100;1158;1174	True;True;True;True;True;True;False;True;True;True;False;True;True;True;True;True;True;True;True;True;True;True;True;True;True;True;True;True;True;True;True;True;True;True
P04264;CON__P04264;CON__H-INV:HIT000016045;F8VP67	P04264;CON__P04264	37;36;1;1	37;36;1;1	27;26;0;0	Keratin, type II cytoskeletal 1	KRT1	0.015817	0.013802	0.8979	>sp|P04264|K2C1_HUMAN Keratin, type II cytoskeletal 1 OS=Homo sapiens GN=KRT1 PE=1 SV=6;>P04264 SWISS-PROT:P04264 Tax_Id=9606 Gene_Symbol=KRT1 Keratin, type II cytoskeletal 1	4	37	37	27	50.2	50.2	42.7	66.038	644	644;644;99;113	0	0.015817	0.024127	135.52	31	31	Median	0.013802	0.019778	186.97	26	26	Median	0.8979	0.7573	140.01	26	26	Median	16832000000	16506000000	178000000	147610000			+	104	32;95;191;198;290;291;304;367;434;536;586;602;663;669;722;741;742;746;755;764;795;796;845;862;872;896;902;910;911;914;991;992;1012;1013;1049;1149;1156	True;True;True;True;True;True;True;True;True;True;True;True;True;True;True;True;True;True;True;True;True;True;True;True;True;True;True;True;True;True;True;True;True;True;True;True;True
B1AHC9;P12956-2;P12956	B1AHC9;P12956-2;P12956	1;1;1	1;1;1	1;1;1	X-ray repair cross-complementing protein 6	XRCC6				>tr|B1AHC9|B1AHC9_HUMAN X-ray repair cross-complementing protein 6 OS=Homo sapiens GN=XRCC6 PE=1 SV=1;>sp|P12956-2|XRCC6_HUMAN Isoform 2 of X-ray repair cross-complementing protein 6 OS=Homo sapiens GN=XRCC6;>sp|P12956|XRCC6_HUMAN X-ray repair cross-comple	3	1	1	1	2.5	2.5	2.5	64.283	559	559;568;609	0.0043668			NaN	1	1	Median			NaN	1	1	Median			NaN	1	1	Median	35098000	24358000	5343000	5397000				20	863	True
Q71U36-2;Q71U36;Q13748-2;Q13748;Q6PEY2	Q71U36-2;Q71U36;Q13748-2;Q13748;Q6PEY2	12;12;10;10;8	1;1;1;1;1	0;0;0;0;0	Tubulin alpha-1A chain;Tubulin alpha-3C/D chain;Tubulin alpha-3E chain	TUBA1A;TUBA3C;TUBA3E				>sp|Q71U36-2|TBA1A_HUMAN Isoform 2 of Tubulin alpha-1A chain OS=Homo sapiens GN=TUBA1A;>sp|Q71U36|TBA1A_HUMAN Tubulin alpha-1A chain OS=Homo sapiens GN=TUBA1A PE=1 SV=1;>sp|Q13748-2|TBA3C_HUMAN Isoform 2 of Tubulin alpha-3C/D chain OS=Homo sapiens GN=TUBA3	5	12	1	0	40.6	3.1	0	46.297	416	416;451;418;450;450	0			NaN	1	0	Median			NaN	1	0	Median			NaN	1	0	Median	96300000	31563000	30001000	34736000				209	112;124;219;449;695;747;801;802;1001;1002;1064;1183	False;False;False;False;False;False;False;False;False;True;False;False
H0YKU1;H0YNJ8;Q9NYL9	H0YKU1;H0YNJ8;Q9NYL9	1;1;1	1;1;1	1;1;1	Tropomodulin-3	TMOD3				>tr|H0YKU1|H0YKU1_HUMAN Tropomodulin-3 (Fragment) OS=Homo sapiens GN=TMOD3 PE=1 SV=1;>tr|H0YNJ8|H0YNJ8_HUMAN Tropomodulin-3 OS=Homo sapiens GN=TMOD3 PE=1 SV=1;>sp|Q9NYL9|TMOD3_HUMAN Tropomodulin-3 OS=Homo sapiens GN=TMOD3 PE=1 SV=1	3	1	1	1	10.7	10.7	10.7	20.79	187	187;213;352	0.0042735			NaN	1	0	Median			NaN	1	0	Median			NaN	1	0	Median	45872000	24432000	11919000	9520700				70	482	True
D6RE67;D6RC31;D6RA57;Q96EY4;H0Y9X1	D6RE67;D6RC31;D6RA57;Q96EY4;H0Y9X1	1;1;1;1;1	1;1;1;1;1	1;1;1;1;1	Translation machinery-associated protein 16	TMA16				>tr|D6RE67|D6RE67_HUMAN Translation machinery-associated protein 16 OS=Homo sapiens GN=TMA16 PE=1 SV=1;>tr|D6RC31|D6RC31_HUMAN Translation machinery-associated protein 16 OS=Homo sapiens GN=TMA16 PE=1 SV=1;>tr|D6RA57|D6RA57_HUMAN Translation machinery-asso	5	1	1	1	9.1	9.1	9.1	10.377	88	88;101;144;203;242	0			NaN	0	0	Median			NaN	0	0	Median			NaN	0	0	Median	0	0	0	0				42	137	True
Q13263-2;Q13263	Q13263-2;Q13263	1;1	1;1	1;1	Transcription intermediary factor 1-beta	TRIM28				>sp|Q13263-2|TIF1B_HUMAN Isoform 2 of Transcription intermediary factor 1-beta OS=Homo sapiens GN=TRIM28;>sp|Q13263|TIF1B_HUMAN Transcription intermediary factor 1-beta OS=Homo sapiens GN=TRIM28 PE=1 SV=5	2	1	1	1	4.1	4.1	4.1	79.473	753	753;835	0			NaN	1	1	Median			NaN	1	1	Median			NaN	1	1	Median	85917000	45894000	15548000	24476000				193	18	True
A0A075B7D9;Q92804-2;Q92804	A0A075B7D9;Q92804-2;Q92804	2;2;2	1;1;1	1;1;1	TATA-binding protein-associated factor 2N	TAF15				>tr|A0A075B7D9|A0A075B7D9_HUMAN TATA-binding protein-associated factor 2N OS=Homo sapiens GN=TAF15 PE=1 SV=1;>sp|Q92804-2|RBP56_HUMAN Isoform Short of TATA-binding protein-associated factor 2N OS=Homo sapiens GN=TAF15;>sp|Q92804|RBP56_HUMAN TATA-binding pr	3	2	1	1	6.9	3.8	3.8	48.839	449	449;589;592	0			NaN	1	0	Median			NaN	1	0	Median			NaN	1	0	Median	121920000	45484000	31096000	45345000				4	11;319	True;False
P23246-2;P23246	P23246-2;P23246	2;2	1;1	1;1	Splicing factor, proline- and glutamine-rich	SFPQ				>sp|P23246-2|SFPQ_HUMAN Isoform Short of Splicing factor, proline- and glutamine-rich OS=Homo sapiens GN=SFPQ;>sp|P23246|SFPQ_HUMAN Splicing factor, proline- and glutamine-rich OS=Homo sapiens GN=SFPQ PE=1 SV=2	2	2	1	1	3.7	2.5	2.5	72.262	669	669;707	0.0042373			NaN	1	1	Median			NaN	1	1	Median			NaN	1	1	Median	27073000	22093000	2352800	2627500				124	121;622	False;True
O75533	O75533	1	1	1	Splicing factor 3B subunit 1	SF3B1				>sp|O75533|SF3B1_HUMAN Splicing factor 3B subunit 1 OS=Homo sapiens GN=SF3B1 PE=1 SV=3	1	1	1	1	1.1	1.1	1.1	145.83	1304	1304	0.0045455			NaN	1	0	Median			NaN	1	0	Median			NaN	1	0	Median	24344000	12727000	5241000	6375800				95	188	True
P61956-2;Q6EEV6;P61956;H7BZT4;P55854;A8MUA9;P55854-2;A8MU27	P61956-2;Q6EEV6;P61956;H7BZT4;P55854;A8MUA9;P55854-2;A8MU27	1;1;1;1;1;1;1;1	1;1;1;1;1;1;1;1	1;1;1;1;1;1;1;1	Small ubiquitin-related modifier 2;Small ubiquitin-related modifier 4;Small ubiquitin-related modifier 3	SUMO2;SUMO4;SUMO3				>sp|P61956-2|SUMO2_HUMAN Isoform 2 of Small ubiquitin-related modifier 2 OS=Homo sapiens GN=SUMO2;>sp|Q6EEV6|SUMO4_HUMAN Small ubiquitin-related modifier 4 OS=Homo sapiens GN=SUMO4 PE=1 SV=2;>sp|P61956|SUMO2_HUMAN Small ubiquitin-related modifier 2 OS=Homo	8	1	1	1	16.9	16.9	16.9	8.1111	71	71;95;95;95;103;135;141;147	0.0047393			NaN	0	0	Median			NaN	0	0	Median			NaN	0	0	Median	24217000	24217000	0	0				15	1035	True
J3KRY3;S4R3P3;J3QLE5;P14678-2;P63162;P14678;P63162-2;A8MT02;P14678-3	J3KRY3;S4R3P3;J3QLE5;P14678-2;P63162;P14678;P63162-2;A8MT02;P14678-3	1;1;1;1;1;1;1;1;1	1;1;1;1;1;1;1;1;1	1;1;1;1;1;1;1;1;1	Small nuclear ribonucleoprotein-associated proteins B and B;Small nuclear ribonucleoprotein-associated protein N	SNRPN;SNRPB				>tr|J3KRY3|J3KRY3_HUMAN Small nuclear ribonucleoprotein-associated protein N (Fragment) OS=Homo sapiens GN=SNRPN PE=4 SV=1;>tr|S4R3P3|S4R3P3_HUMAN Small nuclear ribonucleoprotein-associated proteins B and B OS=Homo sapiens GN=SNRPB PE=4 SV=1;>tr|J3QLE5|J3	9	1	1	1	11.9	11.9	11.9	6.9603	59	59;70;169;231;240;240;244;288;289	0			NaN	1	0	Median			NaN	1	0	Median			NaN	1	0	Median	129070000	55125000	35079000	38869000				14	437	True
Q13523	Q13523	1	1	1	Serine/threonine-protein kinase PRP4 homolog	PRPF4B				>sp|Q13523|PRP4B_HUMAN Serine/threonine-protein kinase PRP4 homolog OS=Homo sapiens GN=PRPF4B PE=1 SV=3	1	1	1	1	0.9	0.9	0.9	116.99	1007	1007	0.0046948			NaN	1	0	Median			NaN	1	0	Median			NaN	1	0	Median	65562000	28550000	17324000	19688000				196	2	True
A0A087X2D0;P84103-2;P84103	A0A087X2D0;P84103-2;P84103	1;1;1	1;1;1	1;1;1	Serine/arginine-rich splicing factor 3	SRSF3				>tr|A0A087X2D0|A0A087X2D0_HUMAN Serine/arginine-rich-splicing factor 3 OS=Homo sapiens GN=SRSF3 PE=4 SV=1;>sp|P84103-2|SRSF3_HUMAN Isoform 2 of Serine/arginine-rich splicing factor 3 OS=Homo sapiens GN=SRSF3;>sp|P84103|SRSF3_HUMAN Serine/arginine-rich spli	3	1	1	1	9.5	9.5	9.5	10.32	95	95;124;164	0			NaN	1	0	Median			NaN	1	0	Median			NaN	1	0	Median	96877000	38548000	25680000	32649000				12	39	True
J3QL05;J3KP15;Q01130-2;Q01130;Q9BRL6-2;Q9BRL6	J3QL05;J3KP15;Q01130-2;Q01130;Q9BRL6-2;Q9BRL6	1;1;1;1;1;1	1;1;1;1;1;1	1;1;1;1;1;1	Serine/arginine-rich splicing factor 2;Serine/arginine-rich splicing factor 8	SRSF2;SRSF8				>tr|J3QL05|J3QL05_HUMAN Serine/arginine-rich-splicing factor 2 (Fragment) OS=Homo sapiens GN=SRSF2 PE=1 SV=1;>tr|J3KP15|J3KP15_HUMAN Serine/arginine-rich-splicing factor 2 (Fragment) OS=Homo sapiens GN=SRSF2 PE=1 SV=3;>sp|Q01130-2|SRSF2_HUMAN Isoform 2 of	6	1	1	1	6.2	6.2	6.2	15.156	130	130;134;209;221;275;282	0			NaN	1	0	Median			NaN	1	0	Median			NaN	1	0	Median	130990000	68338000	28563000	34092000				78	1059	True
O43143	O43143	1	1	1	Putative pre-mRNA-splicing factor ATP-dependent RNA helicase DHX15	DHX15				>sp|O43143|DHX15_HUMAN Putative pre-mRNA-splicing factor ATP-dependent RNA helicase DHX15 OS=Homo sapiens GN=DHX15 PE=1 SV=2	1	1	1	1	1.6	1.6	1.6	90.932	795	795	0			NaN	1	1	Median			NaN	1	1	Median			NaN	1	1	Median	51689000	21954000	12709000	17026000				92	403	True
O75688-2	O75688-2	23	1	1	Protein phosphatase 1B	PPM1B				>sp|O75688-2|PPM1B_HUMAN Isoform Beta-2 of Protein phosphatase 1B OS=Homo sapiens GN=PPM1B	1	23	1	1	73.6	4.7	4.7	42.77	387	387	0			NaN	1	0	Median			NaN	1	0	Median			NaN	1	0	Median	473000000	240070000	106270000	126660000				97	173;181;359;393;483;484;499;534;617;674;736;771;839;871;875;876;930;987;1038;1051;1054;1104;1165	False;False;False;False;False;False;False;False;False;True;False;False;False;False;False;False;False;False;False;False;False;False;False
A0A087X1W2;E9PKG1;Q99873-3;Q99873-2;Q99873-4;Q99873;H7C2I1	A0A087X1W2;E9PKG1;Q99873-3;Q99873-2;Q99873-4;Q99873;H7C2I1	1;1;1;1;1;1;1	1;1;1;1;1;1;1	1;1;1;1;1;1;1	Protein arginine N-methyltransferase 1	PRMT1				>tr|A0A087X1W2|A0A087X1W2_HUMAN Protein arginine N-methyltransferase 1 OS=Homo sapiens GN=PRMT1 PE=4 SV=1;>tr|E9PKG1|E9PKG1_HUMAN Protein arginine N-methyltransferase 1 OS=Homo sapiens GN=PRMT1 PE=1 SV=1;>sp|Q99873-3|ANM1_HUMAN Isoform 3 of Protein arginin	7	1	1	1	5.3	5.3	5.3	32.693	285	285;325;343;347;353;361;371	0.0046729			NaN	1	0	Median			NaN	1	0	Median			NaN	1	0	Median	58454000	25416000	12321000	20717000				11	988	True
Q99436-2;Q5TBG5;Q99436	Q99436-2;Q5TBG5;Q99436	1;1;1	1;1;1	1;1;1	Proteasome subunit beta type-7;Proteasome subunit beta type	PSMB7				>sp|Q99436-2|PSB7_HUMAN Isoform 2 of Proteasome subunit beta type-7 OS=Homo sapiens GN=PSMB7;>tr|Q5TBG5|Q5TBG5_HUMAN Proteasome subunit beta type (Fragment) OS=Homo sapiens GN=PSMB7 PE=1 SV=1;>sp|Q99436|PSB7_HUMAN Proteasome subunit beta type-7 OS=Homo sap	3	1	1	1	9.9	9.9	9.9	15.323	142	142;210;277	0.0041841			NaN	1	0	Median			NaN	1	0	Median			NaN	1	0	Median	18098000	7620200	5673900	4804000				205	106	True
O14818-2;Q8TAA3-2;A0A087WYS6;O14818;Q8TAA3-5;Q8TAA3	O14818-2;Q8TAA3-2;A0A087WYS6;O14818;Q8TAA3-5;Q8TAA3	1;1;1;1;1;1	1;1;1;1;1;1	1;1;1;1;1;1	Proteasome subunit alpha type-7;Proteasome subunit alpha type-7-like	PSMA7;PSMA8				>sp|O14818-2|PSA7_HUMAN Isoform 2 of Proteasome subunit alpha type-7 OS=Homo sapiens GN=PSMA7;>sp|Q8TAA3-2|PSA7L_HUMAN Isoform 2 of Proteasome subunit alpha type-7-like OS=Homo sapiens GN=PSMA8;>tr|A0A087WYS6|A0A087WYS6_HUMAN Proteasome (Prosome, macropain	6	1	1	1	6.2	6.2	6.2	20.193	178	178;212;224;248;250;256	0.0045662			NaN	1	0	Median			NaN	1	0	Median			NaN	1	0	Median	41557000	21174000	9855600	10527000				9	68	True
P25788-2;P25788	P25788-2;P25788	1;1	1;1	1;1	Proteasome subunit alpha type-3	PSMA3				>sp|P25788-2|PSA3_HUMAN Isoform 2 of Proteasome subunit alpha type-3 OS=Homo sapiens GN=PSMA3;>sp|P25788|PSA3_HUMAN Proteasome subunit alpha type-3 OS=Homo sapiens GN=PSMA3 PE=1 SV=2	2	1	1	1	4.8	4.8	4.8	27.647	248	248;255	0			NaN	1	0	Median			NaN	1	0	Median			NaN	1	0	Median	48347000	22054000	10430000	15862000				129	114	True
H0YLS6;H0YLC2;H0YKT8;H0YMI6;H0YMA1;H0YMZ1;H0YN18;H0YL69;P25789	H0YLS6;H0YLC2;H0YKT8;H0YMI6;H0YMA1;H0YMZ1;H0YN18;H0YL69;P25789	1;1;1;1;1;1;1;1;1	1;1;1;1;1;1;1;1;1	1;1;1;1;1;1;1;1;1	Proteasome subunit alpha type;Proteasome subunit beta type;Proteasome subunit alpha type-4	PSMA4				>tr|H0YLS6|H0YLS6_HUMAN Proteasome subunit alpha type OS=Homo sapiens GN=PSMA4 PE=1 SV=1;>tr|H0YLC2|H0YLC2_HUMAN Proteasome subunit alpha type OS=Homo sapiens GN=PSMA4 PE=1 SV=1;>tr|H0YKT8|H0YKT8_HUMAN Proteasome subunit beta type (Fragment) OS=Homo sapien	9	1	1	1	8	8	8	13.948	125	125;174;182;183;209;221;230;236;261	0.0044053			NaN	1	0	Median			NaN	1	0	Median			NaN	1	0	Median	30739000	12715000	8641700	9382900				69	651	True
Q9HCG8	Q9HCG8	1	1	1	Pre-mRNA-splicing factor CWC22 homolog	CWC22				>sp|Q9HCG8|CWC22_HUMAN Pre-mRNA-splicing factor CWC22 homolog OS=Homo sapiens GN=CWC22 PE=1 SV=3	1	1	1	1	1.2	1.2	1.2	105.47	908	908	0.0041152			NaN	1	0	Median			NaN	1	0	Median			NaN	1	0	Median	40935000	8520000	13671000	18744000				227	1197	True
Q8NC51-4;Q8NC51-3;Q8NC51-2;Q8NC51	Q8NC51-4;Q8NC51-3;Q8NC51-2;Q8NC51	1;1;1;1	1;1;1;1	1;1;1;1	Plasminogen activator inhibitor 1 RNA-binding protein	SERBP1				>sp|Q8NC51-4|PAIRB_HUMAN Isoform 4 of Plasminogen activator inhibitor 1 RNA-binding protein OS=Homo sapiens GN=SERBP1;>sp|Q8NC51-3|PAIRB_HUMAN Isoform 3 of Plasminogen activator inhibitor 1 RNA-binding protein OS=Homo sapiens GN=SERBP1;>sp|Q8NC51-2|PAIRB_H	4	1	1	1	2.8	2.8	2.8	42.426	387	387;393;402;408	0.0048544			NaN	1	0	Median			NaN	1	0	Median			NaN	1	0	Median	18190000	8875400	4004800	5309800				213	841	True
Q01804-5;Q01804-3;Q01804	Q01804-5;Q01804-3;Q01804	1;1;1	1;1;1	1;1;1	OTU domain-containing protein 4	OTUD4				>sp|Q01804-5|OTUD4_HUMAN Isoform 2 of OTU domain-containing protein 4 OS=Homo sapiens GN=OTUD4;>sp|Q01804-3|OTUD4_HUMAN Isoform 3 of OTU domain-containing protein 4 OS=Homo sapiens GN=OTUD4;>sp|Q01804|OTUD4_HUMAN OTU domain-containing protein 4 OS=Homo sap	3	1	1	1	1.5	1.5	1.5	116.95	1048	1048;1049;1114	0.0042918			NaN	1	0	Median			NaN	1	0	Median			NaN	1	0	Median	25122000	11915000	5765100	7441900				188	956	True
O75147-2;O75147-1;O75147-4;A6NN50;O75147	O75147-2;O75147-1;O75147-4;A6NN50;O75147	1;1;1;1;1	1;1;1;1;1	1;1;1;1;1	Obscurin-like protein 1	OBSL1				>sp|O75147-2|OBSL1_HUMAN Isoform 2 of Obscurin-like protein 1 OS=Homo sapiens GN=OBSL1;>sp|O75147-1|OBSL1_HUMAN Isoform 3 of Obscurin-like protein 1 OS=Homo sapiens GN=OBSL1;>sp|O75147-4|OBSL1_HUMAN Isoform 4 of Obscurin-like protein 1 OS=Homo sapiens GN=O	5	1	1	1	1	1	1	113.27	1025	1025;1401;1543;1804;1896	0.0045249			NaN	1	0	Median			NaN	1	0	Median			NaN	1	0	Median	1054700000	58343000	453230000	543120000				13	331	True
Q14978;Q14978-3;Q14978-2	Q14978;Q14978-3;Q14978-2	1;1;1	1;1;1	1;1;1	Nucleolar and coiled-body phosphoprotein 1	NOLC1				>sp|Q14978|NOLC1_HUMAN Nucleolar and coiled-body phosphoprotein 1 OS=Homo sapiens GN=NOLC1 PE=1 SV=2;>sp|Q14978-3|NOLC1_HUMAN Isoform 3 of Nucleolar and coiled-body phosphoprotein 1 OS=Homo sapiens GN=NOLC1;>sp|Q14978-2|NOLC1_HUMAN Isoform Beta of Nucleola	3	1	1	1	1.6	1.6	1.6	73.602	699	699;700;709	0.0047847			NaN	1	0	Median			NaN	1	0	Median			NaN	1	0	Median	63805000	28027000	17771000	18006000				200	1118	True
F2Z2W6;F2Z2Y5;H7BXJ5;P05114	F2Z2W6;F2Z2Y5;H7BXJ5;P05114	1;1;1;1	1;1;1;1	1;1;1;1	Non-histone chromosomal protein HMG-14	HMGN1				>tr|F2Z2W6|F2Z2W6_HUMAN Non-histone chromosomal protein HMG-14 OS=Homo sapiens GN=HMGN1 PE=1 SV=1;>tr|F2Z2Y5|F2Z2Y5_HUMAN Non-histone chromosomal protein HMG-14 OS=Homo sapiens GN=HMGN1 PE=1 SV=1;>tr|H7BXJ5|H7BXJ5_HUMAN Non-histone chromosomal protein HMG-	4	1	1	1	29.5	29.5	29.5	4.7446	44	44;45;48;100	0.0046083			NaN	1	0	Median			NaN	1	0	Median			NaN	1	0	Median	67929000	25631000	18440000	23857000				57	1123	True
F8W1N5;F8VZJ2;F8VNW4;F8W0W4;H0YHX9;Q13765;E9PAV3-2;E9PAV3	F8W1N5;F8VZJ2;F8VNW4;F8W0W4;H0YHX9;Q13765;E9PAV3-2;E9PAV3	1;1;1;1;1;1;1;1	1;1;1;1;1;1;1;1	1;1;1;1;1;1;1;1	Nascent polypeptide-associated complex subunit alpha	NACA				>tr|F8W1N5|F8W1N5_HUMAN Nascent polypeptide-associated complex subunit alpha, muscle-specific form (Fragment) OS=Homo sapiens GN=NACA PE=1 SV=1;>tr|F8VZJ2|F8VZJ2_HUMAN Nascent polypeptide-associated complex subunit alpha, muscle-specific form OS=Homo sapie	8	1	1	1	21.1	21.1	21.1	7.813	71	71;136;148;198;213;215;925;2078	0			NaN	0	0	Median			NaN	0	0	Median			NaN	0	0	Median	25515000	25515000	0	0				48	430	True
P19105;O14950;J3QRS3	P19105;O14950;J3QRS3	1;1;1	1;1;1	1;1;1	Myosin regulatory light chain 12A;Myosin regulatory light chain 12B	MYL12A;MYL12B				>sp|P19105|ML12A_HUMAN Myosin regulatory light chain 12A OS=Homo sapiens GN=MYL12A PE=1 SV=2;>sp|O14950|ML12B_HUMAN Myosin regulatory light chain 12B OS=Homo sapiens GN=MYL12B PE=1 SV=2;>tr|J3QRS3|J3QRS3_HUMAN Myosin regulatory light chain 12A OS=Homo sapi	3	1	1	1	5.8	5.8	5.8	19.794	171	171;172;177	0			NaN	1	1	Median			NaN	1	1	Median			NaN	1	1	Median	69123000	42051000	16359000	10713000				80	354	True
P21741-2;E9PPJ5;P21741;E9PLM6	P21741-2;E9PPJ5;P21741;E9PLM6	1;1;1;1	1;1;1;1	1;1;1;1	Midkine	MDK				>sp|P21741-2|MK_HUMAN Isoform 2 of Midkine OS=Homo sapiens GN=MDK;>tr|E9PPJ5|E9PPJ5_HUMAN Midkine (Fragment) OS=Homo sapiens GN=MDK PE=4 SV=1;>sp|P21741|MK_HUMAN Midkine OS=Homo sapiens GN=MDK PE=1 SV=1;>tr|E9PLM6|E9PLM6_HUMAN Midkine OS=Homo sapiens GN=MD	4	1	1	1	11.5	11.5	11.5	9.5122	87	87;131;143;156	0			NaN	1	0	Median			NaN	1	0	Median			NaN	1	0	Median	63107000	27049000	16764000	19294000				52	1185	True
P55145	P55145	1	1	1	Mesencephalic astrocyte-derived neurotrophic factor	MANF				>sp|P55145|MANF_HUMAN Mesencephalic astrocyte-derived neurotrophic factor OS=Homo sapiens GN=MANF PE=1 SV=3	1	1	1	1	6	6	6	20.7	182	182	0.0042017			NaN	1	1	Median			NaN	1	1	Median			NaN	1	1	Median	29461000	12724000	6955500	9781300				152	794	True
O15054;O15054-1	O15054;O15054-1	1;1	1;1	1;1	Lysine-specific demethylase 6B	KDM6B				>sp|O15054|KDM6B_HUMAN Lysine-specific demethylase 6B OS=Homo sapiens GN=KDM6B PE=1 SV=4;>sp|O15054-1|KDM6B_HUMAN Isoform 1 of Lysine-specific demethylase 6B OS=Homo sapiens GN=KDM6B	2	1	1	1	0.5	0.5	0.5	176.63	1643	1643;1682	0.0046296			NaN	1	0	Median			NaN	1	0	Median			NaN	1	0	Median	97072000	37799000	23755000	35518000				91	670	True
Q96AG4	Q96AG4	1	1	1	Leucine-rich repeat-containing protein 59	LRRC59				>sp|Q96AG4|LRC59_HUMAN Leucine-rich repeat-containing protein 59 OS=Homo sapiens GN=LRRC59 PE=1 SV=1	1	1	1	1	3.9	3.9	3.9	34.93	307	307	0.0044843			NaN	1	0	Median			NaN	1	0	Median			NaN	1	0	Median	7911100	3249100	1816700	2845300				217	715	True
Q5T749	Q5T749	1	1	1	Keratinocyte proline-rich protein	KPRP				>sp|Q5T749|KPRP_HUMAN Keratinocyte proline-rich protein OS=Homo sapiens GN=KPRP PE=1 SV=1	1	1	1	1	2.1	2.1	2.1	64.135	579	579	0			NaN	1	1	Median			NaN	1	1	Median			NaN	1	1	Median	53613000	33040000	11029000	9544000				204	836	True
P01700	P01700	1	1	1	Ig lambda chain V-I region HA					>sp|P01700|LV102_HUMAN Ig lambda chain V-I region HA OS=Homo sapiens PE=1 SV=1	1	1	1	1	8	8	8	11.896	112	112	0.0041322			NaN	0	0	Median			NaN	0	0	Median			NaN	0	0	Median	127400000	0	0	127400000				102	659	True
P01859	P01859	1	1	1	Ig gamma-2 chain C region	IGHG2				>sp|P01859|IGHG2_HUMAN Ig gamma-2 chain C region OS=Homo sapiens GN=IGHG2 PE=1 SV=2	1	1	1	1	2.8	2.8	2.8	35.9	326	326	0			NaN	1	1	Median			NaN	1	1	Median			NaN	1	1	Median	4989700000	4977200000	4665000	7906200				103	210	True
Q5XKR4	Q5XKR4	1	1	1	Homeobox protein orthopedia	OTP				>sp|Q5XKR4|OTP_HUMAN Homeobox protein orthopedia OS=Homo sapiens GN=OTP PE=1 SV=1	1	1	1	1	3.1	3.1	3.1	34.158	325	325	0.0042194			NaN	1	1	Median			NaN	1	1	Median			NaN	1	1	Median	44718000	3657000	15501000	25559000				208	688	True
Q13151	Q13151	1	1	1	Heterogeneous nuclear ribonucleoprotein A0	HNRNPA0				>sp|Q13151|ROA0_HUMAN Heterogeneous nuclear ribonucleoprotein A0 OS=Homo sapiens GN=HNRNPA0 PE=1 SV=1	1	1	1	1	4.3	4.3	4.3	30.84	305	305	0			NaN	1	0	Median			NaN	1	0	Median			NaN	1	0	Median	64937000	22969000	27001000	14968000				191	208	True
K7EMR1;K7EKL3;P28799-2;P28799	K7EMR1;K7EKL3;P28799-2;P28799	1;1;1;1	1;1;1;1	1;1;1;1	Granulins;Acrogranin;Paragranulin;Granulin-1;Granulin-2;Granulin-3;Granulin-4;Granulin-5;Granulin-6;Granulin-7	GRN				>tr|K7EMR1|K7EMR1_HUMAN Paragranulin (Fragment) OS=Homo sapiens GN=GRN PE=4 SV=1;>tr|K7EKL3|K7EKL3_HUMAN Paragranulin (Fragment) OS=Homo sapiens GN=GRN PE=4 SV=1;>sp|P28799-2|GRN_HUMAN Isoform 2 of Granulins OS=Homo sapiens GN=GRN;>sp|P28799|GRN_HUMAN Gran	4	1	1	1	9.3	9.3	9.3	18.07	172	172;388;438;593	0			NaN	1	0	Median			NaN	1	0	Median			NaN	1	0	Median	80827000	33436000	21930000	25461000				83	929	True
B5MCZ9;Q16769-2;Q16769	B5MCZ9;Q16769-2;Q16769	1;1;1	1;1;1	1;1;1	Glutaminyl-peptide cyclotransferase	QPCT				>tr|B5MCZ9|B5MCZ9_HUMAN Glutaminyl-peptide cyclotransferase (Fragment) OS=Homo sapiens GN=QPCT PE=4 SV=1;>sp|Q16769-2|QPCT_HUMAN Isoform 2 of Glutaminyl-peptide cyclotransferase OS=Homo sapiens GN=QPCT;>sp|Q16769|QPCT_HUMAN Glutaminyl-peptide cyclotransfer	3	1	1	1	3.9	3.9	3.9	32.107	284	284;312;361	0.0044248			NaN	1	0	Median			NaN	1	0	Median			NaN	1	0	Median	48453000	12574000	21051000	14828000				23	397	True
Q9NWU2	Q9NWU2	1	1	1	Glucose-induced degradation protein 8 homolog	GID8				>sp|Q9NWU2|GID8_HUMAN Glucose-induced degradation protein 8 homolog OS=Homo sapiens GN=GID8 PE=1 SV=1	1	1	1	1	9.6	9.6	9.6	26.748	228	228	0			NaN	1	0	Median			NaN	1	0	Median			NaN	1	0	Median	53521000	7860600	23273000	22388000				229	360	True
E9PQV8;O00303	E9PQV8;O00303	1;1	1;1	1;1	Eukaryotic translation initiation factor 3 subunit F	EIF3F				>tr|E9PQV8|E9PQV8_HUMAN Eukaryotic translation initiation factor 3 subunit F OS=Homo sapiens GN=EIF3F PE=1 SV=1;>sp|O00303|EIF3F_HUMAN Eukaryotic translation initiation factor 3 subunit F OS=Homo sapiens GN=EIF3F PE=1 SV=1	2	1	1	1	12.1	12.1	12.1	11.606	124	124;357	0.0044643			NaN	1	1	Median			NaN	1	1	Median			NaN	1	1	Median	58587000	27784000	13687000	17116000				55	635	True
C9JZG1;P55884;P55884-2	C9JZG1;P55884;P55884-2	1;1;1	1;1;1	1;1;1	Eukaryotic translation initiation factor 3 subunit B	EIF3B				>tr|C9JZG1|C9JZG1_HUMAN Eukaryotic translation initiation factor 3 subunit B (Fragment) OS=Homo sapiens GN=EIF3B PE=1 SV=1;>sp|P55884|EIF3B_HUMAN Eukaryotic translation initiation factor 3 subunit B OS=Homo sapiens GN=EIF3B PE=1 SV=3;>sp|P55884-2|EIF3B_HUM	3	1	1	1	4.6	4.6	4.6	33.382	302	302;814;873	0.004386			NaN	1	0	Median			NaN	1	0	Median			NaN	1	0	Median	12807000	5391400	3643300	3771900				29	89	True
P05198	P05198	1	1	1	Eukaryotic translation initiation factor 2 subunit 1	EIF2S1				>sp|P05198|IF2A_HUMAN Eukaryotic translation initiation factor 2 subunit 1 OS=Homo sapiens GN=EIF2S1 PE=1 SV=3	1	1	1	1	3.8	3.8	3.8	36.112	315	315	0.0043103			NaN	1	1	Median			NaN	1	1	Median			NaN	1	1	Median	31390000	16259000	7229200	7902600				105	1140	True
Q96FJ2;P63167	Q96FJ2;P63167	1;1	1;1	1;1	Dynein light chain 2, cytoplasmic;Dynein light chain 1, cytoplasmic	DYNLL2;DYNLL1				>sp|Q96FJ2|DYL2_HUMAN Dynein light chain 2, cytoplasmic OS=Homo sapiens GN=DYNLL2 PE=1 SV=1;>sp|P63167|DYL1_HUMAN Dynein light chain 1, cytoplasmic OS=Homo sapiens GN=DYNLL1 PE=1 SV=1	2	1	1	1	12.4	12.4	12.4	10.35	89	89;89	0			NaN	1	0	Median			NaN	1	0	Median			NaN	1	0	Median	78913000	33564000	23737000	21612000				176	1186	True
F8WF81;F5GZ34;Q16531-2;Q16531	F8WF81;F5GZ34;Q16531-2;Q16531	1;1;1;1	1;1;1;1	1;1;1;1	DNA damage-binding protein 1	DDB1				>tr|F8WF81|F8WF81_HUMAN DNA damage-binding protein 1 OS=Homo sapiens GN=DDB1 PE=1 SV=1;>tr|F5GZ34|F5GZ34_HUMAN DNA damage-binding protein 1 OS=Homo sapiens GN=DDB1 PE=1 SV=1;>sp|Q16531-2|DDB1_HUMAN Isoform 2 of DNA damage-binding protein 1 OS=Homo sapiens	4	1	1	1	5.5	5.5	5.5	14.275	127	127;187;451;1140	0.0047619			NaN	0	0	Median			NaN	0	0	Median			NaN	0	0	Median	0	0	0	0				59	1135	True
G3V4N7;P12277;G3V461	G3V4N7;P12277;G3V461	2;2;1	2;2;1	2;2;1	Creatine kinase B-type	CKB				>tr|G3V4N7|G3V4N7_HUMAN Creatine kinase B-type (Fragment) OS=Homo sapiens GN=CKB PE=1 SV=1;>sp|P12277|KCRB_HUMAN Creatine kinase B-type OS=Homo sapiens GN=CKB PE=1 SV=1;>tr|G3V461|G3V461_HUMAN Creatine kinase B-type (Fragment) OS=Homo sapiens GN=CKB PE=1 S	3	2	2	2	12.4	12.4	12.4	24.116	217	217;381;128	0			NaN	1	1	Median			NaN	0	0	Median			NaN	0	0	Median	82822000	76484000	3609700	2727400				63	592;1096	True;True
Q07021;I3L3Q7;I3L3B0	Q07021;I3L3Q7;I3L3B0	2;1;1	2;1;1	2;1;1	Complement component 1 Q subcomponent-binding protein, mitochondrial	C1QBP				>sp|Q07021|C1QBP_HUMAN Complement component 1 Q subcomponent-binding protein, mitochondrial OS=Homo sapiens GN=C1QBP PE=1 SV=1;>tr|I3L3Q7|I3L3Q7_HUMAN Complement component 1 Q subcomponent-binding protein, mitochondrial (Fragment) OS=Homo sapiens GN=C1QBP	3	2	2	2	14.5	14.5	14.5	31.362	282	282;177;178	0			NaN	1	0	Median			NaN	1	0	Median			NaN	1	0	Median	68358000	31391000	15727000	21241000				190	42;78	True;True
Q96P44-2;Q96P44-3;F5GZK2;Q96P44	Q96P44-2;Q96P44-3;F5GZK2;Q96P44	1;1;1;1	1;1;1;1	1;1;1;1	Collagen alpha-1(XXI) chain	COL21A1				>sp|Q96P44-2|COLA1_HUMAN Isoform 2 of Collagen alpha-1(XXI) chain OS=Homo sapiens GN=COL21A1;>sp|Q96P44-3|COLA1_HUMAN Isoform 3 of Collagen alpha-1(XXI) chain OS=Homo sapiens GN=COL21A1;>tr|F5GZK2|F5GZK2_HUMAN Collagen alpha-1(XXI) chain OS=Homo sapiens GN	4	1	1	1	5.9	5.9	5.9	31.65	323	323;954;956;957	0.0042553			NaN	0	0	Median			NaN	0	0	Median			NaN	0	0	Median	230450000	0	230450000	0				60	792	True
H0Y721;Q96SZ6-2;Q96SZ6-4;Q96SZ6-6;Q96SZ6-3;Q96SZ6	H0Y721;Q96SZ6-2;Q96SZ6-4;Q96SZ6-6;Q96SZ6-3;Q96SZ6	1;1;1;1;1;1	1;1;1;1;1;1	1;1;1;1;1;1	CDK5 regulatory subunit-associated protein 1	CDK5RAP1				>tr|H0Y721|H0Y721_HUMAN CDK5 regulatory subunit-associated protein 1 (Fragment) OS=Homo sapiens GN=CDK5RAP1 PE=4 SV=1;>sp|Q96SZ6-2|CK5P1_HUMAN Isoform 2 of CDK5 regulatory subunit-associated protein 1 OS=Homo sapiens GN=CDK5RAP1;>sp|Q96SZ6-4|CK5P1_HUMAN Is	6	1	1	1	3.5	3.5	3.5	28.454	256	256;497;510;574;587;601	0.0045872			NaN	1	1	Median			NaN	1	1	Median			NaN	1	1	Median	651680000	15017000	290300000	346360000				66	609	True
G3V361;Q96HY3;P62158;E7ETZ0;H0Y7A7;E7EMB3	G3V361;Q96HY3;P62158;E7ETZ0;H0Y7A7;E7EMB3	1;1;1;1;1;1	1;1;1;1;1;1	1;1;1;1;1;1	Calmodulin	CALM1;CALM2				>tr|G3V361|G3V361_HUMAN Calmodulin (Fragment) OS=Homo sapiens GN=CALM1 PE=1 SV=1;>tr|Q96HY3|Q96HY3_HUMAN CALM1 protein OS=Homo sapiens GN=CALM3 PE=1 SV=1;>sp|P62158|CALM_HUMAN Calmodulin OS=Homo sapiens GN=CALM1 PE=1 SV=2;>tr|E7ETZ0|E7ETZ0_HUMAN Calmodulin	6	1	1	1	16.3	16.3	16.3	11.119	98	98;113;149;150;187;196	0			NaN	1	0	Median			NaN	1	0	Median			NaN	1	0	Median	78553000	53127000	9151300	16275000				45	1057	True
O15382-2;M0QZP4;B3KSI3;O15382;M0QZ10;M0QXF9	O15382-2;M0QZP4;B3KSI3;O15382;M0QZ10;M0QXF9	1;1;1;1;1;1	1;1;1;1;1;1	1;1;1;1;1;1	Branched-chain-amino-acid aminotransferase, mitochondrial;Branched-chain-amino-acid aminotransferase	BCAT2				>sp|O15382-2|BCAT2_HUMAN Isoform B of Branched-chain-amino-acid aminotransferase, mitochondrial OS=Homo sapiens GN=BCAT2;>tr|M0QZP4|M0QZP4_HUMAN Branched-chain-amino-acid aminotransferase OS=Homo sapiens GN=BCAT2 PE=1 SV=1;>tr|B3KSI3|B3KSI3_HUMAN Branched-	6	1	1	1	3	3	3	33.776	300	300;313;352;392;405;445	0.0045045			NaN	0	0	Median			NaN	0	0	Median			NaN	0	0	Median	31775000	0	31775000	0				21	613	True
Q9UII2-3;Q9UII2-2;Q9UII2	Q9UII2-3;Q9UII2-2;Q9UII2	1;1;1	1;1;1	1;1;1	ATPase inhibitor, mitochondrial	ATPIF1				>sp|Q9UII2-3|ATIF1_HUMAN Isoform 3 of ATPase inhibitor, mitochondrial OS=Homo sapiens GN=ATPIF1;>sp|Q9UII2-2|ATIF1_HUMAN Isoform 2 of ATPase inhibitor, mitochondrial OS=Homo sapiens GN=ATPIF1;>sp|Q9UII2|ATIF1_HUMAN ATPase inhibitor, mitochondrial OS=Homo s	3	1	1	1	15	15	15	6.5922	60	60;71;106	0			NaN	0	0	Median			NaN	0	0	Median			NaN	0	0	Median	0	0	0	0				235	203	True
P06733-2;P06733;K7EM90	P06733-2;P06733;K7EM90	2;2;1	2;2;1	2;2;1	Alpha-enolase;Enolase	ENO1				>sp|P06733-2|ENOA_HUMAN Isoform MBP-1 of Alpha-enolase OS=Homo sapiens GN=ENO1;>sp|P06733|ENOA_HUMAN Alpha-enolase OS=Homo sapiens GN=ENO1 PE=1 SV=2;>tr|K7EM90|K7EM90_HUMAN Enolase (Fragment) OS=Homo sapiens GN=ENO1 PE=1 SV=1	3	2	2	2	5.3	5.3	5.3	36.928	341	341;434;195	0			NaN	1	1	Median			NaN	1	1	Median			NaN	1	1	Median	24565000	18960000	2870700	2734900				109	432;441	True;True
P68133;P68032;Q5T8M8;P63267;P62736;A6NL76;F8WB63;B8ZZJ2;C9JFL5;F6UVQ4;F6QUT6	P68133;P68032;Q5T8M8;P63267;P62736;A6NL76;F8WB63;B8ZZJ2;C9JFL5;F6UVQ4;F6QUT6	10;10;9;9;9;8;5;5;5;5;5	1;1;1;1;1;1;1;1;1;1;1	1;1;1;1;1;1;1;1;1;1;1	Actin, alpha skeletal muscle;Actin, alpha cardiac muscle 1;Actin, gamma-enteric smooth muscle;Actin, aortic smooth muscle	ACTA1;ACTC1;ACTG2;ACTA2				>sp|P68133|ACTS_HUMAN Actin, alpha skeletal muscle OS=Homo sapiens GN=ACTA1 PE=1 SV=1;>sp|P68032|ACTC_HUMAN Actin, alpha cardiac muscle 1 OS=Homo sapiens GN=ACTC1 PE=1 SV=1;>tr|Q5T8M8|Q5T8M8_HUMAN Actin, alpha skeletal muscle OS=Homo sapiens GN=ACTA1 PE=3	11	10	1	1	28.6	4.2	4.2	42.051	377	377;377;287;376;377;254;105;119;145;151;151	0			NaN	1	1	Median			NaN	1	1	Median			NaN	1	1	Median	254710000	188900000	37428000	28378000				178	115;168;185;222;402;455;521;831;953;1187	False;False;False;False;False;False;False;False;False;True
Q5T8U3;P62424	Q5T8U3;P62424	1;1	1;1	1;1	60S ribosomal protein L7a	RPL7A				>tr|Q5T8U3|Q5T8U3_HUMAN 60S ribosomal protein L7a (Fragment) OS=Homo sapiens GN=RPL7A PE=1 SV=1;>sp|P62424|RL7A_HUMAN 60S ribosomal protein L7a OS=Homo sapiens GN=RPL7A PE=1 SV=2	2	1	1	1	5.8	5.8	5.8	21.545	191	191;266	0.0044444			NaN	1	0	Median			NaN	1	0	Median			NaN	1	0	Median	45855000	19949000	8997400	16908000				169	735	True
A8MUD9;P18124	A8MUD9;P18124	1;1	1;1	1;1	60S ribosomal protein L7	RPL7				>tr|A8MUD9|A8MUD9_HUMAN 60S ribosomal protein L7 OS=Homo sapiens GN=RPL7 PE=1 SV=1;>sp|P18124|RL7_HUMAN 60S ribosomal protein L7 OS=Homo sapiens GN=RPL7 PE=1 SV=1	2	1	1	1	9.1	9.1	9.1	24.433	208	208;248	0.0048309			NaN	1	1	Median			NaN	1	1	Median			NaN	1	1	Median	31065000	19053000	5620600	6391600				16	1023	True
H3BU31;H3BM89;P36578	H3BU31;H3BM89;P36578	1;1;1	1;1;1	1;1;1	60S ribosomal protein L4	RPL4				>tr|H3BU31|H3BU31_HUMAN 60S ribosomal protein L4 (Fragment) OS=Homo sapiens GN=RPL4 PE=1 SV=1;>tr|H3BM89|H3BM89_HUMAN 60S ribosomal protein L4 OS=Homo sapiens GN=RPL4 PE=1 SV=1;>sp|P36578|RL4_HUMAN 60S ribosomal protein L4 OS=Homo sapiens GN=RPL4 PE=1 SV=5	3	1	1	1	6.4	6.4	6.4	18.966	171	171;333;427	0			NaN	1	0	Median			NaN	1	0	Median			NaN	1	0	Median	39393000	24197000	7058200	8138100				73	0	True
Q969Q0;P83881;H0Y5B4;H7BZ11;J3KQN4	Q969Q0;P83881;H0Y5B4;H7BZ11;J3KQN4	1;1;1;1;1	1;1;1;1;1	1;1;1;1;1	60S ribosomal protein L36a-like;60S ribosomal protein L36a	RPL36AL;RPL36A				>sp|Q969Q0|RL36L_HUMAN 60S ribosomal protein L36a-like OS=Homo sapiens GN=RPL36AL PE=1 SV=3;>sp|P83881|RL36A_HUMAN 60S ribosomal protein L36a OS=Homo sapiens GN=RPL36A PE=1 SV=2;>tr|H0Y5B4|H0Y5B4_HUMAN 60S ribosomal protein L36a OS=Homo sapiens GN=RPL36A P	5	1	1	1	8.5	8.5	8.5	12.469	106	106;106;112;118;142	0.0043478			NaN	1	0	Median			NaN	1	0	Median			NaN	1	0	Median	28402000	15590000	6812000	6000400				65	605	True
P46779;P46779-2;P46779-3;H0YKD8	P46779;P46779-2;P46779-3;H0YKD8	1;1;1;1	1;1;1;1	1;1;1;1	60S ribosomal protein L28	RPL28				>sp|P46779|RL28_HUMAN 60S ribosomal protein L28 OS=Homo sapiens GN=RPL28 PE=1 SV=3;>sp|P46779-2|RL28_HUMAN Isoform 2 of 60S ribosomal protein L28 OS=Homo sapiens GN=RPL28;>sp|P46779-3|RL28_HUMAN Isoform 3 of 60S ribosomal protein L28 OS=Homo sapiens GN=RPL	4	1	1	1	5.1	5.1	5.1	15.747	137	137;163;169;170	0			NaN	0	0	Median			NaN	0	0	Median			NaN	0	0	Median	0	0	0	0				68	109	True
K7EMA7;P62750;H7BY10;K7EJV9;K7ERT8;A8MUS3	K7EMA7;P62750;H7BY10;K7EJV9;K7ERT8;A8MUS3	1;1;1;1;1;1	1;1;1;1;1;1	1;1;1;1;1;1	60S ribosomal protein L23a	RPL23A				>tr|K7EMA7|K7EMA7_HUMAN 60S ribosomal protein L23a OS=Homo sapiens GN=RPL23A PE=1 SV=1;>sp|P62750|RL23A_HUMAN 60S ribosomal protein L23a OS=Homo sapiens GN=RPL23A PE=1 SV=1;>tr|H7BY10|H7BY10_HUMAN 60S ribosomal protein L23a (Fragment) OS=Homo sapiens GN=RP	6	1	1	1	18.6	18.6	18.6	7.9232	70	70;156;158;170;175;194	0			NaN	0	0	Median			NaN	0	0	Median			NaN	0	0	Median	29548000	29548000	0	0				17	589	True
F8VUA6;F8VYV2;A0A075B7A0;Q07020-2;G3V203;H0YHA7;Q07020;J3QQ67	F8VUA6;F8VYV2;A0A075B7A0;Q07020-2;G3V203;H0YHA7;Q07020;J3QQ67	1;1;1;1;1;1;1;1	1;1;1;1;1;1;1;1	1;1;1;1;1;1;1;1	60S ribosomal protein L18	RPL18				>tr|F8VUA6|F8VUA6_HUMAN 60S ribosomal protein L18 (Fragment) OS=Homo sapiens GN=RPL18 PE=1 SV=1;>tr|F8VYV2|F8VYV2_HUMAN 60S ribosomal protein L18 OS=Homo sapiens GN=RPL18 PE=1 SV=1;>tr|A0A075B7A0|A0A075B7A0_HUMAN 60S ribosomal protein L18 OS=Homo sapiens G	8	1	1	1	10	10	10	14.529	130	130;133;138;159;164;167;188;190	0.0041667			NaN	1	1	Median			NaN	1	1	Median			NaN	1	1	Median	31411000	25285000	2647800	3478000				3	969	True
P62269	P62269	1	1	1	40S ribosomal protein S18	RPS18				>sp|P62269|RS18_HUMAN 40S ribosomal protein S18 OS=Homo sapiens GN=RPS18 PE=1 SV=3	1	1	1	1	7.2	7.2	7.2	17.718	152	152	0			NaN	1	1	Median			NaN	1	1	Median			NaN	1	1	Median	198630000	35589000	139790000	23257000				163	44	True
P52815;B4DLN1	P52815;B4DLN1	1;1	1;1	1;1	39S ribosomal protein L12, mitochondrial	MRPL12;SLC25A10				>sp|P52815|RM12_HUMAN 39S ribosomal protein L12, mitochondrial OS=Homo sapiens GN=MRPL12 PE=1 SV=2;>tr|B4DLN1|B4DLN1_HUMAN Mitochondrial dicarboxylate carrier OS=Homo sapiens GN=SLC25A10 PE=1 SV=1	2	1	1	1	6.1	6.1	6.1	21.348	198	198;442	0.004717			NaN	1	0	Median			NaN	1	0	Median			NaN	1	0	Median	46425000	18133000	11399000	16893000				22	776	True
O00232	O00232	1	1	1	26S proteasome non-ATPase regulatory subunit 12	PSMD12				>sp|O00232|PSD12_HUMAN 26S proteasome non-ATPase regulatory subunit 12 OS=Homo sapiens GN=PSMD12 PE=1 SV=3	1	1	1	1	2.9	2.9	2.9	52.904	456	456	0			NaN	1	0	Median			NaN	1	0	Median			NaN	1	0	Median	67785000	27224000	18798000	21763000				89	679	True
P35998-2;P35998	P35998-2;P35998	1;1	1;1	1;1	26S protease regulatory subunit 7	PSMC2				>sp|P35998-2|PRS7_HUMAN Isoform 2 of 26S protease regulatory subunit 7 OS=Homo sapiens GN=PSMC2;>sp|P35998|PRS7_HUMAN 26S protease regulatory subunit 7 OS=Homo sapiens GN=PSMC2 PE=1 SV=3	2	1	1	1	4.4	4.4	4.4	33.273	296	296;433	0			NaN	1	0	Median			NaN	1	0	Median			NaN	1	0	Median	38639000	18085000	10021000	10534000				137	276	True
K7EJ74;K7EP67;Q15029-2;Q15029-3;Q15029	K7EJ74;K7EP67;Q15029-2;Q15029-3;Q15029	1;1;1;1;1	1;1;1;1;1	1;1;1;1;1	116 kDa U5 small nuclear ribonucleoprotein component	EFTUD2				>tr|K7EJ74|K7EJ74_HUMAN 116 kDa U5 small nuclear ribonucleoprotein component (Fragment) OS=Homo sapiens GN=EFTUD2 PE=1 SV=1;>tr|K7EP67|K7EP67_HUMAN 116 kDa U5 small nuclear ribonucleoprotein component (Fragment) OS=Homo sapiens GN=EFTUD2 PE=1 SV=1;>sp|Q150	5	1	1	1	9.7	9.7	9.7	14.81	134	134;223;937;962;972	0.0048077			NaN	1	0	Median			NaN	1	0	Median			NaN	1	0	Median	33090000	12992000	7399400	12699000				82	471	True
P61604;B8ZZ54;B8ZZL8;S4R3N1	P61604;B8ZZ54;B8ZZL8	3;2;2;1	3;2;2;1	3;2;2;1	10 kDa heat shock protein, mitochondrial	HSPE1				>sp|P61604|CH10_HUMAN 10 kDa heat shock protein, mitochondrial OS=Homo sapiens GN=HSPE1 PE=1 SV=2;>tr|B8ZZ54|B8ZZ54_HUMAN 10 kDa heat shock protein, mitochondrial OS=Homo sapiens GN=HSPE1 PE=1 SV=1;>tr|B8ZZL8|B8ZZL8_HUMAN 10 kDa heat shock protein, mitocho	4	3	3	3	35.3	35.3	35.3	10.932	102	102;47;101;261	0			NaN	1	1	Median			NaN	1	1	Median			NaN	1	1	Median	103420000	99783000	1354000	2284500				157	1090;1092;1138	True;True;True
A0A075B6R9	A0A075B6R9	1	1	1						>tr|A0A075B6R9|A0A075B6R9_HUMAN Protein IGKV2D-24 (Fragment) OS=Homo sapiens GN=IGKV2D-24 PE=4 SV=1	1	1	1	1	7.5	7.5	7.5	13.079	120	120	0.004329			NaN	1	1	Median			NaN	0	0	Median			NaN	0	0	Median	101740000	92945000	8791000	0				1	658	True
[truncated: 6 more columns]
